# Supplementary material for: Identification of long non-coding RNAs in advanced prostate cancer associated with androgen receptor splicing factors
Source: Commun Biol. 2020 Jul 23;3:393. doi: 10.1038/s42003-020-01120-y (PMC7378231; doi:10.1038/s42003-020-01120-y)
Supplement: Supplementary file 3 — Supplementary Data 1 [file 42003_2020_1120_MOESM3_ESM.xlsx]

## Sheet: Type_A_lncRNA_NR_gene
ID	Gene name	locus	strand	rpkm_bph3	rpkm_bph6	rpkm_bph7	rpkm_bph8	rpkm_bph11	rpkm_bph12	rpkm_pca3	rpkm_pca5	rpkm_pca6	rpkm_pca7	rpkm_pca8	rpkm_pca10	rpkm_pca11	rpkm_pca12	mannWhitneyUtest	CRPC1	CRPC2	CRPC3	CRPC_Meta1	CRPC_Meta2	CRPC4	Ave_BPH	Ave_Pca	Ave_CRPC	P-value vs Pca
NR_036480	VPS9D1-AS1	chr16:89778263-89784573	+	3.6905	2.65331	1.31473	0.0663003	2.94241	3.52529	14.6762	15.3422	11.3352	6.73436	1.34922	4.00448	17.491	1.71445	0.042624	21.8203	37.2226	2.74998	21.7657	33.1933	11.3613	2.36542	9.08088	19.7252	0.0276606
NR_015442	LNC00998	chr7:112756772-112758637	-	5.5182	6.94655	5.63085	6.71171	10.1736	9.47253	6.64771	15.6029	5.53884	8.66471	10.9378	8.09867	10.6687	5.02114	0.572761	10.6855	22.1495	7.47518	33.9444	31.2432		7.4089	8.89756	18.5404	0.0273159
NR_038926	PRKAG-AS1	chr7:151574126-151576308	+	1.51823	1.75731	2.12923	0.661201	3.67376	4.43683	4.7762	5.44288	8.14481	11.274	3.71941	3.40881	12.6835	1.79223	0.01998	5.21805	5.41077	2.03149	32.4203	29.9216	19.9141	2.36276	6.40523	14.7293	0.0490654
NR_029479	MIRLET7B	chr22:46509565-46509648	+	1.86695	7.08542	3.20397	1.40029	0.875284	1.83842	0.5585	0	3.05251	3.06978	1.39005	3.36066	0.905435	1.36641	0.344988	7.71193		13.7136	10.2308	30.4318	3.05399	2.71172	1.71292	11.4699	0.00903488
NR_024467	HCTD2-AS1	chr10:93066718-93371217	-	0.0757365	0.104521	0.693202	0.0568057	0.106523	0.447474	0.33985	0.259785	0.0707607	0.539637	0	0.0454439	0.0734615	0.0554312	0.282384	0.086303	0.411511	0.0331511	29.9929	35.3897	0.601758	0.247377	0.173046	11.0859	0.0437392
NR_046326	PCAT6	chr1:202780073-202781041	+	2.20516	1.1515	0.95462	1.51986	1.84416	4.22553	2.85265	4.98811	3.11826	4.44252	0.798747	1.93108	10.7524	2.09377	0.141858	4.68607	32.7066	2.78118	12.1059	14.6801	7.0752	1.98347	3.87219	10.8969	0.0488594
NR_034002	MCF2L-AS1	chr13:113621797-113622952	-	3.18634	1.80523	1.30471	0.150941	2.29582	4.68995	5.2777	4.64793	8.30427	5.5885	3.29642	2.01251	8.78389	1.08012	0.0812521	10.1283	7.35037	1.15938	21.3698	20.8158	11.8197	2.23883	4.87392	10.4657	0.0484609
NR_029682	MIR141/miR-200CHG	chr12:7073259-7073354	+	2.03891	0.562765	0	0	1.9118	4.81858	3.17169	2.23798	4.19089	6.25804	3.03617	0.978717	6.72404	0	0.139527	6.27311	6.64698	0.71397	14.3015	22.6488	3.81175	1.55534	3.32469	9.06603	0.0383596
NR_033830	FLJ39080/miR2052HG	chr8:75512100-75670587	+	0	0.0503179	0	0.109388	0	0	0.0436287	0.200102	0.0170325	0.399673	0.678674	0	0.300604	0	0.119547	22.1032	8.91478		1.17217	2.50933	5.09519	0.0266176	0.204964	7.95894	0.0108877
NR_120509	ELFN1-AS1	chr7:1778265-1781946	-	0	0	0	0	0	0	5.14426	0	0	0.209446	0	0.114646	2.91894	0.139843	0.042957		5.36385	0.0825579	10.6101	17.418	13.2166	0	1.06589	7.95607	0.00954243
NR_027257	FLJ26850/LOC400710	chr19:50553936-50570052	+	0.647453	0.186152	0.185188	0.121404	0.632386	0.212519	5.50391	0	1.63831	1.27159	1.88809	0.356114	2.38118	0.355401	0.0812521	3.08947	10.6026	0.219235	15.0887	8.45437	15.0585	0.33085	1.67432	7.50501	0.0146565
NR_103853	EDNRB-AS	chr13:78393071-78482563	+	0.0478066	0.0219921	0.182319	0	0	0	0.0190685	0	0.0595542	0.157214	0	0.0382469	0.0618273	0.0233263	0.56377	0.027238	21.1844				0.312811	0.0420195	0.0449046	7.17483	0.0493618
NR_110115	LOC101927746	chr7:100951620-100964425	+	0.210826	0.654646	0.241206	0	0.296525	0	0.283809	0	1.1326	0.346655	0.313944	0.506003	0.255616	0.154302	0.341325		2.00465	0.183102	20.3838	18.7611	0.627184	0.233867	0.374117	7.03452	0.0369204
NR_125791	RORB-AS1	chr9:77088350-77113469	-	0.611177	0.259528	1.3985	0.211573	0.220414	0.462951	0.478182	0	0.395324	2.73138	0.210026	1.24121	0.501615	0.756999	0.754579		6.72676	0.893809			13.4475	0.527357	0.789343	7.0227	0.00735537
NR_046734	PRRT3-AS1	chr3:9989087-9996471	+	1.70352	0.783656	0.721851	1.13574	1.59732	1.98812	0.339739	5.36714	0.943168	1.52156	0.939532	0.832866	0.30599	0.738842	0.344988	2.48041	6.74201	0.654278	14.3831	16.455	4.01041	1.3217	1.3736	6.44454	0.0263038
NR_026656	LNC02381	chr12:54519854-54526626	+	0.555401	0.306596	0.317718	0.791492	0.23435	0.765677	0.465216	0.533425	1.73835	2.49616	0.868411	1.13307	1.29292	0.609743	0.042624	19.8253	0.603549	1.72786	2.59717	2.68242	12.3301	0.495206	1.14216	6.21923	0.0327425
NR_045262	PCAT1	chr8:128025398-128033259	+	0.0777896	0.0805161	0.0889993	0.0291728	0.291761	0.0766007	1.91984	1.94784	0.545092	1.02326	0.202716	0.116689	1.0752	0.0284669	0.042624	7.65653	4.33233	5.51231	2.75662	3.09953	19.7782	0.107473	0.857389	6.21816	0.017195
NR_106775	PKD1P6-NPIPP1	chr16:15227922-15228007	-	0	0	0	0	0.427344	0	0	0	0	0	0	0	0	0	0.428571	5.19343	3.30177	10.2401			2.55612	0.0712241	0	5.85421	0.000129817

## Sheet: Type_A_lncRNA_NONODE
id	locus	old ID	name	strand	rpkm_bph3	rpkm_bph6	rpkm_bph7	rpkm_bph8	rpkm_bph11	rpkm_bph12	rpkm_pca3	rpkm_pca5	rpkm_pca6	rpkm_pca7	rpkm_pca8	rpkm_pca10	rpkm_pca11	rpkm_pca12	CRPC1	CRPC2	CRPC_3	CRPC_Meta1	CRPC_Meta2	CRPC4	BPH	PCA	CRPC	P-value vs Pca
NONHSAT086836	chr22:40431590-40431621	n138533	NR_039988	+	23.7434	24.1445	2.85946	0	11.7175	19.6888	14.9534	10.2875	21.0159	10.9588	16.7479	14.9965	4.84846	3.65846	37.7361	24.8964	28.4436	18.2614	45.2659	37.3798	13.6923	12.1834	31.9972	0.00270107
NONHSAT066137	chr19:38040756-38040785	n117704	ZNF571-AS	-	0	0	0	0	0	0	0	0	0	10.2502	1.98922	0	0	0	9.13327	n	11.6943	n	n	7.49206	0	1.52993	9.43989	0.00343516
NONHSAT091979	chr3:128591038-128591066	n119956	LOC653712	-	4.15063	1.90938	0	0	1.2973	0	3.31111	5.69486	6.46323	6.06646	2.06026	3.32065	5.36793	0	7.09459	7.51742	n	n	n	6.46636	1.22622	4.03556	7.02613	0.00732428
NONHSAT065996	chr19:36815838-36822610	n383500	LINC00665	-	3.42837	3.37135	2.06443	1.83227	3.83936	3.44431	14.674	14.245	12.3327	10.118	2.23226	3.59786	8.52215	1.50349	16.7893	13.0219	17.2788	31.804	32.0435	19.8768	2.99668	8.40318	21.8024	0.00779408
NONHSAT125577	chr8:23340475-23340501	n135299	no annotation	+	0	0	0	0	2.79417	2.93439	0.891452	0	0	1.63328	0	0	1.44521	0	5.94248	n	6.52184	n	n	4.17827	0.954761	0.496243	5.54753	0.0110816
NONHSAT069749	chr2:27544099-27544127	n131642	MPV17 intron	-	1.38354	0	0	2.07544	5.18918	0	4.96666	0	2.58529	3.03323	0	1.66032	2.68397	2.02522	10.2477	12.529	9.68959	n	n	5.17309	1.44136	2.11934	9.40987	0.0122749
NONHSAT082943	chr21:46709291-46709318	n126169	LOC642852	+	18.6522	5.9403	9.84925	12.9138	8.07206	8.47714	9.44278	5.90578	6.70261	6.29115	2.13657	25.8273	2.78337	0	23.707	18.1903	11.3045	n	n	21.4588	10.6508	7.38619	18.6652	0.0188357
NONHSAT066938	chr19:47364284-47364311	n120973	no annotation	+	5.73915	3.9602	6.56617	12.9138	2.69069	5.65143	6.86748	0	1.34052	4.71836	8.54626	10.3309	2.78337	2.10023	8.99232	7.79585	12.5606	n	n	8.04703	6.25357	4.58589	9.34895	0.0201285
NONHSAT133328	chr9:97320995-97330312	n378919	PCAT7	+	0.753263	0	0.656617	0.21523	0.571771	0.706428	4.29217	2.46074	4.32318	1.96598	0.267071	0.645682	2.26149	0	2.12546	11.174	6.4059	4.71752	4.59085	8.48291	0.483885	2.02704	6.24945	0.0215634
NONHSAT084175	chr22:24244729-24244757	n144049	MIF-AS1	-	5.53418	0	12.6633	0	0	0	0	1.89829	0	4.54985	0	0	0	2.02522	7.09459	n	4.8448	n	n	3.87982	3.03292	1.05917	5.27307	0.0230359
NONHSAT115771	chr6:159031786-159031812	n134816	TMEM181 intron	+	2.97994	10.2813	10.2281	0	2.79417	2.93439	2.67435	2.04431	1.39208	4.89984	0	1.78804	4.33564	0	17.8274	5.39712	14.348	n	n	12.5348	4.86965	2.14178	12.5269	0.0251696
NONHSAT099911	chr5:676615-676644	n124030	TPPP -AS	+	0	3.68708	0	0	2.50512	0	0.799233	0	2.49614	1.46432	1.98922	0	1.29571	0	3.80553	n	3.5083	5.85623	12.9034	8.74074	1.03203	1.00558	6.96284	0.0259767
NONHSAT016409	chr10:114581382-114581410	n138351	NR_120684	+	5.53418	1.90938	6.33166	16.6035	2.59459	5.44959	2.48333	1.89829	1.29265	4.54985	6.18078	3.32065	2.68397	14.1765	7.09459	12.529	13.3232	n	n	7.75964	6.40381	4.57325	10.1766	0.0335708
NONHSAT069649	chr2:25454735-25454764	n391602	DNMT3A	-	13.3584	3.68708	6.11333	12.0232	6.2628	5.26167	16.7839	9.16414	8.7365	8.78591	5.96765	6.41229	3.88712	5.86615	19.0276	12.097	14.0332	n	n	11.2381	7.78441	8.20046	14.099	0.0338138
NONHSAT064014	chr19:28290009-28290038	n122590	NR_110689	+	2.67167	1.84354	3.05666	2.00387	7.51537	2.63084	19.9808	0	12.4807	13.1789	5.96765	4.80921	7.77425	1.95538	17.5054	14.5164	15.2026	n	n	11.2381	3.28699	8.26836	14.6156	0.0391405
NONHSAT072519	chr2:96498305-96498335	n397234	LINC00342	-	6.45654	8.91045	0	7.74829	1.21081	0	1.54518	1.77173	0	1.41551	3.84582	4.64891	2.50504	3.78041	5.88588	4.67751	n	n	n	n	4.05435	2.43907	5.2817	0.0391942
NONHSAT072518	chr2:96498304-96498335	n133020	LINC00342	-	6.24826	8.62302	0	7.49835	1.17175	0	1.49534	1.71458	0	1.36985	3.72176	4.49894	2.42423	3.65846	5.69602	4.52662	n	n	n	n	3.92356	2.36039	5.11132	0.0391942
NONHSAT116069	chr6:167409664-167409690	n139959	LncRNA(annotation-)	-	0	2.05626	0	0	6.98544	0	3.56581	2.04431	1.39208	0	2.21874	3.57608	2.89043	2.18101	6.79141	n	6.52184	8.70927	n	2.78551	1.50695	2.23356	6.20201	0.0426732
NONHSAT049629	chr15:93153422-93153450	n141003	LINC00930	-	0	0	3.16583	0	0	0	0.827777	0	0	0	0	1.66032	1.34198	0	6.3063	5.01162	n	n	n	n	0.527638	0.478761	5.65896	0.0495601

## Sheet: List of Type_B lncRNA
id	locus	strand	Name	rpkm_22_E	rpkm_22_D	rpkm_22E_siAR	rpkm_22D_siAR	FC siAR/Et	FC siAR/DHT	FC	VE	VD	log2fc_	fisher	LE	LD	log2fc_	fisher	BPH	PCA	CRPC	P-value vsBPH
ENST00000412754.1	chr7:100434936-100450238	-	RP11-126L15.4	2.11047	0.756093	1.14216	0.743629	0.541189	0.983515	0.358259	2.22674	0.264072	-3.07593	1.47e-15	0.821103	0.518638	-0.662834	0.103625	0.227037	0.781297	1.73103	0.000185226
ENST00000413145.1	chr9:6645956-6670635	+	RP11-390F4.6	1.05753	1.23764	1.4308	1.04334	1.35297	0.843013	1.17031	0.620837	0.259352	-1.2593	0.00662472	2.09462	1.05686	-0.986911	9.77e-06	0.115329	1.3312	2.18895	0.0308983
ENST00000413706.1	chr7:1200227-1203127	+	AC091729.9	2.80605	2.9666	2.59056	2.10346	0.923205	0.709046	1.05722	0.781469	0.838525	0.101665	0.772881	2.57461	2.35267	-0.130057	0.401328	1.46347	1.91703	2.72911	0.0437828
ENST00000414386.1	chr6:41491633-41513914	-	FOXP4-AS1	1.77011	0.776845	1.65249	2.94701	0.933551	3.79356	0.438867	2.66498	0.348839	-2.93349	8.45e-20	7.47223	8.46071	0.179241	0.0958566	0.638519	2.08302	6.29154	0.0388772
ENST00000414885.1	chr2:165697259-165705844	+	COBLL1-AS	0.261615	0.738091	0.371655	0.322633	1.42062	0.437118	2.82129	11.0358	12.3908	0.167076	0.0384333	0.0971579	0.787561	3.01899	1.85e-09	0.260971	1.74847	3.0586	0.00980501
ENST00000415205.1	chr22:42665766-42671202	+	Z83851.3	0.624571	0.685259	0.823901	0.673963	1.31915	0.983515	1.09717	1.75201	0.533369	-1.7158	2.05e-08	1.60433	2.53251	0.658597	0.00103337	0.378262	0.72809	1.42704	0.0434776
ENST00000416202.1	chr22:46449585-46453090	+	PRR34-AS1	11.4289	10.0215	8.95337	9.65917	0.783399	0.963845	0.876858	8.58175	13.1673	0.617619	2.89e-11	41.6923	48.8067	0.227298	1.07e-07	3.93977	7.04987	10.6037	0.0070756
ENST00000420096.2	chr22:42672361-42673058	+	Z83851.4	2.38153	1.79173	1.54663	2.60134	0.649427	1.45186	0.752344	0.425234	0	Disabled	1	0.876025	0.551809	-0.666803	0.0392322	0.879984	1.69047	3.08715	0.0084594
ENST00000423310.1	chr21:45834473-45845155	-	TRPM2-AS	5.33398	9.71399	8.60853	9.31892	1.6139	0.95933	1.82115	2.09241	2.23584	0.0956483	0.613126	10.6278	8.87914	-0.259352	0.00164622	0.0851046	2.69833	5.10939	0.0387362
ENST00000424075.2	chr12:133464428-133465169	+	RP11-46H11.12	0.668178	0.921617	1.3018	0.988826	1.94828	1.07293	1.3793	0.854125	1.91373	1.16387	2.31e-06	9.51228	12.0196	0.337524	2.58e-05	0.281001	1.13824	1.29591	0.0364919
ENST00000424735.1	chr1:190448136-190449865	+	RP11-547I7.2	2.11505	1.23764	1.7742	1.39112	0.838843	1.12402	0.585157	0.540729	1.35234	1.32248	2.09e-05	24.2103	7.96973	-1.60302	2.44e-109	0.271376	0.830012	1.36686	0.0325891
ENST00000425081.2	chr17:1420225-1421390	+	PITPNA-AS1	16.6262	14.928	14.4966	12.5724	0.871915	0.842205	0.897859	20.3687	14.0411	-0.536704	2.62e-15	30.9492	28.9538	-0.0961493	0.0476196	5.06694	7.72698	10.8013	0.0147314
ENST00000426302.1	chr3:50298665-50300744	+	U73166.2	2.84597	5.73136	3.15043	2.44619	1.10698	0.426808	2.01385	3.62573	3.26319	-0.151988	0.380006	5.91454	4.19632	-0.495143	0.000234548	1.21132	3.36967	3.13355	0.0423966
ENST00000426452.1	chr22:48027439-48031373	+	RP11-191L9.4	0.693157	0.869154	1.54741	1.35347	2.2324	1.55723	1.25391	0.492253	0.303559	-0.697422	0.11864	0.686461	1.32014	0.943439	0.000190882	0.136113	0.726856	1.36553	0.0347769
ENST00000433644.2	chr9:98177116-98189078	-	RP11-435O5.2	1.37348	1.75533	1.17929	1.1075	0.858617	0.630934	1.27802	7.78811	4.30995	-0.853601	2.08e-32	5.85937	7.21138	0.29953	3.76e-06	0.295547	0.877704	1.72028	0.0244819
ENST00000440408.1	chrY:14774265-14804162	+	TTTY15	1.02465	1.13521	0.871674	0.778953	0.850705	0.686173	1.1079	2.17502	1.54536	-0.493089	8.13e-14	0.00173759	0	Disabled	1	2.31185	4.07985	7.60183	0.0367765
ENST00000441217.1	chr2:74212259-74213470	+	AC073046.25	8.55782	8.94226	11.5785	12.8991	1.35297	1.44249	1.04492	2.07983	4.3974	1.08019	1.55e-08	1.01231	1.3553	0.420958	0.163575	1.15057	1.77225	3.64593	0.0356711
ENST00000444958.1	chr4:53578991-53586518	+	DANCR	11.507	11.6085	6.83605	7.48244	0.594078	0.644564	1.00883	6.96833	2.62504	-1.40848	6.94e-33	6.38426	7.91782	0.310585	0.000390434	4.5902	15.031	27.4092	0.0479532
ENST00000451691.2	chr19:12305903-12318269	+	CTD-2666L21.1	0.0902285	0.226276	0.445092	0.351898	4.93295	1.55517	2.50781	0.538244	0.758676	0.495223	0.271344	0.0446784	0.199559	2.15917	0.0654498	1.20679	1.7685	2.47617	0.0207242
ENST00000457649.2	chr10:17428935-17450285	+	ST8SIA6-AS1	20.5726	23.2916	24.3751	26.1098	1.18484	1.121	1.13217	13.6926	13.7854	0.00974603	0.897643	59.0611	49.0837	-0.266963	7.07e-14	2.99534	26.3187	24.9894	0.00279274
ENST00000464464.1	chr7:151574127-151575899	+	PRKAG2-AS1	0.194157	0.121727	0.23642	0.239441	1.21768	1.96703	0.626953	9.34842	1.91314	-2.28878	5.92e-46	1.8507	1.14512	-0.692582	0.00929874	3.26942	9.59607	17.9503	0.0293484
ENST00000470236.1	chr3:136561299-136580896	-	RP11-85F14.5	3.02973	2.12744	3.39409	3.43746	1.12026	1.61577	0.702188	4.11385	3.74166	-0.13681	0.312021	8.74635	5.80744	-0.59078	2.9e-10	1.13664	2.56777	3.01274	0.0455728
ENST00000480284.1	chr7:156803499-156809120	+	MNX1-AS1	3.2061	3.30546	2.31347	2.76772	0.721585	0.837317	1.03099	5.45431	2.75198	-0.986929	4.58e-22	9.11086	8.85058	-0.041815	0.521255	0.0580318	0.77218	3.7541	0.0381151
ENST00000500741.2	chr12:120928131-120933743	-	DYNLL1-AS1	5.15	8.80584	7.85462	7.96301	1.52517	0.904287	1.70987	1.20248	1.3686	0.186685	0.158745	7.78561	7.83803	0.0096811	0.860694	2.74039	3.17578	4.2319	0.012428
ENST00000501104.2	chr8:70746346-70749605	+	RP11-159H10.3	2.8216	2.19021	2.07238	1.657	0.734471	0.75655	0.776228	8.00244	1.17684	-2.76552	7.11e-104	3.26007	1.47484	-1.14434	3.4e-15	0.307555	0.674072	2.62765	0.0475368
ENST00000517411.1	chr8:144362336-144363830	-	MINCR	6.49687	5.76741	3.31378	4.39606	0.510059	0.762224	0.887722	3.13576	1.40498	-1.15826	6.12e-11	10.4341	10.6391	0.0280789	0.71651	2.58445	5.53934	9.52267	0.0271705
ENST00000525142.1	chr11:66245191-66247704	-	CTD-3074O7.5	2.28913	3.93649	2.33612	2.74238	1.02053	0.696657	1.71964	4.08735	3.67772	-0.152353	0.290577	2.78519	3.15025	0.177687	0.251505	1.34852	2.30251	2.7965	0.0122148
ENST00000533004.1	chr8:144816310-144828507	+	FAM83H-AS1	15.6763	22.5958	18.6982	19.1321	1.19277	0.84671	1.4414	4.52621	4.22595	-0.099028	0.0954417	2.08653	3.75916	0.849301	2.42e-33	3.05466	10.9676	11.9393	0.00766695
ENST00000541002.3	chr12:123736789-123746030	-	RP11-282O18.3	37.0839	29.3242	41.6304	40.2535	1.1226	1.37271	0.790752	22.4635	36.159	0.686775	1.54e-78	40.6216	42.6433	0.0700714	0.0147951	26.4095	34.0907	48.388	0.0416153
ENST00000541723.1	chr12:110171971-110211313	-	FAM222A-AS1	4.76854	3.73706	3.35258	3.51794	0.703062	0.941364	0.783692	6.08347	1.11874	-2.44302	7.85e-73	3.79485	5.07452	0.41923	3.06e-05	0.123821	0.683987	1.87901	0.018489
ENST00000546835.1	chr12:117099387-117135870	+	RP11-497G19.1	1.10066	0.583901	1.51208	1.35738	1.37379	2.32467	0.530499	0.0240507	0	Disabled	1	0.0419243	0.0832257	0.989242	0.387736	0.0170828	0.0414864	1.03374	0.0102498
ENST00000547774.1	chr12:49182930-49184318	+	RP11-579D7.4	0.422368	0.953298	0.822891	0.729231	1.94828	0.764956	2.25703	5.54306	2.26404	-1.29178	4.28e-15	6.2534	5.21051	-0.263216	0.0330549	0.249266	0.717983	1.76657	0.0116926
ENST00000553637.1	chr14:50053297-50053596	+	RN7SL1	13.5974	9.76495	6.92394	7.92709	0.50921	0.81179	0.718147	114.507	138.823	0.277813	9.82e-17	71.5233	108.417	0.600104	3.1e-56	11.3401	32.2513	35.9815	0.001302
ENST00000562231.1	chr16:80862632-80926492	-	ARLNC1	0.33439	0.230612	0.149299	0.164953	0.446481	0.715284	0.689649	0.104487	1.86274	4.15603	4.12e-91	0.182138	0.92036	2.33717	3.98e-30	0.452131	13.2294	19.6005	0.0143295
ENST00000562848.1	chr12:54413694-54416373	+	HOXC4_intron	3.6392	3.60894	4.70657	4.21496	1.2933	1.16792	0.991683	1.59192	1.78887	0.168277	0.0823842	1.63073	1.82604	0.163203	0.0733409	0.0323012	0.804932	3.04272	0.0266462
ENST00000563192.1	chr16:2204798-2205359	-	RP11-304L19.5	14.3131	11.557	10.6509	8.02337	0.744135	0.694246	0.80744	110.517	37.6094	-1.5551	9.14e-279	775.481	709.498	-0.128293	1.19e-25	17.2166	44.2556	72.874	0.0331397
ENST00000563777.1	chr16:30930640-30934590	-	FBXL19-AS1	3.54789	3.00112	2.22485	2.36132	0.627092	0.786812	0.84589	1.34377	2.39475	0.833588	4.42e-27	2.16348	1.58691	-0.44713	6.6e-10	0.650428	2.7312	2.00582	0.044022
ENST00000565382.1	chr16:84150656-84151176	+	RP11-505K9.1	2.70478	2.40978	1.27119	2.01893	0.46998	0.837809	0.890934	0.121315	0.0935148	-0.375494	0.767399	9.62199	9.06073	-0.0867066	0.341926	0.672479	1.48429	2.12838	0.0334208
ENST00000568032.1	chr16:19098178-19109432	+	RP11-626G11.4	0.837805	0.995238	0.966481	0.924452	1.15359	0.928875	1.18791	0.413352	0.243316	-0.764537	0.057449	0	0.0108362	Disabled	1	0.131853	0.708272	1.3515	0.032478
ENST00000570096.1	chr20:37590568-37590754	-	RP4-616B8.4	0.594929	0.497324	0.160984	0.244563	0.270594	0.491758	0.835938	1.07032	1.66746	0.639613	0.126023	51.6516	37.9149	-0.44605	5.46e-11	0.0476495	0.280212	1.2255	0.00389509
ENST00000580385.1	chr8:145737950-145739056	+	CTD-2517M22.17	4.71777	3.98962	3.11729	3.38263	0.660754	0.847858	0.845658	0.623326	0.922532	0.565612	0.211263	0.923575	0.566205	-0.705903	0.0804084	3.28878	5.09293	7.82235	0.0180593
ENST00000582965.1	chr17:62223330-62223836	+	SNORA76	6.40297	5.35249	4.5481	2.63213	0.71031	0.491758	0.835938	32.7015	11.7422	-1.47766	1.74e-63	126.558	116.374	-0.121036	0.000321982	3.01385	6.84036	13.9662	0.0452567
ENST00000586220.1	chr19:28284803-28288920	+	CTC-459F4.3	13.935	9.83465	13.4139	13.6167	0.962607	1.38456	0.705751	13.9735	8.14355	-0.778965	5.06e-18	4.88293	5.12735	0.070466	0.573762	1.92482	3.40909	4.97006	0.0353018
ENST00000586247.1	chr19:44406153-44430697	+	RP11-15A1.2	0.71729	0.269824	0.174685	0.265376	0.243535	0.983515	0.376172	2.62846	1.5832	-0.73137	0.000266451	2.50402	3.10237	0.309122	0.0636574	0.176031	0.514145	1.18418	0.0125998
ENST00000588150.1	chr19:28213937-28262740	-	LINC00662	2.85839	6.50808	4.82398	4.82379	1.68765	0.7412	2.27683	33.4189	4.36811	-2.93558	2.24e-272	4.84213	4.73221	-0.0331256	0.825809	2.23939	4.87962	5.57814	0.0336951
ENST00000590292.1	chr19:567311-571734	-	AC009005.2	10.637	10.6885	14.9042	17.6104	1.40116	1.6476	1.00484	0.227655	0.191439	-0.249963	0.827894	16.7755	17.4028	0.0529678	0.435628	0.221986	1.21271	1.9167	0.0291959
ENST00000590838.1	chr19:38042273-38078249	+	ZNF571-AS1	2.05283	1.87036	2.07408	2.05809	1.01035	1.10037	0.911112	0.679626	0.302689	-1.16691	1.77e-09	0.0438777	0.00725863	-2.59572	0.00718316	0.407525	0.5909	1.44591	0.042998
ENST00000596366.1	chr10:104210311-104215640	+	RPARP-AS1	39.4347	42.2993	33.4914	34.7166	0.849288	0.820738	1.07264	5.85976	3.95329	-0.567787	1.54e-06	7.02793	7.2068	0.0362588	0.70185	9.67313	18.7286	25.2735	0.00133915
ENST00000602192.1	chr13:113619149-113620445	-	MCF2L-AS1	0.0857762	0.0696317	0.0705215	0.0787905	0.822158	1.13153	0.811783	2.59091	2.05854	-0.33184	0.00518915	6.1587	6.18321	0.00573033	0.942836	0.530812	1.23479	1.98269	0.0258629
ENST00000602294.1	chrX:73164159-73224186	+	JPX	4.43234	3.98305	4.07784	3.55298	0.920021	0.892025	0.898633	18.1935	22.3419	0.296324	4.86e-06	11.87	13.4701	0.182443	0.0196324	5.069	5.83378	9.7112	0.0483063
ENST00000602845.1	chr3:196669494-196670411	+	NCBP2-AS2	30.1357	26.0865	28.1365	27.2008	0.93366	1.04272	0.865633	31.1321	27.9696	-0.154546	9.06e-05	91.3341	105.487	0.207838	5.14e-24	9.60823	14.358	19.3951	0.0299105
ENST00000604014.1	chr6:47444979-47445308	-	RP11-385F7.1	0.786628	1.40908	1.09469	2.07878	1.39163	1.47527	1.7913	1.08534	0.44292	-1.29303	0.00378338	7.26167	7.01441	-0.0499791	0.724484	0.994181	2.03071	2.74222	0.017208
ENST00000605899.1	chr6:150205567-150240642	+	RAET1E-AS1	0.683574	0.428569	0.624278	0.316128	0.913256	0.737636	0.626953	0.194179	0	Disabled	1	0.655816	0.335971	-0.964954	0.0287587	0.426099	0.908217	1.86773	0.00656323
ENST00000606645.1	chr1:2477904-2478899	+	RP3-395M20.12	2.01057	2.56776	1.63215	1.97443	0.811783	0.76893	1.27713	0.105765	1.52621	3.85101	1.37e-32	7.37463	7.78649	0.0784013	0.278857	0.940082	4.68723	2.76941	0.0251497
ENST00000608252.1	chr9:131067440-131067794	-	RP11-339B21.15	2.50708	1.44084	2.37441	2.57652	0.947081	1.78821	0.574707	1.95847	0.9607	-1.02757	0.000636257	0.672442	1.20654	0.843391	0.018677	0.95343	1.97554	3.39505	0.0144964
ENST00000608317.1	chr7:154795158-154797413	+	PAXIP1-AS1	3.81359	3.79253	4.1233	4.43953	1.08121	1.1706	0.994478	2.87169	1.77953	-0.690402	3.19e-14	10.5407	10.1837	-0.0497138	0.218381	4.48385	7.23711	9.20642	0.0208939
ENST00000608661.1	chr4:140333081-140375109	-	RP11-83A24.2	1.24105	1.83405	1.83503	1.63984	1.47861	0.894105	1.47782	0.97368	0.531857	-0.872409	1.45e-08	1.6607	1.26714	-0.390223	0.000156069	1.17919	1.46241	2.42289	0.0179065
ENST00000609330.1	chr22:25830291-25831037	-	CTA-246H3.12	0.496438	0.497989	0.3224	0.122445	0.649427	0.245879	1.00313	0.0705101	0	Disabled	1	0	0.0243995	Disabled	1	0.00864329	0.288612	1.03779	0.0020477
ENST00000609548.1	chr4:1161566-1161962	+	CTBP1-AS_up	0.0934103	0.351384	0.0758289	0.379467	0.811783	1.07992	3.76172	5.62532	8.24702	0.551937	1.23e-05	3.23778	6.74883	1.05963	1.7e-13	0.238234	1.26117	2.32281	0.0214597
ENST00000610278.1	chr22:21335650-21336044	-	XXbac-B135H6.18	3.75533	2.58986	2.3626	2.77873	0.629132	1.07293	0.689649	0.0266689	0	Disabled	1	1.27843	1.63807	0.35763	0.181606	0.434575	1.39391	1.75585	0.00138951
NONHSAT021311	chr11:49208207-49214396	-	FOLH1 intron	306.785	131.045	518.885	472.576	1.69136	3.60622	0.427155	132.603	7.26389	-4.19023	0	608.366	330.837	-0.878819	0	57.0833	186.393	334.913	0.0144452
NONHSAT028543	chr12:54414259-54414289	+	HOXC4-intron	3.70839	3.09998	12.0416	15.2444	3.24713	4.91758	0.835938	4.56482	2.59846	-0.8129	0.274883	5.50885	7.89812	0.519757	0.291363	0	4.51917	16.9012	0.00166094
NONHSAT068359	chr19:58823785-58823815	+	ERVK3-1	247.226	299.148	209.725	193.604	0.848314	0.647184	1.21002	41.7857	81.202	0.958507	8.26e-10	47.4373	74.7283	0.655632	8.16e-06	111.455	158.917	191.607	0.0195643
NONHSAT092220	chr3:133560216-133583484	-	Rab6B_intron	23.2852	9.37204	41.7723	47.1513	1.79394	5.03106	0.402489	74.5561	38.7504	-0.944116	9.45e-34	73.3802	60.1896	-0.285877	1.8e-05	8.11126	16.4668	53.9918	0.019491
NONHSAT126331	chr8:42983017-42983047	+	POMK＿down	154.516	119.349	133.461	187.506	0.863738	1.57107	0.772407	0.35114	2.27366	2.6949	0.0719736	6.73304	6.98679	0.0533725	1	19.7589	25.8442	56.4945	0.0084936
NONHSAT129653	chr8:144826313-144826339	+	FAM183H-AS1	89.8571	148.442	97.2594	110.815	1.08238	0.746524	1.65197	3.24129	5.62168	0.794431	0.217995	0.353132	3.15457	3.15917	0.0214929	9.90547	43.6587	51.0805	0.0127698
NR_002744	chr17:16343350-16343420	+	SNORD49A	36.0393	25.5421	25.8641	28.9858	0.717664	1.13483	0.70873	29.0803	8.78354	-1.72717	2.86733e-19	25.0873	46.8496	0.901082	8.07282e-13	9.49151	29.3996	29.5608	0.0326164
NR_037178	chr6:32861953-32871535	+	LOC100294145	8.91211	5.34792	10.588	9.67899	1.18804	1.80986	0.600074	8.60983	55.0329	2.67624	0	6.70134	10.3364	0.625217	1.23912e-68	1.51967	7.73152	6.94929	0.00107599
NR_038108	chr17:74553846-74561430	+	SNHG16	26.023	22.572	27.9335	27.3534	1.07341	1.21183	0.867385	7.13487	1.6394	-2.12172	1.3973e-205	5.66513	5.86003	0.0487991	0.339691	16.6888	24.6482	32.6964	0.0285867
NR_038279	chr19:36803963-36822620	-	LINC00665	21.067	22.9191	20.3447	21.8906	0.965717	0.955125	1.08792	14.5059	4.0502	-1.84058	8.1418e-135	9.78792	10.8636	0.150431	0.014684	3.93003	11.2568	14.2415	0.000864096
NR_121567	chr9:97317327-97331038	+	PCAT7	7.42879	8.10984	9.15151	8.22309	1.2319	1.01396	1.09168	3.71996	3.17267	-0.229593	0.00517839	1.3088	1.37289	0.0689694	0.606612	0.54956	2.44898	5.64465	0.0154956
NR_132114	chr16:2204783-2205359	-	SNHG19	13.7117	11.0714	10.2033	7.68625	0.744135	0.694246	0.80744	105.873	36.0291	-1.5551	9.137e-279	742.898	679.687	-0.128293	1.19194e-25	16.4932	42.3961	69.8121	0.0331397

## Sheet: GENCODE TypeA_lncRNA
id	locus	name	strand	rpkm_bph3	rpkm_bph6	rpkm_bph7	rpkm_bph8	rpkm_bph11	rpkm_bph12	rpkm_pca3	rpkm_pca5	rpkm_pca6	rpkm_pca7	rpkm_pca8	rpkm_pca10	rpkm_pca11	rpkm_pca12	CRPC1	CRPC2	CRPC3	CRPC_Meta1	CRPC_Meta2	CRPC4	BPH	PCA	CRPC	P-value vs Pca
ENST00000454625.1	chrX:119144675-119149501	GS1-421I3.2	-	0	0	0	0	0	0	0.180138	0.895047	0.656369	0	0.0747244	0.060219	0	0	2.20149	2.45387	n	n	n	2.53294	0	0.233312	2.3961	3.25759e-06
ENST00000416327.1	chr21:23381263-23390475	AP000472.2	-	0.0487286	0	0	0	0	0	0	0	0	0	0	0	0	0	1.16607	1.94161	n	n	n	n	0.00812143	0	1.55384	7.66556e-06
ENST00000355189.3	chr21:19933933-20132122	n	-	0	0	0	0	0	0	0	0	0	0.0630984	0	0	0	0	n	n	n	1.09351	2.08506	n	0	0.0078873	1.58928	4.20861e-05
ENST00000417355.1	chr2:220163724-220168852	AC114803.3	+	0	0	0	0	0	0	0	0	0	0.136544	0	0	0	0	1.84525	n	n	n	n	0.931489	0	0.017068	1.38837	7.2717e-05
ENST00000603432.1	chr12:54350318-54352745	HOTAIR-AS	+	0	0	0	0.0478684	0	0	0	0.0218913	0.134163	0	0.0237592	0	0	0	1.52723	2.57186	n	1.53883	1.54118	0.193884	0.00797806	0.0224766	1.4746	0.000411351
ENST00000590912.1	chr7:20135760-20170098	n	+	0	0.0797951	0.132303	0.0867346	0	0.113872	0	0	0.108042	0.380286	0	0	0	0.084636	n	2.93217	n	9.20973	12.1475	n	0.0687842	0.0716205	8.09646	0.000472074
ENST00000417860.1	chr10:89079613-89090709	NUTM2A-AS1	-	1.90237	2.50607	3.56156	1.81601	2.83783	1.8733	2.63854	1.18643	2.10055	2.36971	2.44656	2.69803	3.10334	2.1518	3.59656	5.63807	2.69013	4.80176	5.01158	3.63733	2.41619	2.33687	4.22924	0.00119234
ENST00000419440.1	chr11:131747574-131767002	AP004372.1	-	0	0.420139	0	0	1.71274	0.749452	0.0910717	0	8.24855	0.66743	1.36001	0.822007	0.147645	0	26.235	31.4284	2.36774	n	n	22.6234	0.480388	1.41709	20.6636	0.00162382
ENST00000505700.1	chr12:54392806-54393794	HOXC-AS1	-	0	0	0	0.318132	0	0	0.0422952	0	0.0660476	0.0774913	0	0	0.0685685	0.103478	3.26248	0.256068	n	2.9958	4.09706	0.396478	0.0530221	0.0447351	2.20158	0.004451
ENST00000419190.1	chr1:201969222-201979481	ELF3-AS1	-	0.34413	2.646	3.48723	0.147493	0.368774	0.677741	3.32371	1.01178	1.79133	2.20949	0.951694	1.17993	1.66896	0.503735	18.4868	15.7599	0.33987	13.937	10.8033	3.26272	1.27856	1.58008	10.4316	0.00445301
ENST00000554537.1	chr14:100673744-100704892	RP11-638I2.4	-	0.117037	0.484556	0.803413	0.351131	0.438964	0.460992	0.490164	0.642321	0.328043	0.641469	0.522845	0.983153	0.227043	0.685271	0.600147	1.27183	n	1.53925	1.13051	1.09401	0.442682	0.565038	1.12715	0.0045504
ENST00000514255.1	chr5:27475772-27485293	n	+	0.142162	0	0.162648	0.106628	0	0	0.042528	0.487633	0	0.155836	0	0	0.0689459	0	1.70097	n	0.491409	n	n	n	0.0685731	0.0943679	1.09619	0.0058811
ENST00000591956.1	chr17:74553848-74557833	SNHG16	+	10.4512	12.9811	14.9864	10.2428	12.2823	9.74261	22.3857	18.5459	17.7716	12.6021	9.54538	13.5454	18.3147	10.6069	27.4313	32.8099	10.8379	44.0868	39.035	26.7028	11.7811	15.4147	30.1506	0.00618635
ENST00000444155.1	chr10:54733248-54735575	RP11-319F12.2	-	0	0.128826	0	0	0	0	0.05585	0	0.174429	0	0.139005	0	0	0	3.24433	n	n	n	n	0.610799	0.021471	0.0461606	1.92756	0.00702194
ENST00000591993.1	chr9:66513657-66553531	RP11-262H14.3	-	0	0.833058	0.568747	0	0	0	0.042489	0	1.29383	0.973081	0.0528756	0	0.0344414	0	n	0.128621	n	2.6982	2.5724	2.38977	0.233634	0.29959	1.94725	0.00709662
ENST00000453348.1	chr7:1778266-1781908	ELFN-AS1	-	0	0	0	0	0	0	6.25835	0	0	0.266658	0	0.145963	3.48031	0.178041	n	6.38843	0.105109	11.8197	19.9729	15.5761	0	1.29117	10.7725	0.00711551
ENST00000608345.1	chr4:140334956-140337300	RP11-83A24.2	-	1.69987	0.12347	0.818875	0.80525	1.00668	0.176199	1.28468	0.736518	1.00307	1.07879	1.33227	1.71784	0.607457	1.04769	1.63119	4.37504	1.39166	2.22257	2.1605	2.42526	0.771724	1.10104	2.3677	0.00764123
ENST00000412669.1	chr7:90219937-90226667	AC002456.2	-	0.0862789	0	0	0.517703	0.242701	0	0.309725	0.118379	1.20916	0.567464	0.128479	0.414157	0.418436	0.378883	0.0983166	n	n	8.82565	6.45887	3.30663	0.141114	0.443085	4.67237	0.00814589
ENST00000412628.1	chr1:94059942-94066319	RP5-1033H22.2	+	0	0	0	0	0	0.443571	0.269509	0.309023	0.420861	0	0	0	0	0	3.59313	1.22377	0.38927	0.987388	1.63168	0.631598	0.0739285	0.124924	1.40947	0.00857234
ENST00000527209.1	chr19:50553846-50570050	CTD-2126E3.1	+	0.609667	0.210345	0.17438	0.114319	0.59548	0.200116	5.19789	0	1.5427	1.19738	1.7779	0.335331	2.26685	0.334659	2.90917	9.9838	0.219523	15.1084	8.46546	15.0783	0.317384	1.58159	8.62745	0.00865971
ENST00000440726.1	chr3:187166633-187167238	RP11-567G11.1	+	0	0	0	0.236228	0	0	0.376874	0	0	0	0.234501	0	0	0	1.97392	1.14086	n	n	n	0.147202	0.0393714	0.0764219	1.08733	0.00897273
ENST00000432358.1	chr6:158703295-158733390	RP11-732M18.3	+	2.55825	1.00873	1.88158	2.32997	2.14176	1.79939	3.55319	2.00574	2.13409	2.00308	1.63266	2.08324	1.94967	1.60489	5.51802	2.31669	3.78987	n	n	8.19886	1.95328	2.12082	4.95586	0.0105535
ENST00000564354.1	chr11:125742926-125744293	RP11-680F20.10	-	0.0479446	0	0	0	0	0.0944236	0.774504	0.131564	0.223973	0.157668	0	0.057536	0.74407	0	3.57852	0.781514	n	1.05093	1.50513	0.896328	0.023728	0.261164	1.56248	0.0106847
ENST00000437194.1	chr21:29584625-29600799	AL035610.2	-	0.262342	0.36205	0.200098	1.18061	0.327984	0	0	0.119982	0	0.191717	0	0	0	0.640024	n	n	0.906832	n	n	5.80367	0.388847	0.118965	3.35525	0.0109166
ENST00000512427.1	chr12:54392806-54393404	HOXC-AS1	-	0	0	0	0.400774	0	0	0.0799233	0	0.124807	0.146432	0	0	0	0	1.52221	n	n	6.44186	3.54843	0.124868	0.0667956	0.0438953	2.90934	0.0110023
ENST00000554032.1	chr14:71276922-71282108	RP6-65G23.3	+	0.736888	1.16223	0	0	1.18449	0.829285	0.566847	0.28887	0.393414	0.230789	0.627036	1.01063	1.63372	0.462278	1.91931	1.52527	0.545824	1.99982	1.01684	2.06643	0.652149	0.651698	1.51225	0.0112235
ENST00000528800.2	chr8:70746364-70750064	RP11-159H10.3	+	0.339277	0.0851317	0.211728	0.0462677	0.289206	0.242975	1.14412	0.0423185	0.461071	0.608578	0.551152	0.0370136	0.837671	0.135445	1.28285	2.06689	n	0.991581	n	4.35347	0.202431	0.477172	2.1737	0.0114918
ENST00000428449.1	chr7:121943712-121950131	FEZF1-AS1	+	0.0292041	0	0.0334125	0	0.0410753	0	0.174729	0.0200347	0.109142	0	0.0434883	0.0175232	0.0849805	0	1.29787	0.766949	n	4.56638	5.9945	0.559622	0.017282	0.0562371	2.63706	0.0115417
ENST00000513381.1	chr12:54478916-54519614	RP11-834C11.5	-	0	0.10714	0	0.116457	0	0	0.139345	0.426068	0.2176	0.170201	0.346817	0	0.0753017	0	1.01735	0.562426	0.536709	1.47482	4.49937	2.46733	0.0372662	0.171917	1.75967	0.0116365
ENST00000417576.2	chr9:77100467-77114043	RP11-171A24.3	-	0.559055	0.363075	1.42973	0.246656	0.27752	0.582893	0.550914	0.0451206	0.337975	3.74905	0.146912	1.02607	0.414671	1.05903	n	9.1128	0.966236	n	n	15.8925	0.576488	0.916219	8.65719	0.0125655
ENST00000542172.1	chr11:18624534-18625440	SPTY2D1-AS1	+	0.819259	0.323038	0.267804	0.351131	1.64611	0.230496	1.1904	0.642321	1.53087	0.898057	0.348564	0.421351	1.36226	0.342635	2.93405	2.33169	n	n	n	1.09401	0.606307	0.842056	2.11992	0.0127505
ENST00000535301.1	chr12:121412188-121418768	HNF1A-AS1	-	0	0	0.330758	0	0	0	0	0	0	0.0792262	0	0.2602	0	0	20.8367	14.1372	n	2.95725	5.75958	0.067559	0.0551264	0.0424283	8.75166	0.0129801
ENST00000504278.1	chr12:54515060-54519678	RP11-834C11.5	-	0	0.174146	0	0.189291	0	0	0.226493	0.692535	0.353688	0.276647	0.563719	0	0.122396	0	1.50982	0.914171	0.872371	2.39718	7.31331	3.65655	0.0605727	0.279435	2.77723	0.0134655
ENST00000537361.1	chr12:121406416-121418709	HNF1A-AS1	-	0	0	0.269024	0	0	0.231546	0	0	0	0.0644389	0	0.211635	0	0	24.718	16.822	n	3.95155	5.82023	0.0549494	0.0834282	0.0345092	10.2734	0.0139059
ENST00000561978.1	chr8:128025399-128033259	PCAT1	+	0.0777896	0.0805161	0.0889993	0.0291728	0.291761	0.0766007	1.91984	1.94784	0.545092	1.02326	0.202716	0.116689	1.0752	0.0284669	7.65653	4.33233	5.51231	2.75662	3.09953	19.7782	0.107473	0.857389	7.18926	0.0160057
ENST00000413915.1	chr9:37509147-37510296	RP11-613M10.6	+	3.2171	4.6248	4.90759	7.43997	3.77069	2.63994	3.84959	4.96576	9.01721	5.58367	3.19376	6.11275	3.12046	3.33566	12.0671	4.36999	4.40185	11.753	10.3584	14.5348	4.43335	4.89736	9.58085	0.0173056
ENST00000432294.1	chr1:100523546-100550027	RP4-714D9.2	-	0.30265	0.417678	0.692525	0.605335	0.662161	0.596049	0.362152	1.52258	0.848299	1.32704	0.150227	0.363196	0.97853	0.443017	1.20707	0.730861	1.39488	2.21134	1.70533	3.11194	0.546066	0.74938	1.7269	0.0182384
ENST00000608964.1	chr2:70286785-70291119	PCBP1-AS1	-	0.312413	0.431151	0	0.468647	0	0	0.373835	0	0	0	0	0.374912	0.606057	0	2.67001	n	1.07991	n	n	0.292029	0.202035	0.16935	1.34732	0.0190662
ENST00000583980.1	chr17:77128804-77132484	RP11-398J5.1	+	0	0	0	0	0	0.139478	0	0.0971701	0.0661683	0.155266	0	0	0	0	3.10704	n	n	n	n	0.264802	0.0232463	0.0398255	1.68592	0.0192557
ENST00000423311.1	chr22:35515817-35627049	CTA-714B7.5	-	0.0597828	0.247513	0.136795	0.179359	0.056056	0	0.464986	0.656198	0.22342	0.0655328	0	0	0.637856	0	3.33806	3.03172	n	0.349446	0.144366	1.50882	0.113251	0.255999	1.67448	0.0205279
ENST00000556684.1	chr14:88490962-88511192	n	+	0.214622	1.03667	0	0	1.60994	0.211341	1.86192	0	1.70443	0.235265	1.43819	0	1.14496	0.157081	5.80844	6.99683	0.185469	n	n	n	0.512096	0.817731	4.33024	0.020797
ENST00000607068.1	chr5:675941-676731	TPPP	+	0.3918	0.270355	0.448259	0.0734667	0.137766	0.385812	0.673942	0.33598	1.14393	0.697912	0.729295	0.117545	0.570046	0.215068	1.73005	0.975713	0.423227	4.07937	7.45084	3.02145	0.284576	0.560465	2.94678	0.0222973
ENST00000453491.1	chr10:118592512-118609212	RP11-539I5.1	-	2.18166	0.81374	1.75398	3.00733	2.7644	1.04513	3.24559	1.29442	3.19522	3.36102	2.80973	3.04266	1.83016	0.863107	4.50176	6.72792	2.34392	3.70508	6.54989	2.86607	1.92771	2.45524	4.44911	0.0224057
ENST00000568654.1	chr18:33759959-33767411	RP11-49I11.1	-	2.03556	1.31682	1.16444	1.14507	1.72973	2.63084	2.58799	3.84021	2.55558	1.74324	1.42087	1.60307	2.03611	2.32784	3.37061	4.26275	2.85848	5.76328	1.68973	6.24339	1.67041	2.26436	4.03137	0.0243713
ENST00000450081.1	chr6:58272352-58287779	LINC00680	-	2.09138	2.24859	2.33711	1.93342	2.94151	2.29889	2.76445	2.46908	3.90796	4.15856	3.22295	2.48058	2.02856	1.74426	3.53319	5.37341	3.19431	8.3867	8.98498	2.97786	2.30848	2.84705	5.40841	0.0249443
ENST00000544890.1	chr12:123743524-123745766	RP11-282O18.3	-	10.9502	11.4851	11.2474	9.05265	8.94417	17.2525	14.1512	16.2261	18.0061	10.723	10.146	11.0966	12.415	10.8283	10.2874	12.0757	25.907	60.0951	49.2428	28.2505	11.4887	12.949	30.9764	0.0255378
ENST00000550029.1	chr12:104157090-104162636	RP11-341G23.4	-	0.524922	0.79687	0.360338	0.314971	0.590638	0.620278	0.533905	2.16065	0.294261	0.230164	0.390835	0.0629933	1.17105	0.691538	3.11043	1.71128	1.27014	2.68477	5.45071	0.343471	0.53467	0.691925	2.42847	0.0256444
ENST00000591372.1	chr19:36815839-36822551	LINC00665	-	3.50241	3.44416	2.10901	1.87184	3.89568	3.5187	14.9824	14.5137	12.5858	10.321	2.28046	3.67556	8.69244	1.53596	17.1438	13.3032	3.9457	32.4908	32.7355	20.2928	3.05697	8.57341	19.9853	0.0264638
ENST00000562298.1	chr16:89782936-89784572	VPS9D1-AS1	+	5.28452	4.01975	1.71383	0.0624191	3.70656	4.58913	19.0451	20.0961	15.5118	8.62076	1.85888	4.99346	24.6198	2.49726	29.2081	45.8958	4.38692	36.0579	57.1747	16.1416	3.22937	12.1554	31.4775	0.0265207
ENST00000419697.1	chr10:81563813-81574410	RP11-773D16.1	-	2.34097	1.9801	2.24632	1.13279	1.62857	0.594887	2.89157	1.24332	1.97551	2.06946	1.46186	1.99368	2.05091	0.331615	3.61414	4.23985	2.61031	3.97265	1.45886	1.97646	1.65394	1.75224	2.97871	0.0311225
ENST00000424148.1	chr11:1593971-1620414	KRTAP5-AS1	+	0.410482	0.30685	0.313089	0.410506	0.144335	0.067368	0.225126	0.1408	0.767027	1.03116	0.127345	0.2463	0.182486	0.500716	2.96243	1.17712	0.709451	1.04973	1.19776	0.351725	0.275438	0.402621	1.24137	0.0312126
ENST00000512206.1	chr12:54410894-54429145	RP11-834C11.14	+	0.0836701	0	0	0.16735	0	0.0549275	2.6198	4.3241	5.23759	2.56809	0.166126	0.0669389	2.16418	0.122475	4.4017	19.0434	0.674847	5.21678	6.46562	13.739	0.0509912	2.15866	8.2569	0.0314965
ENST00000524947.1	chr11:1592583-1618813	KRTAP5-AS1	+	0.543709	0.468971	0	0.305854	0	0	0.162651	0.279748	0.571486	0.894005	0.101206	0.0815598	0	0.198969	2.63316	1.96948	0.117464	0.397265	1.4771	0.381175	0.219756	0.286203	1.16261	0.0382365
ENST00000546421.1	chr12:98909072-98909988	TMPO-AS1	-	0.314953	0.289771	0.120113	0.236228	0.442979	0.310139	0.376874	0.360109	0.490435	0.632951	0.078167	0.37796	0.76373	0.30735	1.85429	1.04578	0.272173	n	n	5.103	0.285697	0.423447	2.06881	0.0454309
ENST00000608807.1	chr7:7592484-7603957	RP5-1159O4.1	-	4.39311	2.48023	3.19847	1.19819	3.18305	1.96635	3.82313	4.10969	3.54478	9.85019	1.78414	1.67744	6.39172	1.1692	13.6528	18.0831	4.83176	1.45903	9.61467	11.1995	2.73657	4.04379	9.80682	0.0338183
ENST00000424148.1	chr11:1593971-1620414	KRTAP5-AS1	+	0.410482	0.30685	0.313089	0.410506	0.144335	0.067368	0.225126	0.1408	0.767027	1.03116	0.127345	0.2463	0.182486	0.500716	2.96243	1.17712	3.65338	0.709451	1.04973	1.19776	0.275438	0.402621	1.79165	0.00860571
ENST00000545631.1	chr9:125871780-125873444	MIR600HG	-	1.37274	1.44494	1.33098	0.523533	0.959921	1.00809	1.18325	0.830002	2.34772	1.30074	1.07406	1.5636	1.44435	0.817386	2.62479	2.61266	2.79049	2.68601	3.65208	1.00044	1.1067	1.32014	2.56108	0.00504106
ENST00000452148.2	chr9:97317351-97330409	PCAT7	+	0.832028	0.0459302	0.685386	0.399396	0.561715	0.852084	5.25681	3.42474	5.06842	2.07948	0.396476	0.958538	2.7762	0	2.5599	14.5871	7.5752	5.44703	4.90251	10.3595	0.562757	2.49508	7.57187	0.0122124

## Sheet: TypeA_NR gene
ID	locus	strand	rpkm_bph3	rpkm_bph6	rpkm_bph7	rpkm_bph8	rpkm_bph11	rpkm_bph12	rpkm_pca3	rpkm_pca5	rpkm_pca6	rpkm_pca7	rpkm_pca8	rpkm_pca10	rpkm_pca11	rpkm_pca12	CRPC1	CRPC2	CRPC3	CRPC_Meta1	CRPC_Meta2	CRPC4	Ave_BPH	Ave_Pca	Ave_CRPC	P-value vs Pca
NR_106992	chr8:101715195-101715252	-	11.5538	11.2553	13.9963	10.1951	10.8336	26.7699	28.0573	72.7344	59.0535	52.1503	19.2291	29.3615	27.028	12.933	13.9403	30.7731	44.6363	923.641	1408.17	591.457	14.1007	37.5684	502.102	0.0264158
NR_045277	chr12:57106210-57119066	-	162.977	191.715	187.527	170.47	219.087	274.786	349.466	365.531	272.693	216.29	176.207	250.878	262.404	199.258	296.81	474.214					201.094	261.591	385.512	0.0384656
NR_037149	chr17:49230896-49249105	+	43.3461	68.2424	46.4094	34.1493	49.7881	61.33	117.679	138.524	114.228	73.4862	53.8563	60.7768	115.715	49.481	140.239	117.895	85.4639	736.72	672.473	164.56	50.5442	90.4682	319.558	0.0332178
NR_120608	chr6:30687977-30693203	+	105.743	86.764	93.9935	137.915	92.4857	116.044	112.744	132.072	105.978	132.829	87.4362	145.685	119.839	125.186	200.642	206.524	154.309	272.281	229.831	271.981	105.491	120.221	222.595	1.29742e-05
NR_033743	chr4:666224-668127	-	68.8559	79.6767	60.6205	54.7379	73.2344	90.3226	78.0567	142.653	74.84	84.2456	74.6213	58.6362	100.121	47.7429	82.8059	168.617	106.047	386.958	557.072	121.017	71.2413	82.6146	237.086	0.0285409
NR_037673	chr15:44084173-44094769	+	76.7369	90.9408	70.8747	47.4779	94.4308	138.713	109.572	98.1936	112.149	108.148	130.478	70.2048	125.146	51.5656	132.271	104.651	101.6	339.343	311.779	200.224	86.529	100.682	198.311	0.0166502
NR_031592	chr19:10514133-10514214	-	194.174	141.907	194.796	104.028	120.632	129.983	101.868	108.273	101.88	128.444	124.633	88.3866	123.86	104.311	96.1906	112.607	209.956	204.076	184.789	208.776	147.587	110.207	169.399	0.00209485
NR_037672	chr15:44084173-44088287	+	74.5337	85.649	72.9685	57.0255	98.5923	146.851	102.321	91.7845	109.127	107.233	132.798	74.1557	118.302	60.8554	116.856	99.8534	95.5326	301.277	277.53	164.248	89.27	99.5721	175.883	0.0282403
NR_104032	chr20:33104188-33128762	+	101.158	84.1593	66.0857	76.0214	88.7668	107.807	74.3348	120.238	81.0896	78.9028	106.965	61.8863	79.4276	69.9762	94.8365	88.3762	125.518	320.478	238.18	160.498	87.3331	84.1025	171.315	0.0127573
NR_047580	chr3:53259652-53290130	-	48.7024	56.2231	54.0581	65.7548	52.4959	57.7874	103.007	147.573	68.5449	42.1136	48.527	42.9565	92.7766	58.7777	113.037	144.802	60.7254	351.932	236.949	112.198	55.837	75.5345	169.941	0.0316754
NR_037930	chr20:57603732-57617901	-	55.9903	77.2703	54.017	58.3392	72.0337	86.1291	89.6025	118.9	84.9713	82.8293	76.2403	78.6319	86.6488	57.1492	81.0746	127.352	79.6828	241.847	325.596	119.527	67.2966	84.3717	162.513	0.0413194
NR_026581	chr12:6857157-6862636	-	84.1676	75.182	65.7312	59.3126	81.518	129.231	84.2526	107.318	91.5204	77.9804	100.342	67.5914	78.5942	69.8014	71.2783	156.305	76.9196	229.889	267.964	143.696	82.5238	84.6749	157.675	0.0385324
NR_125756	chr22:24108020-24110159	-	42.371	37.2011	47.2764	68.645	43.5134	45.7766	40.223	43.9612	35.2892	17.5169	32.3289	33.9951	31.4695	42.1752	38.3042	46.3366	62.0724	351.219	381.994	64.7283	47.4639	34.6199	157.442	0.0364057
NR_125755	chr22:24108020-24110159	-	40.9546	36.0274	50.6924	76.8841	45.3632	50.4698	42.4866	45.019	37.8723	19.0995	32.9005	35.9266	33.9748	45.0494	40.3233	52.9202	62.8151	349.549	349.328	58.5991	50.0653	36.5411	152.256	0.0359976
NR_037929	chr20:57603732-57617901	-	44.6614	60.8028	43.1564	47.3046	58.0764	67.8997	75.1076	95.0215	68.441	67.2332	61.0575	63.1925	69.9556	44.9453	66.6675	103.297	64.6726	189.564	246.945	98.1628	53.6502	68.1193	128.218	0.0353392
NR_029403	chr2:73461363-73480150	+	70.0211	68.6309	59.4758	67.868	74.9658	93.7134	118.223	95.4773	105.402	77.4925	74.6351	78.0975	84.8236	65.5595	95.0322	99.9238	70.9635	156.114	119.463	136.538	72.4459	87.4639	113.006	0.021143
NR_033759	chr11:118272103-118280562	+	52.4414	57.6137	45.3731	46.0386	58.7038	62.5821	59.6023	84.8293	55.5271	48.8152	60.5074	57.0836	57.1062	41.9079	54.601	30.7182	81.1059	242.761	191.336	133.887	53.7921	58.1724	122.401	0.0350489
NR_029402	chr2:73461363-73480150	+	68.632	67.886	59.3623	67.0312	74.2304	93.4736	116.701	94.5897	103.873	75.9774	74.2919	77.3254	83.3327	64.9576	94.2781	98.5556	69.7635	149.087	114.266	133.193	71.7692	86.3811	109.857	0.022796
NR_027992	chr15:20874796-20961480	-	0.141384	0.0975597	0.161758	0.424177	3.51311	2.50602	4.06033	3.58873	13.6058	17.3581	0	0.0848341	1.02853	0.206957	284.762	39.8186	0.366539			183.371	1.14067	4.99166	127.08	0.0244407
NR_109979	chr16:684426-686366	-	17.6695	15.4187	14.7276	15.029	17.8205	30.4938	34.4397	41.9884	31.3153	47.5238	22.6047	17.9981	38.8712	18.3095	50.0254	38.0506	20.8839	233.007	284.021	55.8499	18.5265	31.6313	113.64	0.0462371
NR_109977	chr16:684426-686366	-	18.9256	16.3911	16.3825	16.4845	20.1917	33.1191	38.1536	45.3087	34.7422	52.0777	24.4634	20.0476	42.4205	21.5288	52.9983	42.0172	21.1031	224.413	269.256	60.0761	20.2491	34.8428	111.644	0.0474427
NR_039906	chr19:50436320-50436394	+	27.7457	42.6257	26.3534	18.8472	26.5069	70.1082	77.6768	96.2483	91.4634	58.5332	56.1282	37.0656	18.28	33.7172	107.974	97.6588	43.4299	145.351	73.3226	91.9971	35.3645	58.6391	93.2889	0.0140876
NR_073081	chr14:105941111-105946507	+	55.315	102.319	70.1938	49.3363	30.6629	56.1313	28.4056	27.0648	14.9261	63.9651	26.0793	45.949	53.5442	49.4052	74.6561	13.788	35.7782	161.227	157.214	74.8421	60.6598	38.6674	86.2508	0.012405
NR_073083	chr14:105941111-105946507	+	54.9573	100.107	67.3595	50.2412	29.5514	55.7612	28.8244	27.2539	15.6618	62.7828	25.6219	46.3664	53.042	48.8261	74.5636	13.761	33.9189	154.545	151.473	74.0794	59.663	38.5474	83.7235	0.0129112
NR_045639	chr8:97238903-97247862	-	24.4158	25.5332	20.9246	23.7499	24.7992	23.1018	24.3709	49.2195	24.0373	26.6644	22.3568	21.0106	22.7042	19.0352	18.9399	21.5198	46.9821	160.49	206.856	145.725	23.7541	26.1749	100.086	0.0229925
NR_109976	chr16:684426-686366	-	17.6612	14.943	14.9758	15.0153	18.2298	30.6125	34.3491	40.8049	31.2933	47.3712	22.6449	18.6534	38.6958	19.6534	48.2569	37.8268	18.5476	197.187	236.256	52.8555	18.5729	31.6833	98.4882	0.0487871
NR_072976	chr19:13056627-13064457	+	50.5476	51.0698	45.1503	52.4821	51.1627	60.4302	51.8971	54.2362	49.2773	49.7313	47.8167	48.7543	55.7566	59.0515	61.5142	59.4693	52.8049	150.362	114.008	82.4969	51.8071	52.0651	86.7759	0.0266275
NR_073082	chr14:105939274-105946507	+	48.7127	90.5945	59.7315	45.316	26.4313	49.7681	25.5185	24.068	13.9922	56.4563	22.349	41.9094	46.4717	43.5154	65.5219	11.5582	28.9877	138.48	141.254	61.4219	53.4257	34.2851	74.5371	0.0155539
NR_034166	chr19:5894680-5904024	-	60.9419	59.255	43.2172	56.4123	62.1802	74.8891	68.1521	87.4734	60.7025	64.733	69.9997	52.2813	71.8535	50.8696	53.6617	88.9385	77.0375	78.5674	83.6168	95.1782	59.4826	65.7582	79.5	0.0358043
NR_104165	chr7:75677336-75678365	+	30.8775	21.3851	21.3787	22.8176	27.6705	31.5275	44.4808	47.6805	30.2327	29.4759	31.1342	22.0823	35.5862	22.4323	52.8756	79.6552	37.8096	82.7509	51.1771	61.0273	25.9428	32.8881	60.8826	0.00815416
NR_073085	chr14:105943582-105946507	+	41.9033	79.662	51.7745	38.5686	23.086	41.7864	21.7779	20.3196	12.0481	48.7607	19.2027	35.4172	39.8966	37.2073	55.8088	9.67926	24.2635	115.824	118.398	51.6209	46.1301	29.3288	62.599	0.0164186
NR_048579	chr1:155023747-155035252	+	24.1993	24.1705	26.3487	13.4985	29.1977	47.7089	31.2458	38.591	27.7155	33.5208	35.2407	35.7972	38.5248	25.3392	43.7748	114.383	18.8035	85.8069	102.818	45.8942	27.5206	33.2469	68.5801	0.00815931
NR_048577	chr1:155023747-155035252	+	23.9513	23.8697	26.1384	13.3174	28.8731	47.097	30.9557	38.1775	27.3776	33.2917	34.8157	35.433	38.1175	24.8816	43.4862	112.71	18.4769	85.0061	103.054	45.3226	27.2078	32.8813	68.0093	0.00825335
NR_048578	chr1:155023747-155035252	+	23.9283	23.8468	26.1133	13.3046	28.8454	47.0518	30.9259	38.1408	27.3629	33.2597	34.7823	35.399	38.0809	24.8577	43.4515	112.602	18.4591	84.9244	102.955	45.2906	27.1817	32.8511	67.9471	0.00824647
NR_047554	chr20:48697660-48729735	-	55.7467	51.3072	44.2554	45.5294	41.8751	51.6857	55.2274	56.1946	42.7339	38.5759	44.8519	34.9651	47.2453	52.5005	51.626	42.1534	49.1577	77.5749	69.6615	73.0181	48.3999	46.5368	60.5319	0.00958012
NR_046109	chr16:66965957-66968326	-	24.3576	30.61	28.0414	25.5238	29.5342	33.5096	23.2383	36.9632	20.2024	22.7592	32.878	28.805	22.6927	27.5748	40.4222	40.997	28.7073	138.085	131.458	32.2355	28.5961	26.8892	68.6508	0.0319775
NR_046269	chr7:141438120-141450288	+	23.4261	26.3815	21.3486	22.2104	25.9595	29.7588	38.9532	44.4557	28.8037	32.1824	24.0867	31.4592	35.9525	25.9037	35.3326	60.1525	31.1987	106.107	99.6718	52.232	24.8475	32.7246	64.1158	0.00960859
NR_024546	chr18:54270052-54305920	-	29.4678	31.8756	23.3239	30.1338	32.5368	36.5721	44.62	35.2611	37.8404	29.1521	35.8477	33.8014	30.3444	22.738	29.1617	47.577	39.7791	124.947	84.3189	49.338	30.6517	33.7006	62.5202	0.0250258
NR_052024	chr20:33866708-33872520	-	32.584	45.8445	39.012	34.4423	38.4313	60.0348	45.0987	44.8407	42.0363	38.5561	39.5009	40.3335	34.8273	44.5497	47.5677	49.5474	27.0182	69.1031	82.8143	37.8556	41.7248	41.2179	52.3177	0.0362132
NR_045512	chr7:73097897-73112551	+	31.5138	34.1749	30.8156	22.6444	33.1435	35.7421	38.3387	35.233	36.5427	31.1982	36.0672	37.3297	38.9904	28.8496	45.9029	60.4554	25.5623	82.6847	82.0811	58.1543	31.339	35.3187	59.1401	0.00357761
NR_120681	chr8:86129389-86132651	-	15.6099	20.6232	14.1568	17.2766	23.7402	25.4939	27.5058	57.8534	28.9019	36.7267	21.6859	24.6723	29.3588	18.6698	23.8617	68.7835	30.7629	120.175	92.8599	53.2943	19.4834	30.6718	64.9562	0.0398682
NR_037431	chr1:165877157-165877213	+	10.3766	18.1391	18.995	5.18859	8.43242	20.436	51.3221	28.4743	43.3036	17.4411	18.5423	29.8858	34.2206	16.2018	63.4572	63.8981	22.7167	127.373	60.1389	38.7982	13.5946	29.924	62.7304	0.0309284
NR_047678	chr5:33440881-33468196	+	21.5636	22.4244	18.4908	18.3787	18.6306	20.849	33.7052	27.6391	29.4153	18.4783	27.3664	20.9418	24.1045	19.9902	28.8546	27.5929	27.6078	60.3349	75.0144	123.945	20.0562	25.2051	57.225	0.0120105
NR_047677	chr5:33440881-33468196	+	21.7684	22.5512	18.7118	18.7119	18.8537	21.2947	33.6913	27.3325	29.4236	18.6345	27.1909	20.933	24.5456	20.2088	28.9915	27.5982	27.5491	59.8541	74.1479	124.632	20.3153	25.245	57.1288	0.0124669
NR_024525	chr16:66965957-66968326	-	21.7937	27.3879	25.0897	22.8371	26.4254	29.9823	20.7922	33.0724	18.1182	20.3635	29.4171	25.7729	20.304	24.6721	36.1672	36.6815	25.9987	123.549	117.621	28.8846	25.586	24.064	61.4837	0.0317077
NR_029417	chr12:57623355-57628718	+	12.9247	12.9373	8.204	5.35209	10.2003	25.8333	26.1286	20.3969	20.3602	16.7944	11.277	12.3831	23.2748	8.24351	59.5398	30.8842	12.212	78.1298	57.0166	128.433	12.5753	17.3573	61.0359	0.00921609
NR_029415	chr12:57624110-57628718	+	12.1926	12.3905	7.94703	5.07131	9.42318	24.5219	24.5483	19.6183	19.5037	15.8359	10.9763	11.8606	22.2909	7.76093	57.3642	29.3432	11.5263	80.6095	59.4666	124.349	11.9244	16.5494	60.4431	0.00824087
NR_029416	chr12:57623827-57628718	+	11.8212	11.8915	7.65852	4.9139	9.08107	23.6316	23.8275	18.9794	18.8788	15.2805	10.5778	11.43	21.5507	7.47916	55.8699	28.3101	11.2001	77.709	57.3077	122.397	11.4996	16.0005	58.799	0.00857127
NR_052022	chr20:33866708-33872619	-	29.7994	41.3505	37.176	32.3934	34.8315	54.5074	41.5685	41.0542	38.7875	34.6792	36.7764	37.8673	32.1906	42.0665	44.1441	46.5779	26.175	62.0386	69.3981	34.5327	38.343	38.1238	47.1444	0.0377753
NR_047676	chr5:33440881-33468196	+	20.0894	20.8159	17.331	17.5095	17.4629	19.6674	31.4106	25.5172	27.4212	17.3017	25.1839	19.4859	22.656	18.8704	26.9934	25.6269	25.4862	54.2033	67.3669	114.745	18.8127	23.4809	52.4036	0.0128885
NR_030725	chr1:28832454-28865708	+	7.03487	8.58621	4.99355	3.37531	5.47787	7.52798	18.1497	11.8839	17.1346	10.4603	6.1159	7.59636	23.889	5.41665	20.7823	7.36487	5.06024	143.526	125.202	42.23	6.16597	12.5808	57.3609	0.0398473
NR_104219	chr12:57057124-57081781	-	27.9703	33.1436	27.6577	26.9503	32.4311	33.6692	41.8445	43.2414	33.3247	35.2986	30.2471	39.2128	32.9729	28.6328	36.1609	67.0591	28.4767	79.9555	63.056	60.2008	30.3037	35.5968	55.8182	0.0313155
NR_030726	chr1:28832454-28865708	+	6.89542	8.46712	4.84525	3.2375	5.231	7.32468	17.5579	11.6771	16.8415	10.0286	5.96277	7.41154	22.9482	5.20568	20.2392	7.0556	4.95003	142.24	124.099	41.7563	6.00016	12.2042	56.7233	0.0394297
NR_052023	chr20:33866708-33872619	-	28.3094	40.0253	35.2829	31.3951	32.6529	51.659	39.3068	38.9845	36.4207	32.9315	34.3131	36.1351	31.3578	40.0189	42.2686	45.3107	26.111	57.2179	62.7568	32.6488	36.5541	36.1835	44.3856	0.0360129
NR_104102	chr12:110929327-110939945	-	45.1383	37.3869	30.1615	49.0878	47.8934	44.5993	46.7911	40.4292	35.4423	40.8271	41.3682	33.3838	37.6127	45.7688	36.8086	49.898	69.8022	46.3633	34.1442	68.1968	42.3779	40.2029	50.8688	0.0383878
NR_029431	chr17:40128438-40169715	-	30.111	26.7986	24.9128	19.9843	27.6678	33.4483	34.0616	36.6105	32.2089	31.5127	26.4219	30.0344	32.607	23.1785	33.6907	27.9733	24.3379	82.9088	90.6334	52.688	27.1538	30.8294	52.0387	0.0318991
NR_037776	chr7:73097897-73112551	+	27.185	30.0285	26.3768	19.4787	28.4772	31.9532	33.7894	30.4467	32.1333	27.0771	31.9189	32.4938	33.8834	24.6583	40.345	52.8053	22.4892	69.5892	71.0585	49.0813	27.2499	30.8001	50.8947	0.00355517
NR_048562	chr12:57624148-57628718	+	11.0924	11.2724	7.22991	4.61368	8.60436	22.3752	22.3431	17.848	17.7594	14.4253	9.98578	10.7903	20.2957	7.06059	52.2739	26.6648	10.4861	73.3354	54.5874	113.191	10.8647	15.0635	55.0898	0.00817794
NR_073084	chr14:105942195-105946507	+	30.5035	58.4454	37.7348	28.8072	16.8354	30.6714	15.9967	14.8879	8.75222	36.5822	14.2402	26.3946	29.3222	27.6817	41.4644	7.24601	17.7084	84.5589	86.2917	37.5798	33.833	21.7322	45.8082	0.0170163
NR_015367	chrX:56755717-56844004	+	26.9612	23.881	24.0129	25.0368	24.443	25.6146	24.2131	24.8145	28.8927	31.3288	28.0955	30.4791	18.5712	17.8943	35.9069	62.2769					24.9916	25.5362	49.0919	0.00324018
NR_033792	chr7:99704692-99716995	-	19.1603	17.844	18.5871	22.0841	17.9972	24.7057	14.059	13.2593	14.2241	15.991	17.8075	20.7221	19.3645	21.4763	15.2586	21.3248	25.2129	101.105	137.837	21.6362	20.0631	17.113	53.7291	0.0458827
NR_104100	chr12:110929327-110939945	-	41.077	34.5203	27.8921	46.4397	44.4972	40.9753	43.2185	37.8021	33.0427	37.5964	37.2481	31.1797	34.8222	43.4584	35.6578	46.8154	62.8564	41.384	31.2907	61.3101	39.2336	37.296	46.5524	0.0413311
NR_104099	chr12:110929327-110939945	-	40.8216	34.395	27.909	46.6583	44.4135	40.5557	43.4088	37.5057	32.9823	37.2477	37.162	31.1778	34.7221	43.207	36.0084	46.6953	62.4984	40.9603	30.9703	60.7132	39.1255	37.1767	46.3076	0.0417663
NR_030697	chr17:7833662-7835317	-	38.0636	31.6269	30.0202	29.3095	34.6348	60.7693	33.2169	37.1601	36.878	27.158	41.337	36.8939	43.3102	26.6222	43.5988	62.1062	40.9707	42.6223	67.5786	31.7378	37.404	35.322	48.1024	0.0494118
NR_052025	chr14:78174413-78183941	+	14.3313	21.1173	16.738	20.3785	24.5661	30.8705	35.1909	46.7	29.569	29.7829	23.564	22.5727	28.96	22.6169	41.1672	47.8566	23.0922	60.537	76.4258	34.6767	21.3336	29.8695	47.2926	0.0249663
NR_029472	chr6:34724870-34741634	+	17.7857	17.9423	12.9869	15.6913	17.7908	23.2652	24.2636	25.0367	17.4804	20.473	19.4093	18.6907	21.2523	13.4762	24.535	32.5115	20.8163	86.362	86.1388	34.8545	17.5771	20.0103	47.5363	0.0136993
NR_049765	chr1:154975105-154991001	+	18.2151	15.5195	14.0645	9.04395	20.3973	32.0208	26.7529	36.608	30.0419	34.9073	27.3155	21.0509	20.6956	11.4069	25.1112	88.2841	22.5214	37.2403	53.4347	32.1648	18.2102	26.0974	43.1261	0.0258978
NR_046206	chr1:154975105-154991001	+	18.0253	15.3906	14.0278	8.91378	20.2368	31.8322	26.5139	36.3294	29.8995	34.6557	27.0132	20.878	20.5382	11.2861	25.2491	88.5038	22.2217	36.4458	52.2947	31.8502	18.0711	25.8892	42.7609	0.0269078
NR_104101	chr12:110929327-110939945	-	39.4436	33.3148	26.886	45.097	42.7786	39.6604	41.9306	36.1961	31.8269	35.9024	35.9949	30.045	33.7248	41.9907	34.5127	45.2288	60.5357	39.674	29.9977	58.7167	37.8634	35.9514	44.7776	0.04273
NR_051967	chr9:138392476-138396519	+	15.3177	15.4505	11.8441	12.1213	16.4491	21.9565	27.3396	27.3151	19.8258	21.9772	14.1951	15.1497	21.1277	12.2052	35.1765	41.614	13.9252	71.7383	73.2446	42.6921	15.5232	19.8919	46.3984	0.0052483
NR_051970	chr9:138392476-138396519	+	15.0653	15.1736	11.6692	12.0014	16.3415	21.7918	26.8727	27.1217	19.5396	21.7198	14.2128	15.1033	20.9207	12.1562	34.8141	41.1824	13.7871	71.5149	72.5912	42.4219	15.3405	19.7059	46.0519	0.00520506
NR_103461	chr1:154127779-154155725	-	36.1429	42.9135	36.5294	28.3496	23.382	31.7021	34.1597	29.5252	26.8297	28.5264	24.7976	41.9387	37.0367	25.79	35.241	44.9015	27.9673	40.4283	36.8307	57.8619	33.1699	31.0755	40.5384	0.0112928
NR_045515	chr1:154975105-154991001	+	17.5016	14.8006	13.5258	8.68586	19.8098	30.7002	25.8106	35.1077	29.2225	33.6896	26.182	20.3261	19.9941	10.8931	24.4703	85.9205	21.4769	35.5525	50.3373	30.7051	17.504	25.1532	41.4104	0.0274281
NR_109796	chr5:175773063-175788810	-	37.139	29.1008	31.0862	43.3841	41.1071	40.084	27.4662	29.5035	20.6356	34.1695	32.84	36.8072	28.9577	40.5288	24.0285	42.478	43.676	69.1795	61.3868	28.3118	36.9835	31.3636	44.8434	0.0484629
NR_051968	chr9:138392476-138396519	+	15.0287	15.0471	11.7223	11.6632	16.1748	21.3838	26.5005	26.6538	19.3995	21.6178	13.9746	14.7982	20.6896	11.9451	34.1349	40.48	13.4771	69.7939	70.7779	41.8902	15.17	19.4474	45.0923	0.00530608
NR_051969	chr9:138392476-138396519	+	14.5555	14.7537	11.2743	11.5953	15.8309	21.0544	25.9904	26.2039	18.8995	20.9849	13.6982	14.6194	20.1908	11.7118	33.6103	39.8707	13.3206	68.8307	70.1348	41.0075	14.844	19.0374	44.4624	0.00516796
NR_109933	chr17:73131337-73150778	-	9.69658	14.2264	7.75494	4.80149	9.31278	12.7466	11.0115	19.1812	17.0416	12.5899	11.7758	11.241	15.1352	5.58104	17.8212	26.8118	9.03031	51.245	48.4229	70.5533	9.75647	12.9447	37.3141	0.00287355
NR_074074	chr16:69775756-69788871	-	15.3873	17.8534	12.6171	9.68536	15.1572	18.8415	21.6692	25.6384	16.4459	13.6643	12.6673	22.1134	13.6223	12.038	24.2202	26.8445	17.4717	85.3286	67.6014	22.9296	14.9237	17.2324	40.7327	0.0251637
NR_104037	chr20:44441214-44445596	+	1.48313	0.900597	0.542991	0.177985	0.16688	1.75255	1.41977	4.55821	1.49654	2.7313	0.176684	0.498351	1.95646	0.347358	11.2557	2.68616	0.410134	76.5495	86.9595	46.9698	0.837355	1.64808	37.4718	0.00660715
NR_027882	chr19:49458116-49465055	+	12.7566	14.4255	11.715	9.98403	9.84116	23.3588	21.978	19.6101	16.0243	11.7855	11.3087	15.6158	26.3194	11.3038	23.1416	15.5316	17.6972	68.643	85.8224	21.8546	13.6802	16.7432	38.7817	0.0490049
NR_024534	chr3:183960116-183966759	-	11.8082	13.7231	10.6064	8.81782	16.5839	23.5615	26.5862	45.8685	21.581	18.9901	21.8255	13.8286	19.3404	11.7506	28.918	52.3875	12.4421	36.1761	44.7737	40.0119	14.1835	22.4714	35.7849	0.0274746
NR_045058	chr17:42282400-42298994	-	30.5526	24.522	27.3185	24.259	24.5263	33.2537	32.9043	27.5599	34.463	31.1457	26.5405	36.8973	23.3334	24.1259	30.3143	37.5736	30.4558	36.3543	43.6577	35.0739	27.4054	29.6213	35.5716	0.0247453
NR_024533	chr3:183960116-183966759	-	11.5704	13.7294	10.6397	8.47554	16.1469	23.1598	25.9274	45.3257	21.0395	18.61	21.4163	13.7878	18.5911	11.4758	28.1253	50.284	11.8677	36.6999	46.3504	38.309	13.9536	22.0217	35.2727	0.0290718
NR_039849	chr12:121160995-121161069	+	12.0406	14.4494	13.1767	17.2766	22.0891	31.9611	24.4306	17.9568	19.0753	17.7895	25.7254	21.9881	14.2178	21.4564	38.1787	43.6146	21.715	48.9602	55.624	15.1697	18.4989	20.33	37.2104	0.0300524
NR_073585	chr17:61627795-61671642	+	19.8621	15.2912	17.2153	16.1696	18.7265	18.2115	30.1016	13.776	26.5832	23.6918	18.618	19.3704	20.7249	15.2177	38.8132	31.5137	21.6562	16.5113	17.8378	65.5952	17.5794	21.0105	31.9879	0.0423859
NR_076392	chr19:5691844-5720176	-	18.809	20.6519	18.3884	19.3641	22.6933	28.6826	22.6027	22.4184	24.2209	20.7497	21.3495	20.6493	26.1553	19.4036	35.8538	20.9134	21.7106	37.3955	49.7727	34.3524	21.4315	22.1937	33.3331	0.00884397
NR_125331	chr1:151732118-151736392	-	17.1664	18.0848	16.2268	16.3182	18.2482	24.3617	23.1777	11.5876	18.1399	17.0314	19.2405	21.8399	22.8392	14.714	24.0334	22.3623	18.3649	56.7779	60.9069	24.9491	18.401	18.5713	34.5658	0.030944
NR_033677	chr19:19030483-19039442	+	10.8865	10.632	9.54233	10.9639	12.9039	21.3105	19.1069	21.9836	15.6875	16.5771	12.9429	12.6693	19.501	10.9236	24.3481	16.3382	11.7218	63.891	56.0237	29.3181	12.7065	16.174	33.6068	0.0282294
NR_130140	chr17:79523910-79533661	-	20.6563	22.9317	20.6729	21.5223	22.1837	26.8665	22.1347	22.0961	21.5226	20.99	19.7579	18.33	26.8799	28.3531	23.1914	25.4841	21.2819	36.4125	59.2369	29.6806	22.4722	22.508	32.5479	0.0466167
NR_045493	chr8:38020838-38034248	-	17.505	19.0117	15.8614	17.8351	19.4991	22.7241	22.9678	26.6061	17.7076	15.9185	19.8606	17.4795	21.107	16.7614	21.9221	45.2124	22.8995	31.7992	29.3468	38.0981	18.7394	19.8011	31.5463	0.00330984
NR_130139	chr17:79523910-79544459	-	20.3006	22.5022	20.356	21.6854	22.3693	26.3312	22.0173	21.715	21.4313	20.8074	19.6206	18.636	26.501	28.2584	23.4424	25.5967	21.1859	34.5217	55.4865	29.6486	22.2574	22.3734	31.6469	0.0420532
NR_120588	chr11:66202545-66206319	-	11.6679	12.6543	10.3796	10.9165	12.4189	11.8956	10.6673	13.6458	9.04286	12.4444	11.0173	16.0106	12.4468	11.327	17.4144	12.3015	14.2545	64.4442	58.0511	23.0829	11.6555	12.0753	31.5914	0.0240236
NR_002327	chr16:2012334-2012467	-	4.07781	7.63753	3.99894	3.49547	3.00426	4.58913	5.75087	1.9982	4.08204	7.6629	1.73496	5.24313	7.62812	2.98453	16.4296	4.74785	4.02734	59.5897	99.1765	8.16804	4.46719	4.63559	32.0232	0.0479305
NR_120589	chr11:66202545-66206319	-	11.1825	11.5009	10.1133	9.90503	11.6587	10.9591	9.41446	12.4569	8.00996	11.47	10.3877	14.8254	11.7504	10.2889	16.5503	11.6697	13.759	62.174	56.194	21.3288	10.8866	11.0755	30.2793	0.02345
NR_045492	chr8:38020838-38034248	-	14.7913	14.8365	11.9605	15.4595	15.503	19.7854	20.5827	23.4479	15.967	13.5726	17.9962	15.4815	17.5472	15.0855	19.1784	41.1576	20.8872	25.2986	29.1839	35.8998	15.3894	17.4601	28.6009	0.00290514
NR_027763	chr19:49471381-49496610	-	20.5873	12.9145	16.5626	21.2762	19.7267	26.8229	17.1	20.4038	19.0872	25.9661	17.3599	16.8043	17.2458	18.3849	29.4465	18.9088	15.3746	29.8209	51.2943	33.7877	19.6484	19.044	29.7721	0.0439017
NR_049772	chr17:40985158-40995777	+	18.3207	22.2761	19.6541	16.4337	18.8615	22.4705	27.0337	20.0839	21.7883	16.9401	18.8126	22.9229	21.8399	18.7997	35.8704	31.2819	20.4247	17.8142	16.6892	36.9633	19.6694	21.0276	26.5073	0.0410596
NR_106939	chr11:64785976-64786042	+	16.4348	26.7314	25.5185	18.4902	21.4643	17.3396	13.3448	23.3547	7.12914	13.5117	17.481	14.0876	11.3865	11.1694	12.3737	6.37842	36.5206	55.7525	46.7747	13.1679	20.9965	13.9331	28.4946	0.0425278
NR_125371	chr22:38349669-38365322	+	6.86156	7.71856	6.46016	7.55887	7.20454	8.02357	8.79856	15.0287	8.53099	6.99266	7.61004	7.54804	8.83926	6.01587	8.15485	9.80594	10.4076	65.4099	61.8341	11.0238	7.30454	8.67051	27.7727	0.0337655
NR_131176	chr18:77732866-77748592	-	9.93379	9.83263	6.89512	7.96792	11.2301	16.4961	23.5903	29.3965	21.0913	13.1287	16.3137	10.8791	10.2051	9.34511	31.6749	19.1941	12.4464	34.817	38.4188	28.2389	10.3926	16.7437	27.465	0.0183343
NR_003129	chr8:38457692-38458775	-	10.4807	6.96052	5.32023	6.97561	7.41243	14.7939	7.91853	13.104	10.2266	9.44979	9.64118	7.25453	7.28612	7.59224	27.7975	35.2791	16.2352	36.1263	29.1902	26.1377	8.65723	9.05912	28.461	3.86185e-05
NR_036682	chr7:72950682-72971602	-	23.303	27.4257	25.0127	25.2483	21.9361	19.5014	15.4062	18.8574	19.4645	15.2664	22.6799	19.9513	17.2794	27.081	13.5768	18.4311	31.1453	32.85	36.6687	20.2648	23.7379	19.4983	25.4895	0.0415684
NR_026562	chr20:35234136-35240960	+	12.1752	18.7665	13.3869	11.2904	16.2792	21.487	17.5205	24.4282	17.3732	16.0848	21.1442	18.9751	19.8767	13.1929	19.4955	19.9319	16.3424	46.0738	30.5468	26.3975	15.5642	18.5744	26.4646	0.0400945
NR_131175	chr18:77732866-77748592	-	9.18487	9.04951	6.33166	7.32507	10.4656	15.1581	21.8283	27.1503	19.5526	12.2349	15.0624	10.1015	9.60815	8.71355	29.1733	17.8144	11.4136	32.0769	35.6005	26.1046	9.5858	15.5315	25.3639	0.0188798
NR_003129	chr8:38457692-38458775	-	10.4807	6.96052	5.32023	6.97561	7.41243	14.7939	7.91853	13.104	10.2266	9.44979	9.64118	7.25453	7.28612	7.59224	27.7975	35.2791	16.2352	36.1263	29.1902	11.3349	8.65723	9.05912	25.9939	0.000559548
NR_126432	chr14:104029293-104057236	+	7.51067	7.04653	7.91458	9.68536	8.40153	10.3153	9.87419	11.5253	9.69484	9.17192	8.43725	8.93412	10.9595	8.1491	13.0631	10.0232	11.6145	59.306	52.5818	10.0075	8.47899	9.59328	26.0993	0.0434031
NR_003129	chr8:38457692-38458775	-	10.4807	6.96052	5.32023	6.97561	7.41243	14.7939	7.91853	13.104	10.2266	9.44979	9.64118	7.25453	7.28612	7.59224	27.7975	15.2246	16.2352	36.1263	29.1902	26.1377	8.65723	9.05912	25.1186	0.000179613
NR_104589	chr4:48887396-48908845	-	11.4837	10.9333	7.15133	2.72571	12.1308	15.7455	17.9595	19.2464	16.3654	17.3685	15.5853	10.9899	19.8805	6.27704	34.9509	30.2766	11.3056	27.0837	15.9719	31.5918	10.0284	15.4591	25.1967	0.0281088
NR_039797	chr7:100802753-100802836	+	3.26717	1.93239	1.06799	0	3.50113	0.919208	3.63025	6.40386	2.61644	7.16281	2.08508	0.560109	3.62174	2.04962	15.4238	6.76266		55.9282	42.8299	11.3434	1.78131	3.51624	26.4576	0.00947026
NR_126431	chr14:104029293-104057236	+	7.00339	6.69711	6.87695	8.76853	8.04046	9.82865	9.70001	11.3114	9.06784	9.33933	8.45806	8.17281	10.6174	7.50701	12.5049	9.98756	10.9129	58.3428	50.1372	9.58771	7.86918	9.27173	25.2455	0.0422047
NR_046366	chr19:14519609-14530195	-	12.1094	15.2537	11.9637	8.00566	10.3892	19.9005	16.9538	15.6483	11.9466	11.4033	8.35053	13.1015	23.0709	10.4688	17.9663	13.2966	9.78565	34.2828	41.6066	26.1078	12.937	13.8679	23.841	0.0329331
NR_125897	chr8:23145604-23153792	+	17.0568	14.7258	14.5534	20.1855	17.1518	26.4494	11.8562	9.66401	11.3935	13.915	18.8247	18.419	11.9304	18.0813	21.5779	10.4244	24.8467	40.2493	32.4948	12.5291	18.3538	14.2605	23.6871	0.0417507
NR_026551	chrX:15693038-15721474	+	5.92391	7.47618	6.95591	5.2032	4.31214	6.29389	5.85273	4.59867	6.91839	4.52849	5.28123	5.23821	5.10332	5.4196	6.79482	8.32916	6.12963	44.4225	60.5154	6.01099	6.02754	5.36758	22.0338	0.0269777
NR_034053	chr7:128594233-128695227	-	10.9026	10.7791	10.5449	13.5972	12.169	11.0779	11.9513	10.7513	9.19692	9.90825	10.9875	12.5042	11.4789	11.7182	12.3223	16.1713	12.65	39.8735	44.1051	12.4638	11.5118	11.0621	22.931	0.0255257
NR_052017	chr17:38175349-38210889	-	15.3318	15.3296	17.3829	12.3853	15.9923	19.7598	15.2333	13.4011	14.1655	13.7274	13.689	20.3908	17.6061	13.1136	24.6848	17.0155	9.69102	23.7262	40.467	16.2112	16.0303	15.1659	21.966	0.0483147
NR_001292	chr15:25232071-25232140	+	14.5974	7.74822	19.2703	24.424	13.6874	4.42286	16.4596	3.8516	11.0156	11.6933	10.0326	12.1276	7.62402	4.93097	31.6686	3.05055	25.2292			30.9636	14.025	9.7169	22.728	0.0119707
NR_003129	chr8:38457692-38458775	-	10.4807	6.96052	5.32023	6.97561	7.41243	14.7939	7.91853	13.104	10.2266	9.44979	9.64118	7.25453	7.28612	7.59224	27.7975	15.2246	16.2352	36.1263	29.1902	11.3349	8.65723	9.05912	22.6515	0.00146149
NR_131177	chr18:77732866-77748592	-	7.81708	8.35977	5.80834	6.31748	9.33125	13.8614	18.0866	24.0233	16.8439	10.4977	13.1439	9.03473	8.42162	8.2758	25.359	15.8297	10.3199	24.7011	34.7589	21.1931	8.58255	13.5409	22.027	0.0269915
NR_027405	chr2:74425689-74442424	+	7.40877	11.2775	4.69402	8.51973	6.88333	9.34897	16.0875	16.1666	10.6602	3.45669	8.58366	7.97537	12.9089	12.2098	20.739	11.0848	7.64775	37.6328	32.6297	21.0931	8.02205	11.0061	21.8045	0.0210618
NR_047516	chr17:4613788-4624795	+	13.5013	13.2807	11.1274	5.81737	6.40677	10.1833	8.72848	7.23521	9.89203	8.637	4.46099	15.365	14.2301	9.82146	19.3949	11.7433	11.3837	40.2389	38.0045	9.26389	10.0528	9.79629	21.6715	0.0275525
NR_110305	chr10:120900424-120925204	-	7.60669	7.32317	6.51965	8.11688	7.72075	9.67835	15.2798	24.7469	9.45149	12.8083	8.56356	7.74818	12.0434	7.69091	21.4465	21.5885	8.8098	26.4334	33.4556	17.0063	7.82758	12.2916	21.4567	0.0355174
NR_036480	chr16:89778263-89784573	+	3.6905	2.65331	1.31473	0.0663003	2.94241	3.52529	14.6762	15.3422	11.3352	6.73436	1.34922	4.00448	17.491	1.71445	21.8203	37.2226	2.74998	21.7657	33.1933	11.3613	2.36542	9.08088	21.3522	0.0276606
NR_049743	chr9:131133597-131154295	+	9.11258	8.00649	6.85165	8.87555	10.1913	16.2171	10.1979	9.54011	9.34778	11.3146	13.0338	9.25981	10.9473	9.46156	14.0011	16.061	10.6241	33.8694	33.6862	17.507	9.87579	10.3878	20.9581	0.0128941
NR_039644	chr3:25706363-25706430	-	13.2985	8.77746	19.8455	19.949	14.096	4.55488	16.259	8.72645	10.8042	13.9438	14.6371	10.408	16.264	10.1563	10.2125	14.6608	21.985			35.1307	13.4202	12.6499	20.4973	0.0492148
NR_015442	chr7:112756772-112758637	-	5.5182	6.94655	5.63085	6.71171	10.1736	9.47253	6.64771	15.6029	5.53884	8.66471	10.9378	8.09867	10.6687	5.02114	10.6855	22.1495	7.47518	33.9444	31.2432		7.4089	8.89756	21.0995	0.0273159
NR_104036	chr20:44441214-44445596	+	1.04138	0.287434	0.635436	0.104144	0.0650973	0.820368	0.996892	2.28611	0.908095	1.29374	0.206764	0.333255	1.41413	0.304872	6.32891	1.76035	0.23998	33.5806	40.7393	24.4656	0.492309	0.967983	17.8525	0.00466529
NR_024412	chr7:112756772-112758637	-	5.15607	6.40414	5.19118	6.18763	9.41143	8.73288	6.21089	14.3845	5.17058	7.98814	10.1349	7.59005	9.96902	4.62907	9.87074	20.4823	6.8915	31.2939	28.8036		6.84722	8.25965	19.4684	0.0278137
NR_103996	chr9:136271181-136283216	-	10.1295	7.85532	7.71183	7.13412	9.5507	13.2012	12.2778	11.4319	11.5282	11.9453	9.7586	12.2009	10.7151	8.41411	16.6954	14.2089	10.7114	19.8642	26.089	22.4376	9.26378	11.034	18.3344	0.00926817
NR_036471	chr8:110346551-110358189	+	8.98052	9.85656	8.77656	9.72174	11.5211	12.0602	8.74408	14.336	8.65	14.0633	9.53248	11.6024	10.2245	11.5193	7.64874	8.09661	11.7725	20.7771	27.755	27.2484	10.1528	11.084	17.2164	0.0457021
NR_103995	chr9:136271181-136283216	-	9.62799	7.61309	7.4224	6.72552	8.98905	12.5733	11.7187	11.4241	10.7714	11.2561	9.0146	11.3805	10.1003	8.28666	15.9743	13.4712	10.1057	20.6212	27.1917	20.6841	8.82522	10.494	18.008	0.0104308
NR_036472	chr8:110346551-110358189	+	8.86473	9.7009	8.63795	9.5682	11.3391	11.8697	8.61377	14.1096	8.51339	13.8697	9.38194	11.4348	10.0883	11.3374	7.54277	7.96874	11.5865	20.4489	27.3167	26.8302	9.99677	10.9186	16.949	0.0458669
NR_003367	chr8:128902873-129113499	+	2.12051	2.1083	1.25217	0.855094	2.05246	2.64942	4.52914	4.72393	2.98244	6.27356	1.12047	2.81835	4.44537	2.67009	15.2387	3.71668	1.31148	33.4409	53.2364	4.59179	1.83966	3.69542	18.5893	0.0475462
NR_130467	chr14:106324333-106324411	-	1.48997	0	3.40936	0	0	0	0	0	0	0	0	0	0	0	27.7477	12.0279	3.82597	21.0267	18.7099	19.6577	0.816554	0	17.166	2.92677e-05
NR_130154	chr2:223436161-223521074	-	6.51445	7.55191	7.18819	9.12075	8.85031	8.52466	11.8054	13.5462	10.2523	9.41027	7.60972	10.9274	11.7108	9.09078	13.9971	17.5407	8.78214	19.8009	30.7986	14.3439	7.95838	10.5441	17.5439	0.0330014
NR_120333	chr7:112090562-112117258	+	8.67553	10.635	14.8815	9.81115	10.7811	10.8267	8.28144	8.30027	7.52085	9.55031	9.08159	9.67479	12.5807	11.0826	9.46645	19.5131	7.04114	27.6148	30.1065	4.98957	10.9352	9.50907	16.4553	0.0471908
NR_033192	chr12:82746082-82752584	-	6.46489	6.88168	5.79105	6.23973	6.97821	5.92193	8.08073	7.83872	5.40804	6.37253	5.78365	9.20159	7.82621	5.94204	6.45315	9.2582	8.14194	39.6931	26.3221	11.1727	6.37958	7.05669	16.8402	0.0426737
NR_038926	chr7:151574126-151576308	+	1.51823	1.75731	2.12923	0.661201	3.67376	4.43683	4.7762	5.44288	8.14481	11.274	3.71941	3.40881	12.6835	1.79223	5.21805	5.41077	2.03149	32.4203	29.9216	19.9141	2.36276	6.40523	15.8194	0.0490654
NR_036556	chr22:38226861-38240353	-	7.86255	7.32751	6.39214	8.51979	8.55199	11.987	8.17973	7.56414	7.29413	5.47546	8.78808	9.34666	8.12881	10.3447	9.48656	9.31481	8.41887	27.2606	28.6402	8.24867	8.44016	8.14021	15.2283	0.0351059
NR_003010	chr12:7076499-7076769	-	5.45219	5.9403	4.26801	4.08938	6.32311	8.75971	7.38254	7.2838	7.10476	5.66203	2.35022	4.47673	6.26259	6.51071	14.5512	9.09515	2.72777	27.0471	35.6874	7.64468	5.80545	5.87917	16.1256	0.0473445
NR_110454	chr16:54952776-54962690	-	1.77745	3.64804	3.85859	0.205102	4.40165	5.47523	7.28054	16.0707	6.51494	4.14661	4.27564	6.89132	3.80176	1.73454	14.6714	12.7944	2.44187	25.3747	25.9737	11.2469	3.22768	6.3395	15.4172	0.0319047
NR_026545	chrX:23851464-23926057	-	5.14132	5.8853	4.10385	3.82632	7.17516	8.8696	7.22516	10.7179	7.41011	6.4659	8.42756	5.02197	7.42233	4.08378	8.01588	24.0372	5.7173	21.9569	18.7676	8.34507	5.83359	7.09684	14.4733	0.0177618
NR_034106	chr16:54952776-54962690	-	1.68066	3.42115	3.55727	0.189085	4.45189	5.79241	7.2399	15.6228	6.39874	4.19126	4.12946	6.80697	3.79016	1.59909	14.8185	13.6977	2.25118	25.2966	24.5542	11.1934	3.18208	6.22229	15.3019	0.0288851
NR_110933	chr16:29917656-29937553	-	8.74757	7.08741	6.1498	5.95759	6.75763	7.65303	7.44597	9.5124	8.66867	9.77658	5.20027	7.27226	8.33536	8.16889	10.9336	12.3707	4.73385	22.2889	25.0926	11.6972	7.05884	8.04755	14.5195	0.0391261
NR_033125	chrX:110924345-110933623	+	3.70584	4.38369	3.78558	1.74714	4.21942	5.86478	5.77266	4.26742	6.82581	3.78662	5.41988	3.71658	3.99248	2.34419	7.39757	8.10214	8.24983	21.0109	15.1113	9.60384	3.95107	4.5157	11.5793	0.000736516
NR_033255	chr2:242615156-242626383	-	3.74225	3.29958	3.80579	2.18311	4.87356	8.39373	6.61333	8.84282	7.51076	6.22925	6.24343	5.94628	8.70489	3.29687	9.79226	7.59363	5.21023	14.7349	19.9148	18.3325	4.383	6.67345	12.5964	0.0123967
NR_034105	chr16:54952776-54963101	-	1.57596	2.83246	3.27066	0.164935	4.08949	5.12478	6.42486	14.3314	5.47876	3.69612	3.65662	5.84962	3.37718	1.3412	12.7379	12.2801	2.027	22.1192	22.0377	9.66101	2.84305	5.51948	13.4772	0.0320902
NR_029479	chr22:46509565-46509648	+	1.86695	7.08542	3.20397	1.40029	0.875284	1.83842	0.5585	0	3.05251	3.06978	1.39005	3.36066	0.905435	1.36641	7.71193		13.7136	10.2308	30.4318	3.05399	2.71172	1.71292	13.0284	0.00903488
NR_110453	chr16:54952776-54963101	-	1.62542	2.75726	3.33187	0.152392	4.06425	5.00181	6.30094	13.4274	5.34685	3.56352	3.58024	5.7705	3.31742	1.23921	12.8111	12.1435	1.93138	20.4371	20.3617	9.4011	2.82217	5.31826	12.8476	0.0283743
NR_024467	chr10:93066718-93371217	-	0.0757365	0.104521	0.693202	0.0568057	0.106523	0.447474	0.33985	0.259785	0.0707607	0.539637	0	0.0454439	0.0734615	0.0554312	0.086303	0.411511		29.9929	35.3897	0.601758	0.247377	0.173046	13.2964	0.0437392
NR_046326	chr1:202780073-202781041	+	2.20516	1.1515	0.95462	1.51986	1.84416	4.22553	2.85265	4.98811	3.11826	4.44252	0.798747	1.93108	10.7524	2.09377	4.68607	32.7066	2.78118	12.1059	14.6801	7.0752	1.98347	3.87219	12.3392	0.0488594
NR_002786	chr3:10059236-10067820	-	4.39013	4.66051	4.63638	5.86188	6.60441	7.60092	3.43481	5.75869	4.1017	3.96624	5.67534	4.34207	5.14733	5.29634	4.17802	6.29104	5.41972	22.489	22.9505	7.80151	5.62571	4.71531	11.5216	0.0374178
NR_034002	chr13:113621797-113622952	-	3.18634	1.80523	1.30471	0.150941	2.29582	4.68995	5.2777	4.64793	8.30427	5.5885	3.29642	2.01251	8.78389	1.08012	10.1283	7.35037	1.15938	21.3698	20.8158	11.8197	2.23883	4.87392	12.1072	0.0484609
NR_046325	chr1:202780073-202781041	+	2.02823	1.04966	0.928202	1.36914	1.71161	4.59363	3.15509	4.59167	3.07934	4.22429	0.98159	1.88634	10.2792	1.78134	4.91132	29.4793	2.36619	11.4851	12.8569	6.82523	1.94675	3.74735	11.3207	0.049854
NR_104061	chr10:37598113-37635956	+	0	0	0	0	0	0	0.0354942	0	0.0554274	0.325155	0	0	0.402801	0	16.8329			2.16731	9.74175		0	0.10236	9.58066	0.00145133
NR_029682	chr12:7073259-7073354	+	2.03891	0.562765	0	0	1.9118	4.81858	3.17169	2.23798	4.19089	6.25804	3.03617	0.978717	6.72404	0	6.27311	6.64698		14.3015	22.6488	3.81175	1.55534	3.32469	10.7364	0.0383596
NR_120510	chr7:1778265-1781946	-	0	0	0	0	0	0	5.90603	0	0	0.251646	0	0.137745	3.28438	0.168018		6.02879	0.0991918	11.1543	18.8485	14.6992	0	1.21848	10.166	0.00974156
NR_111933	chr1:149287129-149291743	+	1.64562	1.69171	1.03744	0.654927	1.60601	1.62047	3.19485	4.07798	3.74963	2.46656	2.25048	1.35014	2.52458	1.81892	2.97547	14.1116					1.37603	2.67914	8.54353	0.0173063
NR_111934	chr1:149287450-149291743	+	1.65802	1.56135	1.07122	0.64374	1.53637	1.80555	3.26776	4.09479	3.86362	2.52311	2.46899	1.33428	2.61099	1.77028	3.12299	13.7075					1.37938	2.74173	8.41524	0.0165986
NR_003084	chr12:54410635-54429144	+	0.0706062	0.0324804	0.0538537	0.211831	0.0220682	0.139054	2.68952	4.42395	5.29938	2.88949	0.140188	0.0564873	2.57961	0.103353	4.42514	20.29	0.854218	4.78057	5.45611	14.2999	0.0883155	2.27275	8.35099	0.014236
NR_045671	chr17:40724327-40729734	-	4.11749	3.20136	3.84829	6.30709	3.94238	4.62562	2.60229	2.3075	1.86931	3.01961	2.46121	3.89729	3.2063	4.32936	3.40333	2.36326	4.61064	13.0932	18.5558	10.7876	4.34037	2.96161	8.80232	0.0137375
NR_033796	chr12:6993845-6994950	+	1.78797	2.41913	2.48682	3.47095	2.0381	2.62369	0.901939	0.913926	1.70325	1.69092	0.730879	3.87058	1.56423	3.13038	1.85765	3.80973	3.02961	19.8264	24.7208	2.09733	2.47111	1.81326	9.22358	0.0425759
NR_045670	chr17:40724327-40729849	-	4.04483	3.14487	3.78037	6.19578	3.87281	4.544	2.59045	2.30586	1.83632	2.99755	2.41778	3.82851	3.14971	4.29466	3.37573	2.32156	4.52927	12.8622	18.2284	10.5972	4.26378	2.9276	8.65239	0.0137985
NR_033830	chr8:75512100-75670587	+	0	0.0503179	0	0.109388	0	0	0.0436287	0.200102	0.0170325	0.399673	0.678674	0	0.300604	0	22.1032	8.91478		1.17217	2.50933	5.09519	0.0266176	0.204964	7.95894	0.0108877
NR_120509	chr7:1778265-1781946	-	0	0	0	0	0	0	5.14426	0	0	0.209446	0	0.114646	2.91894	0.139843		5.36385	0.0825579	10.6101	17.418	13.2166	0	1.06589	9.3382	0.00954243
NR_027257	chr19:50553936-50570052	+	0.647453	0.186152	0.185188	0.121404	0.632386	0.212519	5.50391	0	1.63831	1.27159	1.88809	0.356114	2.38118	0.355401	3.08947	10.6026	0.219235	15.0887	8.45437	15.0585	0.33085	1.67432	8.75214	0.0146565
NR_103853	chr13:78393071-78482563	+	0.0478066	0.0219921	0.182319	0	0	0	0.0190685	0	0.0595542	0.157214	0	0.0382469	0.0618273	0.0233263	0.027238	21.1844				0.312811	0.0420195	0.0449046	7.17483	0.0493618
NR_110115	chr7:100951620-100964425	+	0.210826	0.654646	0.241206	0	0.296525	0	0.283809	0	1.1326	0.346655	0.313944	0.506003	0.255616	0.154302		2.00465	0.183102	20.3838	18.7611	0.627184	0.233867	0.374117	8.39196	0.0369204
NR_125791	chr9:77088350-77113469	-	0.611177	0.259528	1.3985	0.211573	0.220414	0.462951	0.478182	0	0.395324	2.73138	0.210026	1.24121	0.501615	0.756999		6.72676	0.893809			13.4475	0.527357	0.789343	7.0227	0.00735537
NR_120508	chr7:1778265-1781946	-	0	0	0	0	0	0	4.36882	0	0	0.210641	0	0.0922402	2.94491	0.168768		4.8028	0.0664231	8.81727	15.7772	11.3161	0	0.973172	8.15596	0.0106986
NR_046734	chr3:9989087-9996471	+	1.70352	0.783656	0.721851	1.13574	1.59732	1.98812	0.339739	5.36714	0.943168	1.52156	0.939532	0.832866	0.30599	0.738842	2.48041	6.74201	0.654278	14.3831	16.455	4.01041	1.3217	1.3736	7.45419	0.0263038
NR_026656	chr12:54519854-54526626	+	0.555401	0.306596	0.317718	0.791492	0.23435	0.765677	0.465216	0.533425	1.73835	2.49616	0.868411	1.13307	1.29292	0.609743	19.8253	0.603549	1.72786	2.59717	2.68242	12.3301	0.495206	1.14216	6.62774	0.0327425
NR_045262	chr8:128025398-128033259	+	0.0777896	0.0805161	0.0889993	0.0291728	0.291761	0.0766007	1.91984	1.94784	0.545092	1.02326	0.202716	0.116689	1.0752	0.0284669	7.65653	4.33233	5.51231	2.75662	3.09953	19.7782	0.107473	0.857389	7.18926	0.017195
NR_106775	chr16:15227922-15228007	-	0	0	0	0	0.427344	0	0	0	0	0	0	0	0	0	5.19343	3.30177	10.2401			2.55612	0.0712241	0	5.32285	0.000129817

## Sheet: TypeB_NR gene
ID	locus	strand	rpkm_pca3	rpkm_pca5	rpkm_pca6	rpkm_pca7	rpkm_pca8	rpkm_pca10	rpkm_pca11	rpkm_pca12	rpkm_bph3	rpkm_bph6	rpkm_bph7	rpkm_bph8	rpkm_bph11	rpkm_bph12	CRPC1	CRPC2	CRPC3	CRPC_Meta1	CRPC_Meta2	CRPC4	Ave BPH	Ave Pca	Ave CRPC	P-value vs BPH
NR_024058	chr17:1247833-1303556	-	234.83	275.762	198.484	124.04	168.689	173.934	177.676	97.0102	139.961	158.865	132.917	95.354	152.503	199.842	270.383	268.693	147.624	231.341	199.924	203.681	146.574	181.303	220.274	0.0163092
NR_074080	chr16:29817857-29822504	+	111.226	105.335	150.993	147.155	80.9997	35.0582	76.5657	41.8291	43.0461	41.1663	37.3866	31.1071	67.1144	120.68	104.57	161.415	65.3003	246.421	270.688	129.233	56.75	93.6452	162.938	0.0163092
NR_036565	chr1:156278751-156308206	-	112.454	111.452	91.2026	63.0666	54.3092	56.0591	80.2966	47.8426	50.9543	55.1966	44.8407	44.2909	54.3391	63.2692	94.5718	119.213	48.6475	84.3034	79.0535	160.31	52.1485	77.0853	97.6832	0.0249747
NR_036564	chr1:156278751-156308206	-	110.148	109.279	89.5042	61.9293	53.3906	54.787	79.0097	47.0594	49.9735	54.1932	44.1068	43.4113	53.3418	62.071	92.6754	117.195	47.656	83.6804	77.7998	156.944	51.1829	75.6384	95.9918	0.0249747
NR_073007	chr12:123745516-123756863	-	55.9574	64.0964	58.7003	41.037	36.2024	43.133	44.1721	44.2392	31.8431	35.2617	36.1409	34.8959	33.0762	58.0187	35.8513	41.9594	53.6624	97.0594	68.3011	71.6806	38.2061	48.4422	61.419	0.0249747
NR_073008	chr12:123745516-123755649	-	53.6996	61.2395	56.1221	39.3345	34.6576	41.5302	42.2909	42.3406	30.6268	33.713	34.623	33.2265	31.7374	55.5901	34.3286	40.0064	51.4105	92.6632	65.3012	68.5039	36.5861	46.4019	58.7023	0.0249747
NR_110612	chr7:149570056-149577801	+	27.8199	79.6237	37.3054	37.4925	43.5589	8.39824	36.717	9.61636	20.8702	15.0597	10.4435	9.5021	24.4064	44.589	29.1247	83.589	19.0035	54.3871	59.5163	90.6519	20.8118	35.0665	56.0454	0.0249747
NR_028588	chr6:4115926-4135831	-	42.5242	117.45	24.5991	26.7438	29.1589	26.4518	42.8628	16.4231	20.7985	16.5428	21.3131	17.9814	30.0221	44.8177	53.8082	83.2941	35.1236	49.3406	45.0494	30.1516	25.2459	40.7767	49.4613	0.0104056
NR_037669	chr7:30536236-30544457	-	43.8657	84.711	24.3886	15.5927	18.3089	18.1144	41.2083	15.8378	19.2183	21.3016	10.0416	9.08003	17.3817	31.6651	32.9572	49.2646	18.2425	66.5613	54.266	65.9872	18.1147	32.7534	47.8798	0.0163092
NR_024080	chr2:264868-278282	+	45.0499	51.47	36.3315	36.9555	35.9998	28.4819	35.673	22.3594	23.8075	23.0431	21.2632	20.0818	33.4735	37.8091	44.0603	45.8721	27.7988	45.1807	43.6367	46.8001	26.5797	36.5401	42.2248	0.0104056
NR_104414	chr11:62430288-62432688	-	27.3033	42.837	27.6936	17.532	26.5262	14.1364	30.8407	12.2665	17.8612	16.9838	9.971	9.12268	20.7439	26.5945	23.4089	26.5386	30.0426	46.6037	70.0754	39.3449	16.8795	24.892	39.3357	0.0104056
NR_040101	chr6:42981840-42989036	+	29.8643	39.6895	34.159	35.1906	31.8599	25.089	30.6252	25.0306	25.5683	21.239	16.8157	21.9867	32.0486	38.7285	42.9263	43.0636	23.3267	44.1459	42.2275	38.0003	26.0645	31.4385	38.9484	0.0249747
NR_038111	chr17:74553845-74561430	+	29.5266	47.9132	27.5283	21.3634	12.6983	15.1209	33.2393	17.4427	11.2479	18.443	21.1142	13.3885	19.4973	20.366	39.7025	46.0451	12.621	40.8477	54.9003	27.0807	17.3428	25.6041	36.8662	0.037373
NR_038110	chr17:74553845-74561430	+	29.4782	47.8346	27.4832	21.3284	12.6775	15.0961	33.1848	17.4141	11.2295	18.4127	21.0796	13.3665	19.4653	20.3326	39.6374	45.9696	12.6003	40.7807	54.8102	27.0362	17.3144	25.5621	36.8058	0.037373
NR_038109	chr17:74553845-74561430	+	28.4737	46.0833	26.5957	20.6126	12.2477	14.6035	32.0741	16.806	10.9155	17.7646	20.3593	12.8883	18.7929	19.5703	38.3343	44.4123	12.1279	39.3636	52.8662	26.1656	16.7152	24.6871	35.545	0.037373
NR_038108	chr17:74553845-74561430	+	28.4288	46.0106	26.5537	20.5801	12.2284	14.5805	32.0236	16.7795	10.8983	17.7366	20.3272	12.868	18.7632	19.5395	38.2739	44.3423	12.1088	39.3015	52.7828	26.1243	16.6888	24.6482	35.4889	0.037373
NR_049751	chr11:63448921-63527363	+	27.1732	43.5224	34.7857	26.2965	29.4953	26.9792	24.825	21.6622	21.2985	27.2682	18.6188	20.4487	23.1928	27.4212	29.0169	34.2006	20.6746	44.9329	34.2884	40.954	23.0414	29.3424	34.0112	0.0249747
NR_049750	chr11:63448921-63527363	+	26.5943	42.5824	33.9772	25.7496	28.8554	26.5191	24.3497	21.2098	20.9119	26.6331	18.315	20.0035	22.7527	26.7606	28.39	33.4053	20.2039	43.8966	33.8444	39.9821	22.5628	28.7297	33.2871	0.0249747
NR_002744	chr17:16343349-16343420	+	47.9877	57.6438	28.0377	11.962	10.5625	18.3337	48.6894	11.9802	9.27559	12.8009	4.99399	11.4587	7.67414	10.7457	60.9313	51.3867	7.54416	19.1359	28.9872	26.5212	9.49151	29.3996	32.4177	0.037373
NR_123716	chr4:1283638-1333936	+	26.2217	22.0138	30.9421	24.5643	22.1328	23.3703	24.8039	18.1025	20.9226	22.458	16.8304	19.3803	19.0823	28.2585	20.183	33.6491	22.889	27.9292	34.9718	36.0335	21.1554	24.0189	29.2759	0.037373
NR_033195	chr8:82613565-82633539	-	28.2982	20.6675	25.0574	22.2484	15.5853	16.7901	18.0652	10.905	13.0282	11.8862	11.2259	9.73079	15.1294	13.0258	11.74	35.2129	13.5353	32.9253	35.8928	38.2159	12.3377	19.7021	27.9204	0.037373
NR_033194	chr8:82613565-82633539	-	28.0091	20.4564	24.8015	22.0409	15.4529	16.6402	17.8807	10.7936	12.8951	11.7896	11.1113	9.65839	15.0086	12.8928	11.6201	34.9184	13.3971	32.589	35.5262	37.8423	12.226	19.5094	27.6489	0.037373
NR_033193	chr8:82613565-82633539	-	27.5262	20.0651	24.3766	21.6967	15.1574	16.3432	17.6071	10.6389	12.6661	11.5641	10.8988	9.47366	14.7216	12.6462	11.4783	34.3145	13.1409	32.4555	35.145	37.1845	11.9951	19.1764	27.2864	0.037373
NR_034129	chr10:17428934-17450285	+	42.0279	108.881	0.389882	16.6964	4.66055	0	35.3493	2.54516	0.486849	2.78352	0.477432	0.104331	7.95612	6.16381	45.2933	33.0029	0.240411	25.002	21.8338	27.6951	2.99534	26.3187	25.5113	0.037373
NR_110023	chrX:153991016-154005964	+	25.7139	17.9328	24.6795	14.8578	10.0919	15.9046	18.2484	10.3798	11.6702	13.1626	10.5378	8.79239	12.194	13.347	27.3422	34.5482	10.8312	19.6539	26.1913	31.1242	11.6173	17.2261	24.9485	0.0249747
NR_110021	chrX:153991016-154005964	+	25.0589	17.3766	24.0193	14.5196	9.81511	15.6226	17.5753	10.2027	11.4905	12.8952	10.3147	8.50468	11.8871	12.9312	26.662	33.6406	10.4534	18.9685	25.2779	30.1449	11.3372	16.7738	24.1912	0.0249747
NR_038938	chr10:104209573-104216050	+	26.2634	24.563	24.0371	15.1731	14.2563	9.28359	13.5985	3.81801	10.4036	6.83112	4.951	3.51252	12.0618	13.8929	27.0032	29.3105	7.53045	22.5228	33.8553	21.6383	8.60882	16.3741	23.6434	0.0163092
NR_110310	chr15:64364757-64386207	-	22.6809	51.5307	21.0958	22.2654	16.7878	10.5779	23.4189	5.89033	7.37738	12.7376	6.50392	3.40146	13.6553	17.4854	32.5349	19.0879	8.94198	26.7417	34.1652	18.8671	10.1935	21.781	23.3898	0.0163092
NR_110022	chrX:153991016-154005964	+	23.9923	16.6611	23.0429	13.8442	9.37622	14.7913	16.7893	9.62599	10.8912	12.313	9.79053	8.15066	11.3179	12.4244	25.5487	32.1203	10.0631	18.2602	24.334	28.9739	10.8146	16.0154	23.2167	0.0249747
NR_131948	chr16:80862631-80926493	-	26.1337	1.67672	39.3421	35.8247	1.94977	0.104752	0.321737	0.434432	0.680861	0.216838	0.399474	0.183319	0.818483	0.412587	34.2172	14.0705	38.1692	35.4866	11.4671	3.63912	0.451927	13.2235	22.8416	0.00394775
NR_046427	chr1:2120987-2126214	-	16.2898	15.8534	30.816	24.9633	20.5222	16.0342	19.0731	13.3462	15.21	12.9308	14.4214	14.0553	16.4681	19.6114	28.3442	16.4372	17.8642	25.1738	23.641	23.6829	15.4495	19.6123	22.5239	0.0163092
NR_131947	chr16:80862631-80926493	-	25.2144	1.59479	37.9006	34.784	1.92868	0.0996337	0.306016	0.413204	0.664196	0.229159	0.379954	0.174361	0.809628	0.425129	34.1157	13.834	37.8825	33.9953	10.9068	3.52338	0.447071	12.7802	22.3763	0.00394775
NR_045557	chr19:30433145-30507519	+	22.3995	31.3325	28.5537	22.9126	15.765	19.4643	18.5958	14.2717	17.0453	13.9549	14.7264	15.2873	18.2841	19.9813	20.751	19.1539	19.3142	23.3548	22.6158	27.7217	16.5466	21.6619	22.1519	0.0104056
NR_103478	chr1:155294185-155300909	+	24.2529	26.6741	31.0998	16.028	16.178	17.1056	16.1632	13.4815	12.1303	12.3441	14.953	12.3454	14.1506	22.4016	17.3598	36.3203	18.1416	20.2329	18.7888	19.5852	14.7208	20.1229	21.7381	0.037373
NR_037862	chr2:70121074-70132368	+	20.2805	20.9935	17.9364	16.0501	17.1526	16.3331	14.7856	12.1633	17.7077	14.1961	12.0639	13.5395	16.9531	17.5499	14.8072	17.7482	19.0166	24.1598	27.8157	24.7482	15.335	16.9619	21.3826	0.0163092
NR_038937	chr10:104209573-104216050	+	22.508	20.8001	20.5979	13.097	12.3564	8.14727	11.5889	3.27699	8.8818	5.80971	4.39875	3.13923	10.336	12.508	23.0426	25.3855	6.26647	18.7753	27.7945	18.3333	7.51225	14.0466	19.9329	0.0163092
NR_051979	chr14:24649424-24658124	-	20.6039	15.1527	16.5973	13.068	7.82443	13.1762	18.8189	13.08	10.7764	15.1822	10.0397	7.49679	9.02086	11.2755	32.8398	19.1106	9.43281	13.918	16.0481	25.1781	10.6319	14.7902	19.4212	0.037373
NR_046070	chr1:146714290-146767447	+	16.9102	13.2082	13.2545	13.3745	9.29848	15.7429	17.4131	10.6437	11.6259	10.3373	10.1208	9.42859	11.2221	13.9158	23.6637	27.8022	11.9519	12.7468	15.7073	14.989	11.1084	13.7307	17.8101	0.0104056
NR_073571	chr3:111697722-111712215	+	13.7482	23.7865	21.0273	18.5548	12.955	10.251	13.4373	5.30611	7.43894	5.17662	6.20286	6.6907	11.8667	14.0918	23.2843	26.6321	8.71661	10.2488	13.3207	19.2844	8.57794	14.8833	16.9145	0.037373
NR_073570	chr3:111697722-111712215	+	13.6451	23.2049	20.5616	18.341	12.8169	10.0756	13.2903	5.16313	7.52174	5.09664	6.105	6.67046	11.7453	13.7448	23.3002	26.1813	8.51911	9.80216	12.7766	19.0217	8.48067	14.6373	16.6002	0.037373
NR_033308	chr2:238482964-238499769	-	15.8994	13.2952	13.7369	12.1855	3.27946	2.69319	12.7151	3.22368	1.90865	7.46799	0.671903	0.503408	2.28133	5.74169	32.421	14.3592	6.12631	11.7082	16.4104	15.5865	3.09583	9.62855	16.1019	0.00648531
NR_038279	chr19:36803962-36822620	-	20.045	15.4487	17.766	13.6372	3.34164	5.29144	12.3342	2.18987	4.7243	4.40089	2.61245	2.53946	6.2017	3.10139	17.6756	21.8189	4.83106	13.6348	13.5	16.8914	3.93003	11.2568	14.7253	0.00648531
NR_038160	chr12:93861265-93897548	+	15.4518	14.9411	10.4492	11.3725	8.56452	8.8887	13.8693	4.90053	7.00225	7.1419	5.75241	4.7829	9.24492	8.88771	17.0624	19.634	7.73611	14.8022	12.7339	12.1279	7.13535	11.0547	14.0161	0.0104056
NR_038159	chr12:93861265-93897548	+	15.4372	14.9269	10.4393	11.3617	8.5564	8.88027	13.8561	4.89588	6.99561	7.13513	5.74695	4.77836	9.23615	8.87928	17.0462	19.6154	7.72877	14.7881	12.7218	12.1164	7.12858	11.0442	14.0028	0.0104056
NR_038161	chr12:93861265-93897548	+	15.047	14.5496	10.1866	11.0745	8.34011	8.65579	13.5059	4.77213	6.81878	6.95477	5.62901	4.67549	9.01388	8.65484	16.6357	19.1195	7.53341	14.4143	12.4002	11.8101	6.95779	10.7664	13.6522	0.0104056
NR_003284	chr3:156527059-156529810	-	12.1407	10.5493	9.56492	7.62553	5.95536	9.8859	9.84804	7.11146	8.47729	8.18168	7.18555	6.40058	8.18649	9.40158	11.714	13.1603	9.24852	11.6883	13.5002	21.7454	7.9722	9.08515	13.5095	0.00648531
NR_033849	chr8:144816309-144828507	+	14.7179	26.7799	9.09811	15.3291	5.10059	4.58606	11.0516	1.07735	3.0714	2.71513	3.62735	0.148625	3.63641	5.12903	20.3463	16.3294	2.6909	11.0863	12.9199	15.903	3.05466	10.9676	13.2126	0.037373
NR_030722	chrX:55169534-55187628	-	8.33187	11.6627	6.75893	6.42331	8.61808	8.24736	9.26232	6.98899	7.45125	5.59087	5.71091	6.29413	6.478	9.47445	9.29459	14.0849	10.5652	19.4515	16.334	6.89746	6.83327	8.28669	12.7713	0.0163092
NR_028514	chr17:1420212-1421390	+	8.86946	9.49829	8.4932	6.28547	6.35185	6.20973	12.0052	2.76366	6.29338	3.47411	4.16015	3.14687	6.88456	5.78404	10.279	16.2109	7.4931	13.1818	15.0287	8.10513	4.95719	7.5596	11.7164	0.00394775
NR_120683	chr8:144362991-144363870	-	5.92646	8.20829	5.49784	9.99815	3.50505	7.17932	9.03715	2.1534	6.27674	2.30093	1.79531	1.76543	3.58645	3.66985	7.09659	12.0786	3.05109	14.7617	18.4731	8.8008	3.23245	6.43821	10.7103	0.0163092
NR_026937	chr3:25831562-25836025	+	7.4523	12.8298	5.22841	6.09473	4.8924	3.63941	6.54858	1.37405	3.46595	2.44145	2.23054	2.27466	4.63786	6.39933	7.98133	12.3586	4.99194	11.5542	8.1082	14.5454	3.57497	6.00746	9.92327	0.00648531
NR_104345	chr19:7933604-7939326	-	7.17762	11.4877	13.4268	10.7533	2.04697	0.924783	12.9494	0.579256	2.33269	1.98329	0.714865	0.156216	1.48422	4.42999	7.09629	13.2404	0.863928	11.5655	17.3016	8.27417	1.85021	7.41824	9.72365	0.0249747
NR_120682	chr8:144362324-144363870	-	4.9286	7.40768	4.31625	8.17578	2.32075	4.80921	7.07241	2.03686	4.56411	1.99717	1.01889	1.33591	2.71388	2.74045	4.9789	8.66952	2.21258	15.3726	18.683	7.17989	2.39507	5.13344	9.51609	0.0163092
NR_027691	chr22:50609159-50618724	+	3.87832	7.90764	6.608	3.68651	2.98185	3.29644	6.64855	1.08978	1.87407	2.58633	2.17349	0.770208	3.14136	3.41276	4.93659	12.5075	1.59732	10.598	14.8786	10.2228	2.32637	4.51214	9.12347	0.037373
NR_038278	chr19:36810617-36822620	-	11.675	9.99829	9.5814	7.04112	2.27583	3.90731	7.56237	1.58868	2.63577	2.29257	1.46979	1.72775	3.67604	2.13746	10.4114	14.8429	2.56486	6.60291	4.43945	8.96492	2.32323	6.70375	7.97106	0.0104056
NR_037178	chr6:32861952-32871535	+	32.4979	2.33863	2.33835	4.06796	2.29721	1.70887	15.3399	1.26329	1.63976	1.10171	1.1355	0.922416	2.21526	2.10335	4.06898	11.6449	4.28837	7.63001	7.99769	9.09577	1.51967	7.73152	7.45429	0.00394775
NR_037177	chr6:32861952-32871535	+	31.8961	2.27589	2.3639	4.15446	2.28248	1.71342	15.4274	1.2294	1.61676	1.07215	1.10504	0.897668	2.26411	2.06759	4.18711	11.5987	4.17331	7.4253	7.96058	9.048	1.50389	7.66787	7.39883	0.00394775
NR_126416	chr6:41491632-41515283	-	2.06148	2.04431	2.26213	2.34784	0.416014	0.558763	2.61945	0.136313	0.558739	0.771097	0.213085	0.139693	0.349272	0.733599	11.7788	2.19258	0.965689	6.80412	14.6171	1.04457	0.460914	1.55579	6.23382	0.00394775
NR_123727	chr12:6957971-6961230	-	0.661191	1.4887	0.78846	0.59469	0.179525	0.289351	0.993959	0.176471	0.462138	0.277296	0.229884	0.150706	0.131883	0.633147	2.69032	1.38287	0.896711	10.2985	8.09161	11.2959	0.314176	0.646543	5.77599	0.00394775
NR_121569	chr9:97317326-97330411	+	5.16143	3.34992	4.95768	2.06973	0.387814	0.937595	2.71554	0	0.81385	0.0449267	0.670411	0.39067	0.549443	0.833467	2.52252	14.2684	1.14232	3.86333	3.80994	7.91196	0.550461	2.44746	5.5864	0.00394775
NR_121567	chr9:97317326-97330411	+	5.20317	3.38437	4.93421	2.04526	0.376733	0.948757	2.6993	0	0.790597	0.043643	0.651257	0.379508	0.622702	0.809653	2.52252	14.0325	1.12073	3.79032	3.88948	7.82109	0.54956	2.44898	5.52944	0.00394775
NR_104331	chr4:1203907-1212379	+	0.309037	0.0963044	0.182487	0.0747712	0.308467	0.746058	12.7102	15.4149	10.9998	1.67195	0.564106	0.00370116	2.04993	0.0145924	1.61877	14.177	1.09962	1.18885	0.30536	2.91669	0.286187	5.42865	3.55105	0.0152
NR_132114	chr16:2204782-2205359	-	51.0949	62.234	63.9733	37.4693	14.8662	19.1426	77.0456	13.3426	13.1301	14.8258	12.9116	9.76675	22.8934	25.4314	89.3393	27.1217	16.8143	86.5225	114.489	145.958	16.4932	42.3961	80.0408	0.0104056							0.796093	0.898904	0.782846	0.592169	1.38805	1.54193	3.09794	3.77332	3.87877	2.27181	0.901353	1.16063	4.67136	0.808978	5.41674	1.64442	1.01947
[truncated: 5 more columns]

## Sheet: NONCODE_Type_A
id	locus	old ID	strand	rpkm_bph3	rpkm_bph6	rpkm_bph7	rpkm_bph8	rpkm_bph11	rpkm_bph12	rpkm_pca3	rpkm_pca5	rpkm_pca6	rpkm_pca7	rpkm_pca8	rpkm_pca10	rpkm_pca11	rpkm_pca12	CRPC1	CRPC2	CRPC3	CRPC_Meta1	CRPC_Meta2	CRPC4	BPH	PCA	CRPC	P-value vs Pca
NONHSAT071962	chr2:85132775-85133147	n333567	+	489.523	738.15	479.479	292.542	412.776	503.715	413.249	665.608	1334.25	788.985	366.445	705.26	1055.96	382.122	1297.74	1098.68	4266.94	3403.05	3820.65	864.141	486.031	713.984	2458.53	0.00831327
NONHSAT067134	chr19:49468588-49468843	n336264	+	1193.47	1758.82	1403.34	776.88	726.913	1011.87	1260.87	1985.18	926.852	1334.91	717.132	1230.05	1265.78	743.184	1057.47	944.581	1986.27	4267.97	3741.98	2465.8	1145.22	1182.99	2410.68	0.0320135
NONHSAT021728	chr11:61734892-61735105	n333661	-	885.183	885.021	937.621	477.175	491.827	561.999	332.323	696.466	324.387	524.735	553.31	691.88	577.217	461.37	1493.96	232.558	1556.04	2146.67	1930.28	1086.18	706.471	520.211	1407.62	0.00352663
NONHSAT026106	chr12:6645712-6646179	n335098	+	325.504	348.594	284.667	554.9	295.615	381.161	385.919	485.282	376.654	311.93	265.69	247.186	319.698	428.754	822.409	601.516	409.031	1417.1	626.705	1175.85	365.074	352.639	842.101	0.0039732
NONHSAT121564	chr7:75684209-75684238	n393211	+	236.443	186.198	131.437	216.418	200.41	326.224	303.708	427.049	222.157	231.362	274.512	185.956	336.884	187.717	456.663	604.85	954.258	452.882	335.488	415.81	216.188	271.168	536.658	0.00864265
NONHSAT121563	chr7:75684208-75684238	n141351	+	228.562	179.991	127.055	209.204	193.729	315.35	293.585	412.814	214.752	223.65	265.361	179.758	325.655	181.46	441.441	584.688	922.449	437.786	324.305	401.949	208.982	262.129	518.77	0.00864265
NONHSAT056584	chr17:79847153-79847180	n138730	-	218.088	237.612	190.419	120.529	177.585	245.837	267.832	157.487	199.738	199.744	162.379	254.829	196.228	168.018	336.803	241.671	497.399	580.779	561.297	671.927	198.345	200.782	481.646	0.000461671
NONHSAT134387	chr9:117360273-117360304	n391038	+	158.706	156.939	80.0649	44.9901	190.995	209.194	229.534	269.189	267.369	271.23	288.436	76.482	241.211	65.8523	124.6	262.544	320.538	536.884	663.899	818.85	140.148	213.663	454.553	0.0316018
NONHSAT134386	chr9:117360272-117360304	n145302	+	153.746	152.035	77.5628	43.5841	185.027	202.657	222.361	260.777	259.014	262.754	279.423	74.092	233.673	63.7944	120.707	254.339	310.521	520.107	643.153	793.261	135.769	206.986	440.348	0.0316018
NONHSAT060387	chr19:1986871-1986899	n141855	-	163.258	124.11	120.302	147.356	171.243	247.956	213.566	260.065	263.7	242.659	150.399	187.617	229.479	139.74	314.527	245.569	497.803	416.49	337.446	435.833	162.371	210.903	374.611	0.000937525
NONHSAT141697	chr16:30077083-30078581	n333563	+	249.067	255.557	204.668	344.718	222.7	226.087	153.022	185.893	130.943	171.862	213.231	156.748	179.812	239.591	196.453	166.774	355.826	298.167	266.934	599.862	250.466	178.888	314.003	0.0332076
NONHSAT135545	chr9:139370170-139370196	n136759	-	166.877	119.263	143.193	102.814	145.297	114.441	292.396	89.9496	228.301	163.328	159.749	151.984	197.994	100.326	218.174	353.512	292.178	n	n	279.944	131.981	173.004	285.952	0.015456
NONHSAT139176	chrX:153670515-153670890	n335990	+	124.721	117.683	114.047	115.87	122.484	146.076	115.889	110.841	171.701	142.155	118.189	119.057	126.245	143.494	150.332	309.742	186.111	327.58	348.529	166.706	123.48	130.946	248.167	0.0035118
NONHSAT060225	chr19:1089488-1089963	n334177	-	129.585	93.748	98.6312	142.416	128.67	162.797	121.602	123.522	101.191	106.462	141.374	113.931	109.551	87.4552	138.961	165.03	226.17	302.586	249.685	291.988	125.975	113.136	229.07	0.00042281
NONHSAT135849	chrM:15889-15915	n127265	-	13.4097	63.744	40.9123	40.2315	12.5738	11.7376	46.3555	75.6394	54.2911	14.6995	53.2498	14.3043	83.8224	10.905	332.779	94.4497	307.831	n	n	96.1001	30.4348	44.1584	207.79	0.00524473
NONHSAT001114	chr1:16785550-16785578	n130112	+	153.573	105.016	75.9799	47.735	92.108	111.717	134.928	127.185	131.85	134.979	111.254	189.277	140.908	76.9583	139.527	102.738	289.477	236.55	163.712	267.708	97.6882	130.917	199.952	0.0360655
NONHSAT028562	chr12:54423858-54423887	n118964	+	0	0	0	4.00774	0	0	22.3785	45.8207	81.1247	58.5728	0	0	32.3927	1.95538	56.3218	157.261	187.109	126.885	209.68	418.307	0.667956	30.2806	192.594	0.00337781
NONHSAT001763	chr1:26227510-26230318	n332409	-	36.5629	31.9575	21.3142	8.22712	34.0387	47.3196	30.3134	76.8017	36.6008	59.6422	19.8341	55.2645	54.2101	12.6155	108.029	72.5276	154.021	328.339	215.059	271.221	29.9033	43.1603	191.533	0.00124751
NONHSAT083597	chr22:21224667-21224694	n127356	+	107.609	67.3234	62.3786	90.3967	76.6846	53.6885	107.304	66.9322	64.345	56.6203	81.1895	98.1436	77.9345	69.3075	71.9386	101.346	179.616	155.154	194.029	340.658	76.3468	77.7221	173.79	0.0143141
NONHSAT083599	chr22:21224671-21224700	n398187	+	101.524	64.524	58.0766	86.1663	73.9011	49.9859	103.9	64.149	59.9075	57.1084	81.5579	91.3751	80.3339	64.5277	70.7828	96.776	171.907	183.495	180.647	323.407	72.3629	75.3575	171.169	0.0103532
NONHSAT083598	chr22:21224670-21224700	n130895	+	98.1394	62.3732	56.1407	83.2941	71.4377	48.3197	100.437	62.0107	57.9105	55.2048	78.8393	88.3292	77.6561	62.3768	68.4234	93.5502	167.307	177.379	174.626	312.627	69.9508	72.8455	165.652	0.0102371
NONHSAT061067	chr19:10514133-10514214	n408934	-	194.174	141.907	194.796	104.028	120.632	129.983	101.868	108.273	101.88	128.444	124.633	88.3866	123.86	104.311	96.1906	112.607	176.267	204.076	184.789	208.776	147.587	110.207	163.784	0.0103513
NONHSAT067216	chr19:50062185-50062211	n136749	-	116.218	96.6442	64.7778	69.2876	95.0019	152.589	88.2537	89.9496	107.19	81.6639	73.2185	85.826	93.9388	78.5162	69.6119	91.7511	117.393	272.165	248.266	168.523	99.0863	87.3196	161.285	0.0275974
NONHSAT075603	chr2:176043019-176046121	n335553	-	62.9742	67.6519	79.6109	88.8208	92.7044	97.4469	98.1484	117.892	69.7294	89.2575	74.0912	86.148	87.2607	76.9967	114.283	126.193	150.602	143.27	130.349	126.569	81.5348	87.4405	131.878	9.91535e-05
NONHSAT132953	chr9:91926208-91931337	n335557	+	16.0586	18.9633	8.7128	14.4039	14.4366	17.6064	14.6594	28.6203	19.6438	18.1475	13.0659	11.3243	22.3205	17.448	19.5253	37.7799	76.0881	183.62	206.289	213.711	15.0302	18.1537	122.835	0.00536499
NONHSAT143602	chr16:72821517-72821544	n136515	-	107.609	69.3035	72.2278	71.026	78.0299	39.56	103.871	72.838	64.345	62.9115	102.555	48.2109	59.8425	33.6036	143.06	64.9654	118.069	104.834	183.634	100.588	72.9594	68.5222	119.192	0.0128695
NONHSAT139180	chrX:153672593-153676933	n335111	+	49.9436	51.0372	52.7838	36.581	40.6502	59.4201	52.7524	49.7358	51.7254	52.5798	40.7846	29.0886	62.2944	43.9499	45.1038	89.1291	77.6999	192.09	205.137	105.349	48.4027	47.8639	119.085	0.00916689
NONHSAT067290	chr19:50436320-50436394	n411442	+	27.7457	42.6257	26.3534	18.8472	26.5069	70.1082	77.6768	96.2483	91.4634	58.5332	56.1282	37.0656	18.28	33.7172	107.974	97.6588	126.488	145.351	73.3226	91.9971	35.3645	58.6391	107.132	0.0063182
NONHSAT008219	chr1:179832443-179832470	n147430	-	28.6957	67.3234	26.2647	30.1322	47.087	64.9914	28.3284	25.5917	40.2156	34.6013	44.8679	27.5491	26.442	35.7039	96.4631	96.1488	32.6575	111.124	124.733	36.2116	44.0824	32.9125	82.8896	0.00369633
NONHSAT016855	chr10:126395315-126395344	n133050	-	44.0826	18.4354	12.2267	34.0658	23.7987	23.6775	22.3785	18.3283	41.1864	21.9648	11.9353	27.2522	25.9142	9.77692	52.5163	33.8716	148.518	n	n	78.6667	26.0478	22.3421	78.3932	0.00968853
NONHSAT031201	chr12:121151142-121151170	n130671	+	33.2051	28.6407	18.995	41.5087	47.9999	29.9727	26.4888	15.1863	21.975	45.4985	26.7834	41.5081	29.5236	22.2774	74.0991	77.68	44.8144	n	n	103.462	33.387	28.6551	75.0138	0.000688916
NONHSAT079429	chr20:32693298-32700022	n335542	-	43.8895	51.6085	36.892	27.2086	34.2246	34.3986	50.1068	56.8389	44.9811	30.9284	43.6823	34.934	46.4807	23.6002	49.3751	40.1509	57.2414	74.2805	98.957	121.194	38.037	41.4441	73.5331	0.0184602
NONHSAT087168	chr22:44892655-44892684	n147184	-	44.0826	51.6192	51.9633	100.193	52.6076	36.8317	60.7417	18.3283	62.4036	55.6441	49.7304	64.1229	54.4197	44.9738	63.1718	79.8402	76.0132	n	n	73.672	56.2163	51.2956	73.1743	0.0204775
NONHSAT022064	chr11:64845499-64845528	n393781	-	4.00751	1.84354	12.2267	2.00387	2.50512	7.89251	6.39386	12.8298	7.48843	13.1789	0	3.20614	7.77425	0	27.3998	9.6776	83.0298	97.6039	74.1944	144.847	5.07987	6.35892	72.792	0.00223869
NONHSAT022063	chr11:64845498-64845528	n140302	-	3.87392	1.78209	11.8191	1.93707	3.63243	7.62943	6.18073	12.4021	9.65176	12.7396	3.84582	4.64891	7.51511	0	27.2222	9.35502	82.523	96.2374	71.7213	143.64	5.11234	7.123	71.7831	0.00251639
NONHSAT087170	chr22:44892660-44892691	n396773	-	41.2385	48.2889	51.4703	95.6039	53.9005	34.4555	57.5705	17.1458	61.8802	52.0542	52.1046	58.4863	52.1209	47.56	59.0962	74.6892	74.3911	n	n	72.4233	54.1596	49.8653	70.1499	0.0233395
NONHSAT068340	chr19:58774388-58774417	n116461	+	24.045	42.4015	21.3966	14.0271	27.5563	36.8317	50.3516	47.6535	38.6902	35.1437	35.8059	19.2369	31.097	17.5985	89.8105	62.9044	50.2856	39.0416	109.679	58.6878	27.7097	34.4472	68.4014	0.00677258
NONHSAT087169	chr22:44892659-44892691	n134003	-	39.9498	46.7799	49.8618	92.6163	52.2161	33.3787	55.7714	16.61	59.9465	51.7545	50.4764	56.6586	50.4921	46.0737	57.9392	72.3552	72.0663	n	n	70.1601	52.4671	48.4729	68.1302	0.0230352
NONHSAT041909	chr15:41313278-41313307	n130271	-	66.7918	44.245	73.3599	46.089	36.3243	44.7242	43.9578	29.3253	54.9152	41.0009	45.752	59.3136	46.6455	27.3754	63.9329	67.7432	81.8603	25.377	n	99.8942	51.9224	43.5357	67.7615	0.0454602
NONHSAT078287	chr20:4850596-4850622	n140331	-	29.7994	18.5063	34.0936	29.0561	13.9709	23.4752	32.0923	4.08862	45.9386	48.9984	17.7499	35.7608	14.4521	19.629	59.4248	62.0669	71.7402	n	n	44.5682	24.8169	27.3387	59.45	0.00501557
NONHSAT092213	chr3:133544091-133544121	n404435	-	15.4957	12.4746	8.86433	17.4337	19.3729	17.802	21.6326	10.6304	30.1617	58.0358	17.3062	4.64891	23.7978	17.0118	39.7297	72.5014	52.0008	35.8532	53.0114	83.2868	15.2405	22.9032	56.0639	0.00385897
NONHSAT118784	chr7:2289572-2289598	n136954	+	26.8195	34.9564	34.0936	40.2315	16.765	46.9503	32.0923	63.3736	30.6258	27.7657	39.9373	53.6412	26.0138	37.0771	50.0866	51.2727	49.566	39.1917	64.765	77.9943	33.3027	38.8159	55.4794	0.0404309
NONHSAT092212	chr3:133544090-133544121	n117520	-	14.9958	12.0722	8.57838	16.8713	18.748	17.2277	20.9347	10.2875	29.1888	57.5336	16.7479	4.49894	24.2423	16.4631	39.1601	72.4259	50.3234	34.6966	51.3013	80.6001	14.7489	22.4871	54.7512	0.00430711
NONHSAT080332	chr20:49575937-49575966	n117340	+	25.3809	22.1225	21.3966	10.0193	23.7987	18.4159	39.1624	34.8237	24.9614	36.608	31.8275	30.4584	23.3227	23.4646	41.8608	43.5492	66.6577	n	n	58.6878	20.189	30.5786	52.6889	0.00149698
NONHSAT092219	chr3:133558379-133560205	n334577	-	7.35555	4.06046	3.3662	4.78138	7.12691	10.1404	11.7356	17.8295	13.0574	26.608	6.93708	4.41352	19.9769	2.5123	30.5936	76.8236	36.06	48.7278	19.5388	101.072	6.13848	12.8838	52.1359	0.00467462
NONHSAT126465	chr8:48889285-48889313	n130058	+	20.7532	19.0938	15.8292	10.3772	22.054	5.44959	14.9	17.0846	10.3412	6.06646	6.18078	18.2636	9.39388	10.1261	39.4144	35.0813	44.8144	n	n	87.9426	15.5928	11.5446	51.8132	0.00081794
NONHSAT122174	chr7:97821551-97821577	n144079	+	22.3496	20.5626	27.2748	33.5263	29.3388	8.80318	55.27	22.4874	27.8416	42.4652	33.2811	25.0326	21.6782	23.9911	68.763	59.3684	44.3485	n	n	32.0334	23.6425	31.5059	51.1283	0.0366556
NONHSAT031210	chr12:121158962-121158989	n128105	+	31.5653	35.6418	39.397	38.7415	30.9429	28.2571	39.488	23.6231	26.8104	29.883	27.7754	39.6018	30.6171	16.8018	57.2239	36.3806	33.9136	n	n	64.3763	34.0909	29.3251	47.9736	0.0155824
NONHSAT086833	chr22:40431224-40431251	n126629	+	33.0001	25.7413	19.6985	0	25.5615	31.0828	22.3193	35.4347	26.8104	14.1551	14.956	30.9927	12.5252	2.10023	68.6687	72.7612	37.6817	16.7734	13.8592	69.7409	22.514	19.9117	46.5809	0.0267298
NONHSAT001033	chr1:15888717-15888744	n135533	+	25.8262	21.7811	9.84925	21.523	34.9789	16.9543	40.3464	15.7487	34.8536	14.1551	47.0044	24.1054	30.6171	10.5011	38.4217	49.3737	38.9378	n	n	56.3292	21.8188	27.1665	45.7656	0.030277
NONHSAT118873	chr7:4802766-4802793	n135983	+	22.9566	3.9602	19.6985	47.3507	10.7627	11.3029	26.6115	15.7487	9.38365	36.1741	21.3657	32.7145	23.6587	35.7039	53.1365	57.1695	36.4257	n	n	36.2116	19.3386	25.1701	45.7358	0.00744122
NONHSAT078155	chr20:2125618-2125649	n403191	+	38.7392	22.4199	28.5946	37.4917	21.0915	17.2277	27.6638	18.8604	22.1835	26.0271	18.6088	10.4975	26.6665	16.4631	34.8881	40.7396	44.8534	n	n	54.9015	27.5941	20.8713	43.8457	0.00024497
NONHSAT078154	chr20:2125617-2125649	n120220	+	37.5286	21.7192	27.701	36.3201	20.4324	16.6894	26.7993	18.271	21.4902	25.2137	18.0273	10.1695	25.8332	15.9486	33.7979	39.4665	43.4518	n	n	53.1859	26.7318	20.2191	42.4755	0.00024497
NONHSAT086835	chr22:40431457-40431486	n139300	+	37.4034	42.4015	9.16999	2.00387	13.7782	23.6775	24.7762	25.6596	23.7134	23.4291	23.8706	27.2522	16.8442	5.86615	57.844	29.0328	52.6245	29.2812	25.8068	59.9365	21.4057	21.4264	42.421	0.00580468
NONHSAT001032	chr1:15888706-15888736	n397294	+	21.9522	19.603	5.90955	19.3707	31.481	12.7157	35.5392	14.1739	28.9553	12.7396	40.3811	20.1453	27.5554	9.45102	34.5796	44.4363	33.9136	n	n	49.4892	18.5054	23.6176	40.6047	0.0226345
NONHSAT078152	chr20:2125459-2125489	n132806	+	29.7001	21.3851	26.593	17.4337	23.0054	10.1726	29.3585	15.9456	21.7165	26.8947	21.152	37.1913	26.3029	15.1216	38.2582	42.0976	35.044	n	n	45.8681	21.3816	24.2104	40.317	0.00264667
NONHSAT078153	chr20:2125460-2125489	n397332	+	30.7242	22.1225	27.51	18.0348	21.2935	10.5233	30.3708	16.4955	18.7211	27.8221	21.8814	36.8706	24.6185	15.6431	38.8164	41.1298	35.083	n	n	46.2011	21.7014	24.0529	40.3076	0.00259824
NONHSAT143318	chr16:69154961-69154990	n121655	-	30.7242	18.4354	24.4533	20.0387	32.5666	31.57	26.3747	29.3253	9.98458	19.0361	41.7735	24.0461	22.027	3.91077	45.6663	43.5492	28.0664	n	n	42.455	26.298	22.0598	39.9342	0.0211187
NONHSAT001031	chr1:15888705-15888736	n132905	+	21.2441	18.9706	5.71892	18.7459	30.4655	12.3055	34.3928	13.7167	28.0212	12.3286	39.0785	19.4954	26.6665	9.14615	33.4641	43.0029	32.8196	n	n	47.8928	17.9084	22.8557	39.2948	0.0226345
NONHSAT092211	chr3:133544026-133544052	n123589	-	14.8997	14.3938	3.40936	17.8807	13.9709	11.7376	17.829	8.17724	26.4495	39.1987	15.5312	7.15216	14.4521	8.72402	36.5038	51.2727	39.131	17.4185	39.5786	45.9609	12.7153	17.1892	38.3109	0.0044258
NONHSAT013607	chr10:65281168-65370072	n335504	+	16.6435	18.0585	16.8094	12.8277	20.1263	11.868	25.9247	21.3396	21.8773	21.7674	24.6987	11.5706	19.4836	13.9455	21.0584	31.0794	23.9656	52.1653	42.1319	58.5824	16.0556	20.0759	38.1638	0.00819603
NONHSAT067289	chr19:50432458-50437191	n338898	+	12.8675	20.3488	10.5155	5.77895	9.42487	18.2552	21.4695	28.8969	23.4777	17.6635	17.443	9.71554	8.17519	9.618	34.3727	28.1926	39.991	58.4392	41.651	26.2493	12.8651	17.0574	38.1493	0.00138976
NONHSAT086953	chr22:42209321-42209348	n142203	+	7.17393	11.8806	6.56617	10.7615	14.7988	14.1286	6.86748	9.84297	9.38365	7.86393	8.54626	8.60909	11.1335	4.20045	13.8972	15.5917	66.5711	37.7402	n	50.9645	10.8849	8.30592	36.9529	0.00386733
NONHSAT078151	chr20:2125429-2125459	n402078	+	21.9522	19.603	32.5025	23.2449	25.427	12.7157	30.1311	8.85867	19.3035	22.6481	24.9978	34.092	21.2928	13.2314	38.2582	23.3875	35.044	n	n	50.6963	22.5742	21.8194	36.8465	0.0242838
NONHSAT092210	chr3:133543564-133543593	n395668	-	4.00751	12.9048	3.05666	6.01161	6.2628	5.26167	10.39	5.49849	21.2172	33.6793	7.95686	1.60307	19.4356	9.77692	34.2498	26.6134	28.0664	27.3291	64.5169	22.4762	6.25084	13.6947	33.8753	0.0127461
NONHSAT092209	chr3:133543563-133543593	n136458	-	3.87392	12.4746	2.95478	5.81122	6.05404	5.08628	10.0437	5.3152	20.51	32.5567	7.69164	1.54964	18.7878	9.45102	33.1081	25.7263	27.1309	26.4181	62.3663	21.727	6.04248	13.2382	32.7461	0.0127461
NONHSAT086837	chr22:40431591-40431621	n394726	+	24.5349	24.9493	2.95478	0	12.1081	20.3451	15.4518	10.6304	21.7165	11.3241	17.3062	15.4964	5.01007	3.78041	36.7868	25.7263	29.3918	18.8701	46.7747	38.6258	14.1487	12.5895	32.6959	0.00054371
NONHSAT086836	chr22:40431590-40431621	n138533	+	23.7434	24.1445	2.85946	0	11.7175	19.6888	14.9534	10.2875	21.0159	10.9588	16.7479	14.9965	4.84846	3.65846	37.7361	24.8964	28.4436	18.2614	45.2659	37.3798	13.6923	12.1834	31.9972	0.000527146
NONHSAT141553	chr16:28975359-28975389	n399824	+	18.0783	23.1672	32.5025	30.9932	24.2162	30.5177	21.6326	15.9456	14.4776	26.8947	23.0749	23.2445	22.5453	22.6825	23.5435	25.7263	47.479	26.4181	37.4198	28.9693	26.5792	21.3122	31.5927	0.0146856
NONHSAT141552	chr16:28975358-28975388	n127468	+	18.0783	23.1672	32.5025	30.9932	23.0054	30.5177	21.6326	15.9456	14.4776	26.8947	23.0749	23.2445	23.7978	22.6825	23.5435	25.7263	47.479	26.4181	37.4198	28.9693	26.3774	21.4688	31.5927	0.0162621
NONHSAT053358	chr17:36886611-36891297	n340640	+	5.86252	6.52769	5.8689	6.2959	6.9494	11.8082	15.1861	14.899	12.4796	13.0718	10.1684	6.79548	12.8914	7.06998	22.575	15.595	15.9799	56.4642	45.3269	26.8084	7.21877	11.5702	30.4582	0.00834388
NONHSAT122056	chr7:94539443-94539472	n144027	+	5.34334	11.0613	15.2833	6.01161	8.76793	7.89251	11.9885	10.997	14.9769	8.78591	9.94608	4.80921	7.77425	9.77692	21.311	36.291	39.7607	n	25.8068	26.2222	9.05999	9.88184	29.8783	3.56493e-05
NONHSAT131178	chr9:38595777-38595805	n118259	-	9.68481	7.63753	3.16583	0	5.18918	13.624	9.93332	5.69486	5.17058	10.6163	8.24104	6.6413	1.34198	0	14.1892	30.0697	39.9696	26.2833	3.34105	62.0771	6.55022	5.95492	29.3217	0.00770484
NONHSAT094880	chr4:3512626-3512655	n399727	-	24.045	11.0613	3.05666	16.0309	10.0205	15.785	10.39	5.49849	12.4807	13.1789	3.97843	16.0307	6.47854	17.5985	32.7275	26.6134	31.5747	n	n	26.2222	13.3332	10.7043	29.2845	5.81379e-05
NONHSAT077590	chr2:237036618-237036646	n135821	+	11.0684	13.3657	6.33166	18.6789	5.18918	5.44959	17.3833	13.288	9.04852	22.7492	8.24104	6.6413	16.1038	10.1261	29.1667	32.5755	14.5344	n	n	37.5049	10.0139	12.9477	28.4454	0.00514233
NONHSAT094879	chr4:3512625-3512655	n127698	-	23.2435	10.6925	2.95478	15.4966	9.68647	15.2589	10.0437	5.3152	12.0647	12.7396	3.84582	15.4964	6.26259	17.0118	31.6366	25.7263	30.5222	n	n	25.3482	12.8888	10.3475	28.3083	5.81379e-05
NONHSAT028547	chr12:54417076-54417104	n124887	+	0	0	0	0	0	0	5.79444	1.89829	18.097	12.1329	0	0	4.02595	0	22.8604	37.5871	37.5472	n	n	14.226	0	5.24358	28.0552	0.00127562
NONHSAT047707	chr15:80855532-80855560	n124143	+	17.9861	11.4563	28.4925	31.1315	18.1621	10.8992	11.5889	3.79657	12.9265	16.6828	24.7231	9.96194	10.7359	16.2018	42.5676	17.5407	25.4352	14.1526	n	37.5049	19.6879	13.3272	27.4402	0.0177957
NONHSAT122463	chr7:100957794-100957821	n146430	-	12.9131	5.9403	0	15.0661	9.4174	28.2571	15.4518	15.7487	14.7457	11.0095	14.956	17.2182	13.9169	4.20045	18.8021	25.9862	16.3288	31.4501	38.1127	29.5058	11.9323	13.4059	26.6976	0.00170632
NONHSAT121001	chr7:63811736-63811764	n133126	+	6.91772	0	6.33166	6.22631	5.18918	10.8992	9.10554	7.59315	5.17058	7.58308	12.3616	13.2826	8.0519	4.05044	14.9775	32.5755	29.0688	n	30.0695	25.8655	5.92734	8.39986	26.5113	4.24044e-05
NONHSAT082948	chr21:46713425-46713452	n141749	+	14.3479	11.8806	26.2647	21.523	17.4895	22.6057	11.1597	7.87437	16.0863	15.7279	4.27313	12.0527	9.74181	18.902	20.4371	36.3806	12.5606	n	n	32.1881	19.0186	11.9772	25.3916	0.0123174
NONHSAT066730	chr19:45395676-45406313	n333102	+	9.61199	15.5966	12.7966	10.9233	11.5254	18.0123	20.4592	15.9056	13.4435	14.0487	11.1037	15.1002	17.4599	14.411	22.6695	15.7206	17.1353	22.1333	27.7132	33.3801	13.0777	15.2415	23.1253	0.00990711
NONHSAT022055	chr11:64812023-64812305	n335654	+	5.90705	6.63544	3.77205	4.94572	4.76595	11.0924	7.97249	10.7435	10.3962	7.07754	6.75064	4.94565	11.5925	2.61411	10.8795	8.70813	15.1529	28.9074	46.443	27.4798	6.18644	7.76157	22.9284	0.0120278
NONHSAT131071	chr9:37503739-37503765	n123013	+	11.9198	12.3376	3.40936	22.3508	5.58835	2.93439	7.13161	2.04431	13.9208	8.16639	4.43748	10.7282	7.22607	13.086	34.806	21.5885	14.348	n	n	20.8913	9.75671	8.34262	22.9085	0.00216649
NONHSAT065996	chr19:36815838-36822610	n383500	-	3.42837	3.37135	2.06443	1.83227	3.83936	3.44431	14.674	14.245	12.3327	10.118	2.23226	3.59786	8.52215	1.50349	16.7893	13.0219	17.2788	31.804	32.0435	19.8768	2.99668	8.40318	21.8024	0.00289246
NONHSAT028167	chr12:50383820-50383848	n131594	-	2.76709	3.81877	0	6.22631	6.48648	2.72479	2.48333	13.288	10.3412	6.06646	2.06026	4.98097	6.70992	6.07566	18.1306	25.0581	20.5904	20.2179	3.34105	40.0915	3.67057	6.50072	21.2383	0.0058841
NONHSAT091569	chr3:124464660-124464686	n134751	+	0	4.11252	3.40936	4.47017	1.39709	0	5.34871	12.2659	5.56832	4.89984	0	0	5.78085	2.18101	20.3742	32.3827	7.82621	n	n	23.6768	2.23152	4.50557	21.065	0.00191771
NONHSAT112414	chr6:39080933-39080962	n134456	-	9.35085	9.21771	9.16999	2.00387	3.75768	7.89251	7.99233	3.66566	11.2326	5.85728	3.97843	9.61843	6.47854	3.91077	12.9388	14.5164	30.4053	n	n	26.2222	6.89877	6.59176	21.0207	0.00120766
NONHSAT028545	chr12:54414566-54414594	n132319	+	0	0	0	0	0	0	4.96666	1.89829	12.9265	6.06646	0	0	8.0519	0	15.7658	32.5755	15.7456	n	n	19.3991	0	4.23872	20.8715	0.000942153
NONHSAT112416	chr6:39080935-39080966	n391475	-	11.2469	8.62302	8.57838	1.87459	3.51525	7.38331	7.47669	3.42916	10.508	5.47939	3.72176	8.99788	6.06057	3.65846	12.104	13.5799	28.4436	n	n	26.8667	6.87024	6.16648	20.2486	0.0012926
NONHSAT029165	chr12:65138590-65138616	n145725	-	7.44985	8.22503	10.2281	24.5859	13.9709	8.80318	20.5034	8.17724	13.9208	9.79967	11.0937	19.6685	11.5617	10.905	20.3742	26.9856	18.2612	n	n	13.9276	12.2105	13.2037	19.8871	0.0475459
NONHSAT112415	chr6:39080934-39080966	n144435	-	10.8954	8.35355	8.31031	1.81601	3.4054	7.15259	7.24304	3.322	10.1796	5.30816	3.60545	8.7167	5.87118	3.54413	11.7258	13.1555	27.5548	n	n	26.0271	6.65554	5.97378	19.6158	0.0012926
NONHSAT006456	chr1:151966227-151966315	n333594	-	9.68481	13.9732	10.0731	1.9811	5.36608	1.73396	1.84368	0.604	3.70167	2.89536	4.58876	3.16971	5.55093	1.28878	25.3327	9.56763	1.15614	18.0124	36.1441	23.4553	7.13538	2.95536	18.9447	0.0032181
NONHSAT082943	chr21:46709291-46709318	n126169	+	18.6522	5.9403	9.84925	12.9138	8.07206	8.47714	9.44278	5.90578	6.70261	6.29115	2.13657	25.8273	2.78337	0	23.707	18.1903	11.3045	n	n	21.4588	10.6508	7.38619	18.6652	0.0309895
NONHSAT083411	chr22:19492953-19492981	n136825	+	0	3.81877	0	0	0	5.44959	4.13888	3.79657	0	0	0	0	2.68397	0	14.9775	n	9.68959	n	16.7053	31.0386	1.54473	1.32743	18.1027	0.000385021
NONHSAT144492	chr16:89294594-89294623	n393649	+	10.6867	7.37417	12.2267	6.01161	13.7782	18.4159	7.99233	5.49849	7.48843	4.39296	7.95686	11.2215	7.77425	11.7323	16.7443	26.6134	18.7109	n	12.9034	14.9841	11.4155	8.00714	17.9912	0.000691499
NONHSAT030964	chr12:117157575-117157604	n395724	-	10.6867	25.8096	6.11333	8.01547	8.76793	10.5233	4.7954	7.33131	9.98458	4.39296	1.98922	4.80921	9.06996	7.82154	17.5054	16.9358	24.5581	3.90416	25.8068	18.7302	11.6527	6.27427	17.9067	0.00190893
NONHSAT144491	chr16:89294593-89294623	n140557	+	10.3305	7.12836	11.8191	5.81122	13.3189	17.802	7.72591	5.3152	7.23882	4.24652	7.69164	10.8474	7.51511	11.3412	16.1862	25.7263	18.0872	n	12.4733	14.4847	11.035	7.74024	17.3915	0.000691499
NONHSAT030963	chr12:117157574-117157604	n136352	-	10.3305	24.9493	5.90955	7.74829	8.47566	10.1726	4.63555	7.08694	9.65176	4.24652	1.92291	4.64891	8.76763	7.56082	16.9219	16.3713	23.7395	3.77402	24.9465	18.1058	11.2643	6.06513	17.3098	0.00190893
NONHSAT142266	chr16:46731547-46731573	n143062	+	0	0	0	0	0	0	0.891452	4.08862	1.39208	3.26656	0	1.78804	0	2.18101	11.036	10.7942	16.9568	8.70927	n	37.6044	0	1.70097	17.0201	0.00354231
NONHSAT092217	chr3:133545833-133545859	n134107	-	2.97994	4.11252	3.40936	8.94034	5.58835	8.80318	8.02306	4.08862	12.5287	14.6995	6.65622	1.78804	7.22607	0	22.0721	24.2871	15.6524	8.70927	7.19611	23.6768	5.63895	6.87628	16.9323	0.0112915
NONHSAT138446	chrX:123094368-123164898	n337371	+	9.492	6.71354	9.36659	10.4121	8.78903	4.90713	11.9261	5.86056	11.7506	10.9252	7.86243	12.8859	6.04201	7.20767	14.2978	21.5968	10.9583	14.391	19.77	18.7435	8.28007	9.30756	16.6262	0.00181619
NONHSAT089493	chr3:47371476-47371502	n131775	+	17.8797	6.16878	10.2281	13.4105	12.5738	5.86879	11.5889	8.17724	6.9604	9.79967	8.87496	5.36412	8.67128	4.36201	9.33818	21.5885	9.13058	n	n	23.6768	11.0216	7.97482	15.9335	0.0198309
NONHSAT138445	chrX:123094359-123164898	n337372	+	8.91109	6.25941	8.66897	9.36519	8.10542	4.41372	10.9184	5.49091	10.7186	10.1776	7.07186	12.2306	5.58975	6.48293	13.9547	20.1983	10.5104	12.9439	17.7821	17.1083	7.62063	8.58509	15.4163	0.00149648
NONHSAT112151	chr6:34937914-34940415	n337546	+	7.2073	5.59494	9.27662	8.10868	6.33563	4.43571	9.70231	6.18047	7.99637	4.93782	8.72017	7.02742	7.42772	3.95624	11.2927	11.4218	19.7172	n	n	18.948	6.82648	6.99356	15.3449	0.0010459
NONHSAT125774	chr8:28909071-28909098	n136256	+	11.4783	9.9005	19.6985	8.60921	9.4174	19.78	5.15061	3.93719	18.7673	11.0095	6.4097	5.16545	8.35012	8.40091	16.3497	7.79585	15.0727	20.9668	10.3944	21.4588	13.1473	8.39885	15.3397	0.0266381
NONHSAT002172	chr1:32671788-32671814	n143142	+	7.44985	2.05626	10.2281	4.47017	5.58835	8.80318	3.56581	4.08862	5.56832	8.16639	8.87496	7.15216	4.33564	0	10.1871	10.7942	15.6524	n	n	23.6768	6.43265	5.21899	15.0777	0.00319066
NONHSAT029339	chr12:69202797-69233094	n332454	+	11.1995	7.72802	11.9731	9.63946	9.64056	7.95485	10.765	6.04573	8.91987	10.3647	8.33868	13.1095	7.30141	6.04686	21.7059	16.46	16.2335	4.56102	n	16.3038	9.68926	8.86147	15.0528	0.0276869
NONHSAT056641	chr17:80070728-80070754	n125241	-	2.97994	6.16878	3.40936	2.23508	8.38252	8.80318	6.24016	10.2215	4.17624	1.63328	0	1.78804	11.5617	6.54302	16.1296	16.1914	2.60874	23.9505	14.3922	n	5.32981	5.2705	14.6545	0.014733
NONHSAT087408	chr22:50009827-50009856	n124794	-	1.33584	3.68708	0	0	1.25256	0	0	0	0	0	0	0	2.59142	0	n	n	n	15.6166	12.9034	n	1.04591	0.323927	14.26	2.19353e-07
NONHSAT069649	chr2:25454735-25454764	n391602	-	13.3584	3.68708	6.11333	12.0232	6.2628	5.26167	16.7839	9.16414	8.7365	8.78591	5.96765	6.41229	3.88712	5.86615	19.0276	12.097	14.0332	n	n	11.2381	7.78441	8.20046	14.099	0.0294297
NONHSAT135831	chrM:12167-12198	n126315	+	1.24965	1.7246	2.85946	7.49835	1.17175	2.4611	0	3.42916	3.50265	1.36985	0	1.49965	2.42423	0	9.96803	n	12.0338	n	n	19.858	2.82749	1.52819	13.9533	0.000100281
NONHSAT007390	chr1:167368564-167381245	n334257	+	9.79613	3.68708	4.07555	3.33978	3.75768	4.38473	7.99233	1.22189	4.16024	7.32159	6.63072	4.80921	3.88712	1.95538	4.56663	4.03233	23.3887	5.85623	21.5056	23.3086	4.84016	4.74731	13.7764	0.0268312
NONHSAT145023	chr17:3628036-3628065	n131567	+	0	0	0	0	0	0	2.3977	0	0	1.46432	0	1.60307	1.29571	0	4.56663	n	10.5249	15.6166	n	23.7249	0	0.8451	13.6083	0.00095966
NONHSAT054639	chr17:48453287-48453313	n139060	+	0	0	0	0	2.79417	0	0	0	1.39208	1.63328	2.21874	3.57608	0	0	3.3957	8.09569	16.9568	13.0639	n	25.0696	0.465696	1.10252	13.3163	0.00155062
NONHSAT135832	chrM:12169-12201	n138479	+	1.2106	1.67071	2.7701	7.26402	1.13513	2.3842	0	3.322	3.3932	1.32704	0	1.45278	2.34847	0	8.96678	n	11.6578	n	n	19.2374	2.73913	1.48044	13.2873	0.000158185
NONHSAT115780	chr6:159032556-159032583	n147092	+	1.43479	5.9403	0	2.1523	2.69069	0	5.15061	1.96859	0	1.57279	0	0	0	0	16.3497	n	10.0485	n	n	13.4117	2.03635	1.0865	13.27	1.81087e-05
NONHSAT068175	chr19:57078991-57079017	n129680	+	10.4298	12.3376	3.40936	8.94034	8.38252	2.93439	6.24016	2.04431	4.17624	6.53311	11.0937	7.15216	5.78085	4.36201	7.64033	10.7942	13.0437	10.8866	n	20.8913	7.73899	5.92282	12.6512	0.00835221
NONHSAT144285	chr16:87401250-87401276	n126687	-	1.48997	4.11252	3.40936	2.23508	6.98544	8.80318	5.34871	10.2215	0	4.89984	2.21874	1.78804	7.22607	8.72402	15.2807	10.7942	11.7393	n	n	n	4.50592	5.05337	12.6047	0.0086746
NONHSAT115771	chr6:159031786-159031812	n134816	+	2.97994	10.2813	10.2281	0	2.79417	2.93439	2.67435	2.04431	1.39208	4.89984	0	1.78804	4.33564	0	17.8274	5.39712	14.348	n	n	12.5348	4.86965	2.14178	12.5269	0.000379859
NONHSAT001812	chr1:26764668-26764696	n132883	+	8.30127	11.4563	3.16583	2.07544	6.48648	10.8992	3.31111	0	5.17058	6.06646	4.12052	4.98097	4.02595	4.05044	13.4009	12.529	15.7456	n	n	7.75964	7.06408	3.96575	12.3588	0.000185261
NONHSAT135267	chr9:135545970-135545997	n134218	+	12.9131	15.8408	9.84925	2.1523	6.72672	8.47714	7.72591	3.93719	0	3.14557	14.956	1.72182	2.78337	4.20045	8.99232	10.3945	15.0727	n	n	14.7529	9.32655	4.80879	12.3031	0.0163481
NONHSAT028863	chr12:57396779-57396805	n117591	-	8.93983	4.11252	6.81871	13.4105	5.58835	0	8.91452	6.13293	2.78416	11.433	2.21874	3.57608	14.4521	4.36201	8.48926	13.4928	10.4349	n	10.7942	18.1058	6.47832	6.73419	12.2634	0.0412249
NONHSAT112399	chr6:39080319-39080348	n146328	-	5.34334	1.84354	3.05666	0	3.75768	7.89251	9.59079	0	6.24036	4.39296	0	6.41229	3.88712	3.91077	9.89437	19.3552	11.6943	n	9.67753	9.98942	3.64896	4.30429	12.1222	0.00282693
NONHSAT112400	chr6:39080319-39080348	n390535	-	5.34334	1.84354	3.05666	0	3.75768	7.89251	9.59079	0	6.24036	4.39296	0	6.41229	3.88712	3.91077	9.89437	19.3552	11.6943	n	9.67753	9.98942	3.64896	4.30429	12.1222	0.00282693
NONHSAT056212	chr17:76219563-76219592	n403999	+	0	1.84354	0	0	0	0	1.59847	0	0	2.92864	0	0	1.29571	0	6.84995	n	18.7109	9.76039	6.45169	18.7302	0.307257	0.727851	12.1006	0.000289243
NONHSAT115769	chr6:159031785-159031812	n142464	+	2.86957	9.9005	9.84925	0	2.69069	2.82571	2.5753	1.96859	1.34052	6.29115	0	1.72182	4.17506	0	17.1672	5.19723	13.8166	n	n	12.0705	4.68929	2.25906	12.0629	0.000643954
NONHSAT086951	chr22:42206226-42206255	n401210	+	9.35085	7.37417	6.11333	4.00774	8.76793	5.26167	8.79156	0	4.99229	2.92864	3.97843	8.01536	5.18283	3.91077	9.13327	9.6776	15.2026	n	n	13.7355	6.81261	4.72498	11.9372	0.00204082
NONHSAT069609	chr2:25043928-25043958	n390990	+	5.16523	0	2.95478	3.87415	4.84324	7.62943	13.1341	8.85867	1.20647	4.24652	1.92291	7.74818	7.51511	3.78041	11.036	14.0325	12.435	13.2091	3.11832	16.8988	4.0778	6.05154	11.7883	0.0293092
NONHSAT056211	chr17:76219562-76219592	n118449	+	0	1.78209	0	0	0	0	1.54518	0	0	2.83102	0	0	1.25252	0	6.62162	n	18.0872	9.43504	6.23663	18.1058	0.297015	0.70359	11.6973	0.000289243
NONHSAT037589	chr14:71200012-71200041	n403115	-	6.67918	7.37417	3.05666	2.00387	0	2.63084	1.59847	0	4.99229	1.46432	9.94608	6.41229	2.59142	1.95538	9.89437	9.6776	14.0332	n	9.67753	14.9841	3.62412	3.62003	11.6534	0.000759382
NONHSAT069608	chr2:25043927-25043958	n145397	+	4.99861	0	2.85946	3.74917	4.687	7.38331	12.7104	8.57291	1.16755	4.10954	1.86088	7.49824	7.27268	3.65846	12.104	13.5799	12.0338	12.783	3.01772	16.3536	3.94626	5.85633	11.6453	0.0240291
NONHSAT115770	chr6:159031785-159031813	n142463	+	2.76709	9.54691	9.49749	0	2.59459	2.72479	2.48333	1.89829	1.29265	6.06646	0	1.66032	4.02595	0	16.554	5.01162	13.3232	n	n	11.6395	4.52181	2.17838	11.6321	0.000643954
NONHSAT037588	chr14:71200011-71200041	n120345	-	6.45654	7.12836	2.95478	1.93707	0	2.54314	1.54518	0	4.82588	1.41551	9.61455	6.19854	2.50504	1.8902	11.036	9.35502	13.5654	n	9.35495	14.4847	3.50332	3.49936	11.5592	0.000500831
NONHSAT086952	chr22:42209272-42209298	n142566	+	2.97994	4.11252	3.40936	6.70525	6.98544	8.80318	4.45726	6.13293	4.17624	3.26656	4.43748	0	5.78085	2.18101	5.94248	8.09569	18.2612	8.70927	n	16.7131	5.49928	3.80404	11.5443	0.00371171
NONHSAT086950	chr22:42206225-42206255	n124344	+	9.03916	7.12836	5.90955	3.87415	8.47566	5.08628	8.49851	0	4.82588	2.83102	3.84582	7.74818	5.01007	3.78041	8.82883	9.35502	14.6959	n	n	13.2776	6.58553	4.56748	11.5393	0.00204082
NONHSAT134513	chr9:123555358-123555385	n119567	-	11.4783	1.9801	3.28308	2.1523	4.03603	5.65143	7.72591	0	1.34052	11.0095	2.13657	5.16545	5.56675	0	11.4448	12.9931	5.02423	n	n	16.0941	4.76354	4.11809	11.389	0.0174745
NONHSAT084801	chr22:31059780-31059808	n136797	-	6.91772	3.81877	9.49749	6.22631	7.78377	2.72479	5.79444	3.79657	5.17058	12.1329	4.12052	8.30162	4.02595	2.02522	9.45946	10.0232	12.112	n	n	11.6395	6.16148	5.67098	10.8085	0.0122606
NONHSAT086827	chr22:40426457-40426487	n395485	+	3.87392	7.12836	0	0	3.63243	5.08628	6.18073	0	1.20647	4.24652	3.84582	4.64891	1.25252	1.8902	9.56456	16.3713	2.2609	n	n	14.4847	3.28683	2.9089	10.6704	0.00847707
NONHSAT086826	chr22:40426456-40426487	n136844	+	3.74896	6.89842	0	0	3.51525	4.92221	5.98135	0	1.16755	4.10954	3.72176	4.49894	1.21211	1.82923	9.25603	15.8432	2.18797	n	n	14.0174	3.18081	2.81506	10.3261	0.00847707
NONHSAT016409	chr10:114581382-114581410	n138351	+	5.53418	1.90938	6.33166	16.6035	2.59459	5.44959	2.48333	1.89829	1.29265	4.54985	6.18078	3.32065	2.68397	14.1765	7.09459	12.529	13.3232	n	n	7.75964	6.40381	4.57325	10.1766	0.0413924
NONHSAT015670	chr10:94405304-94408022	n333908	+	1.30876	0.361235	1.19788	1.17795	0.981737	1.54651	1.56606	3.23222	2.44555	2.00849	0.779558	0	1.77722	0.38315	5.96542	5.68886	9.39497	7.65003	n	21.2866	1.09568	1.52403	9.99717	0.00343122
NONHSAT115772	chr6:159031806-159031833	n131663	+	2.86957	7.9204	9.84925	0	1.34534	2.82571	2.5753	1.96859	1.34052	4.71836	0	1.72182	4.17506	0	12.2623	2.59862	13.8166	n	n	10.7294	4.13505	2.06246	9.85172	0.00211503
NONHSAT112401	chr6:39080358-39080387	n393924	-	6.67918	1.84354	0	0	1.25256	7.89251	4.7954	0	2.49614	2.92864	0	3.20614	1.29571	1.95538	6.84995	16.9358	10.5249	n	9.67753	4.99471	2.94463	2.08468	9.79658	0.000993667
NONHSAT112402	chr6:39080358-39080387	n140067	-	6.67918	1.84354	0	0	1.25256	7.89251	4.7954	0	2.49614	2.92864	0	3.20614	1.29571	1.95538	6.84995	16.9358	10.5249	n	9.67753	4.99471	2.94463	2.08468	9.79658	0.000993667
NONHSAT066137	chr19:38040756-38040785	n117704	-	0	0	0	0	0	0	0	0	0	10.2502	1.98922	0	0	0	9.13327	n	11.6943	n	n	7.49206	0	1.52993	9.43989	0.00653582
NONHSAT069749	chr2:27544099-27544127	n131642	-	1.38354	0	0	2.07544	5.18918	0	4.96666	0	2.58529	3.03323	0	1.66032	2.68397	2.02522	10.2477	12.529	9.68959	n	n	5.17309	1.44136	2.11934	9.40987	0.000267986
NONHSAT066938	chr19:47364284-47364311	n120973	+	5.73915	3.9602	6.56617	12.9138	2.69069	5.65143	6.86748	0	1.34052	4.71836	8.54626	10.3309	2.78337	2.10023	8.99232	7.79585	12.5606	n	n	8.04703	6.25357	4.58589	9.34895	0.0405695
NONHSAT052113	chr16:2507939-2507966	n123961	+	1.43479	1.9801	0	0	8.07206	8.47714	1.71687	1.96859	4.02156	7.86393	4.27313	3.44363	2.78337	2.10023	10.6273	7.79585	n	6.29003	n	12.0705	3.32735	3.52142	9.19593	0.00182247
NONHSAT142400	chr16:50139751-50140295	n382989	+	2.4212	3.24314	2.7701	2.88424	4.27344	5.32938	4.77189	5.08071	2.46173	3.98112	3.49941	2.90557	6.14747	2.50174	7.99301	2.96643	7.54328	14.0485	15.4769	7.12251	3.48692	3.9187	9.19178	0.0100123
NONHSAT115752	chr6:159030407-159030435	n119649	+	0	0	3.16583	2.07544	2.59459	2.72479	1.65555	0	2.58529	0	0	3.32065	4.02595	2.02522	15.7658	2.50581	7.26719	n	n	10.3462	1.76011	1.70158	8.97124	0.00506622
NONHSAT068366	chr19:58846152-58846179	n137112	+	5.73915	0	0	2.1523	5.38137	2.82571	5.15061	3.93719	4.02156	1.57279	6.4097	1.72182	2.78337	4.20045	7.35736	n	8.79241	n	n	10.7294	2.68309	3.72469	8.95971	0.00119727
NONHSAT069611	chr2:25044415-25044444	n399946	+	1.33584	0	0	0	2.50512	10.5233	7.99233	3.66566	8.7365	1.46432	3.97843	4.80921	7.77425	0	10.6555	7.2582	7.0166	5.85623	n	13.7355	2.39405	4.80259	8.90439	0.0460083
NONHSAT031521	chr12:123068905-123068934	n136298	+	6.67918	1.84354	6.11333	4.00774	1.25256	5.26167	3.99616	3.66566	1.24807	4.39296	1.98922	8.01536	3.88712	1.95538	12.1777	7.2582	5.84717	n	n	9.98942	4.193	3.64374	8.81812	0.00485084
NONHSAT069610	chr2:25044414-25044444	n127070	+	1.29131	0	0	0	2.42162	10.1726	7.72591	3.54347	8.44529	1.41551	3.84582	4.64891	7.51511	0	10.3003	7.01626	6.78271	5.66102	n	13.2776	2.31425	4.6425	8.60758	0.0460083
NONHSAT074318	chr2:131100410-131100437	n118242	+	4.30436	0	3.28308	0	8.07206	5.65143	4.29217	5.90578	2.68104	6.29115	4.27313	1.72182	1.39169	2.10023	7.35736	7.79585	12.5606	n	n	6.70586	3.55182	3.58213	8.60491	0.00345364
NONHSAT072743	chr2:99797541-99816020	n408210	+	4.96119	4.18982	5.70434	5.16512	6.26041	6.927	7.29519	8.87278	5.30401	6.34476	6.32189	6.32394	4.12984	4.46206	8.67694	7.71141	9.16174	9.48614	7.7486	7.68301	5.53465	6.13181	8.41131	0.00642328
NONHSAT082352	chr21:44256910-44256938	n121013	-	2.76709	0	6.33166	0	3.89189	2.72479	0	1.89829	2.58529	0	0	0	5.36793	2.02522	13.4009	n	12.112	4.04359	3.34105	7.75964	2.61924	1.48459	8.13143	0.00347596
NONHSAT056309	chr17:77759428-77761782	n340911	+	0.164568	0.249826	0.112969	0.148119	0.154309	0.324105	0.53169	1.35477	0.876407	1.58749	0.343085	0.157992	1.7399	0.168625	12.5081	9.18016	2.07458	9.16249	12.1209	3.43041	0.192316	0.844994	8.07944	0.000545033
NONHSAT115069	chr6:135514976-135515054	n335082	+	3.97326	3.4271	0	0	0.931391	0.978131	4.75441	4.08862	6.49637	1.08885	2.21874	5.36412	3.37216	0	9.33818	n	5.21747	n	n	9.28504	1.55165	3.42291	7.9469	0.0154231
NONHSAT114295	chr6:107391782-107391808	n143185	-	0	0	3.40936	4.47017	0	0	0.891452	2.04431	0	1.63328	0	7.15216	1.44521	2.18101	11.885	5.39712	5.21747	n	n	8.35653	1.31325	1.91843	7.71402	0.00414309
NONHSAT101891	chr5:68470752-68471373	n333275	+	0.804673	1.42779	1.05215	0.862199	0.970084	1.58475	3.64516	5.9934	1.71841	2.39418	1.36943	2.2072	3.9025	0.504802	8.90742	1.66558	7.4469	10.7509	5.82949	10.9602	1.11694	2.71689	7.59342	0.00483766
NONHSAT112412	chr6:39080890-39080920	n396633	-	6.45654	3.56418	5.90955	0	2.42162	2.54314	3.09037	0	8.44529	1.41551	1.92291	4.64891	3.75755	1.8902	5.88588	9.35502	9.04362	n	n	6.03527	3.48251	3.14634	7.57995	0.0127561
NONHSAT112413	chr6:39080891-39080921	n402043	-	6.45654	3.56418	5.90955	0	2.42162	2.54314	3.09037	0	8.44529	1.41551	1.92291	4.64891	3.75755	1.8902	5.88588	9.35502	9.04362	n	n	6.03527	3.48251	3.14634	7.57995	0.0127561
NONHSAT088426	chr3:15089765-15089795	n391429	-	1.29131	3.56418	8.86433	0	3.63243	0	6.18073	1.77173	3.61941	5.66203	1.92291	0	2.50504	1.8902	12.5075	9.35502	5.65226	3.77402	n	6.03527	2.89204	2.94401	7.46481	0.012849
NONHSAT138189	chrX:110924345-110933623	n409065	+	3.70584	4.38369	3.78558	1.74714	4.21942	5.86478	5.77266	4.26742	6.82581	3.78662	5.41988	3.71658	3.99248	2.34419	7.39757	8.10214	7.84403	9.84442	6.93551	4.46614	3.95107	4.5157	7.43164	0.00482944
NONHSAT112410	chr6:39080889-39080920	n134255	-	6.24826	3.44921	5.71892	0	2.3435	2.4611	2.99068	0	8.17286	1.36985	1.86088	4.49894	3.63634	1.82923	5.69602	9.05324	8.75189	n	n	5.84059	3.37017	3.04485	7.33543	0.0127561
NONHSAT112411	chr6:39080890-39080921	n122640	-	6.24826	3.44921	5.71892	0	2.3435	2.4611	2.99068	0	8.17286	1.36985	1.86088	4.49894	3.63634	1.82923	5.69602	9.05324	8.75189	n	n	5.84059	3.37017	3.04485	7.33543	0.0127561
NONHSAT068267	chr19:58199234-58199401	n335806	+	3.94352	3.20136	2.65399	2.43584	3.48017	4.11167	5.82913	2.54621	2.8175	3.30568	3.45433	5.28918	4.05006	1.01867	8.32659	5.46176	7.31071	n	n	8.02294	3.30442	3.53884	7.2805	0.00191012
NONHSAT068266	chr19:58199233-58199401	n342450	+	3.92004	3.1823	2.63819	2.42134	3.45945	4.08719	5.79444	2.53105	2.80073	3.286	3.43377	5.25769	4.02595	1.01261	8.27702	5.42925	7.26719	n	n	7.97518	3.28475	3.51778	7.23716	0.00191012
NONHSAT088425	chr3:15089764-15089795	n144526	-	1.24965	3.44921	8.57838	0	3.51525	0	5.98135	1.71458	3.50265	5.47939	1.86088	0	2.42423	1.82923	12.104	9.05324	5.46993	3.65227	n	5.84059	2.79875	2.84904	7.22401	0.012849
NONHSAT037586	chr14:71194553-71194579	n133095	-	4.46991	2.05626	6.81871	2.23508	2.79417	5.86879	4.45726	4.08862	0	3.26656	4.43748	0	4.33564	0	10.1871	8.09569	7.82621	n	7.19611	2.78551	4.04049	2.57319	7.21813	0.00570741
NONHSAT107045	chr6:3268306-3268333	n144329	+	2.86957	1.9801	0	2.1523	1.34534	0	3.43374	1.96859	0	1.57279	0	0	4.17506	6.30068	6.53987	7.79585	n	n	n	n	1.39122	2.18136	7.16786	0.0200634
NONHSAT099911	chr5:676615-676644	n124030	+	0	3.68708	0	0	2.50512	0	0.799233	0	2.49614	1.46432	1.98922	0	1.29571	0	3.80553	n	3.5083	5.85623	12.9034	8.74074	1.03203	1.00558	6.96284	0.00148905
NONHSAT099912	chr5:676616-676645	n401380	+	0	3.68708	0	0	2.50512	0	0.799233	0	2.49614	1.46432	1.98922	0	1.29571	0	3.80553	n	3.5083	5.85623	12.9034	8.74074	1.03203	1.00558	6.96284	0.00148905
NONHSAT099913	chr5:676618-676647	n137233	+	0	3.68708	0	0	2.50512	0	0.799233	0	2.49614	1.46432	1.98922	0	1.29571	0	3.80553	n	3.5083	5.85623	12.9034	8.74074	1.03203	1.00558	6.96284	0.00148905
NONHSAT079371	chr20:31396844-31397163	n333873	+	1.57872	1.00557	0.833636	0.54651	0.227738	0.478334	0.653918	2.16607	0.794228	2.92864	0.904189	0.582935	1.64908	0.711049	3.39038	3.51913	2.23255	11.535	14.6629	5.90284	0.778417	1.29876	6.87381	0.00927342
NONHSAT144747	chr17:645284-645314	n403830	-	0	1.78209	0	1.93707	2.42162	2.54314	6.18073	0	2.41294	1.41551	0	1.54964	5.01007	0	7.35736	9.35502	4.52181	n	n	6.03527	1.44732	2.07111	6.81736	0.00671939
NONHSAT066097	chr19:37796065-37796092	n133322	+	4.30436	0	0	0	4.03603	0	0.858435	0	1.34052	3.14557	0	6.88727	0	4.20045	3.26994	n	8.79241	n	n	8.04703	1.39006	2.05403	6.70312	0.027698
NONHSAT144746	chr17:645283-645314	n118849	-	0	1.7246	0	1.87459	2.3435	2.4611	5.98135	0	2.3351	1.36985	0	1.49965	4.84846	0	7.12002	9.05324	4.37594	n	n	5.84059	1.40063	2.0043	6.59745	0.00671939
NONHSAT084046	chr22:24237585-24237614	n404546	-	5.34334	0	9.16999	0	0	5.26167	1.59847	0	0	8.78591	0	0	0	0	6.08885	n	7.0166	n	n	6.24339	3.29583	1.29805	6.44961	0.0209215
NONHSAT133328	chr9:97320995-97330312	n378919	+	0.753263	0	0.656617	0.21523	0.571771	0.706428	4.29217	2.46074	4.32318	1.96598	0.267071	0.645682	2.26149	0	2.12546	11.174	6.4059	4.71752	4.59085	8.48291	0.483885	2.02704	6.24945	0.00747539
NONHSAT037578	chr14:71192293-71192322	n392420	-	2.67167	1.84354	0	2.00387	3.75768	0	1.59847	3.66566	6.24036	2.92864	1.98922	3.20614	1.29571	0	7.61106	n	4.67773	n	6.45169	6.24339	1.71279	2.61552	6.24597	0.00594595
NONHSAT115768	chr6:159031710-159031736	n143335	+	1.48997	2.05626	6.81871	2.23508	2.79417	2.93439	1.7829	2.04431	0	3.26656	0	0	2.89043	2.18101	10.1871	5.39712	5.21747	n	n	4.17827	3.05477	1.52065	6.24499	0.00191781
NONHSAT084045	chr22:24237584-24237614	n117269	-	5.16523	0	8.86433	0	0	5.08628	1.54518	0	0	8.49305	0	0	0	0	5.88588	n	6.78271	n	n	6.03527	3.18597	1.25478	6.23462	0.0209215
NONHSAT131066	chr9:37485958-37506551	n341687	+	3.00093	3.52539	2.26999	5.24572	2.97664	1.95376	3.36834	2.27989	3.15134	3.26237	1.84658	3.42269	2.23721	4.32012	7.31967	3.77315	4.60287	3.55173	8.14515	9.89909	3.16207	2.98607	6.21528	0.00602729
NONHSAT116069	chr6:167409664-167409690	n139959	-	0	2.05626	0	0	6.98544	0	3.56581	2.04431	1.39208	0	2.21874	3.57608	2.89043	2.18101	6.79141	n	6.52184	8.70927	n	2.78551	1.50695	2.23356	6.20201	0.00314852
NONHSAT002459	chr1:38174683-38174712	n402719	+	1.33584	0	3.05666	0	0	2.63084	0.799233	3.66566	0	1.46432	1.98922	0	5.18283	1.95538	1.52221	7.2582	4.67773	n	n	11.2381	1.17056	1.88208	6.17406	0.0269448
NONHSAT032661	chr13:28024405-28024432	n141912	-	1.43479	1.9801	3.28308	0	0	0	0.858435	0	4.02156	1.57279	0	0	0	2.10023	n	5.19723	n	6.29003	6.92959	n	1.11633	1.06913	6.13895	0.000341077
NONHSAT037577	chr14:71192292-71192322	n142720	-	2.58262	1.78209	0	1.93707	3.63243	0	1.54518	3.54347	6.03235	2.83102	1.92291	3.09927	1.25252	0	7.35736	n	4.52181	n	6.23663	6.03527	1.6557	2.52834	6.03777	0.00594595
NONHSAT002458	chr1:38174682-38174712	n121230	+	1.29131	0	2.95478	0	0	2.54314	0.772591	3.54347	0	1.41551	1.92291	0	5.01007	1.8902	1.47147	7.01626	4.52181	n	n	10.8635	1.13154	1.81934	5.96826	0.0269448
NONHSAT089597	chr3:48681626-48681713	n411489	-	0.890557	0	0	0.667956	0	0.876945	1.59847	1.22189	1.6641	0	1.32614	0	0	0	8.87957	2.4194	7.0166	n	n	5.41094	0.40591	0.726324	5.93163	0.000407473
NONHSAT131072	chr9:37505586-37510377	n385512	+	2.03763	2.65584	2.03522	3.45689	2.06224	1.6243	2.3318	2.2743	3.08983	2.95156	1.61346	2.64903	1.82741	2.79329	6.69856	3.1486	2.78189	5.6244	7.82996	7.98153	2.31202	2.44134	5.67749	0.00195304
NONHSAT049629	chr15:93153422-93153450	n141003	-	0	0	3.16583	0	0	0	0.827777	0	0	0	0	1.66032	1.34198	0	6.3063	5.01162	n	n	n	n	0.527638	0.478761	5.65896	1.86393e-05
NONHSAT009346	chr1:212277717-212277747	n392250	+	0	0	0	0	0	0	1.54518	5.3152	0	1.41551	0	1.54964	1.25252	0	5.15015	n	7.91317	1.88701	n	7.24233	0	1.38476	5.54816	0.00846795
NONHSAT125577	chr8:23340475-23340501	n135299	+	0	0	0	0	2.79417	2.93439	0.891452	0	0	1.63328	0	0	1.44521	0	5.94248	n	6.52184	n	n	4.17827	0.954761	0.496243	5.54753	1.0858e-05
NONHSAT084048	chr22:24237588-24237617	n393638	-	6.67918	0	9.16999	0	0	5.26167	1.59847	0	0	8.78591	0	0	0	1.95538	6.08885	2.4194	7.0166	n	n	6.24339	3.51847	1.54247	5.44206	0.044884
NONHSAT027009	chr12:12985676-12985703	n131480	+	0	7.9204	13.1323	0	1.34534	0	3.43374	0	0	1.57279	0	0	4.17506	6.30068	2.45245	5.19723	n	8.3867	6.92959	4.02352	3.73301	1.93528	5.3979	0.0278911
NONHSAT023284	chr11:77932538-77932566	n120786	+	1.38354	3.81877	3.16583	2.07544	2.59459	2.72479	2.48333	0	0	0	0	1.66032	1.34198	2.02522	4.72973	n	6.05599	n	n	n	2.62716	0.938857	5.39286	0.000633144
NONHSAT009345	chr1:212277716-212277747	n142987	+	0	0	0	0	0	0	1.49534	5.14374	0	1.36985	0	1.49965	1.21211	0	4.98402	n	7.6579	1.82614	n	7.00871	0	1.34009	5.36919	0.00846795
NONHSAT060149	chr19:590555-590581	n143302	+	0	0	0	0	0	0	1.7829	0	0	0	0	0	0	0	6.79141	5.39712	3.9131	n	n	n	0	0.222863	5.36721	1.1658e-05
NONHSAT072519	chr2:96498305-96498335	n397234	-	6.45654	8.91045	0	7.74829	1.21081	0	1.54518	1.77173	0	1.41551	3.84582	4.64891	2.50504	3.78041	5.88588	4.67751	n	n	n	n	4.05435	2.43907	5.2817	0.0417427
NONHSAT084175	chr22:24244729-24244757	n144049	-	5.53418	0	12.6633	0	0	0	0	1.89829	0	4.54985	0	0	0	2.02522	7.09459	n	4.8448	n	n	3.87982	3.03292	1.05917	5.27307	0.00459661
NONHSAT084047	chr22:24237587-24237617	n140590	-	6.45654	0	8.86433	0	0	5.08628	1.54518	0	0	8.49305	0	0	0	1.8902	5.88588	2.33875	6.78271	n	n	6.03527	3.40119	1.49105	5.26066	0.044884
NONHSAT130762	chr9:33597582-33597613	n401412	+	1.24965	0	2.85946	0	1.17175	0	0	0	3.50265	1.36985	0	0	0	0	n	4.52662	n	n	n	5.84059	0.880144	0.609062	5.1836	0.0015088
NONHSAT140552	chr16:11268318-11268344	n143787	+	0	0	0	2.23508	0	2.93439	0.891452	0	4.17624	0	0	3.57608	2.89043	0	5.09355	n	5.21747	n	n	n	0.86158	1.44178	5.15551	0.0237318
NONHSAT017355	chr11:880866-881475	n381585	-	2.73528	2.89699	3.63889	6.48872	3.57875	3.88362	1.78876	1.65827	1.72353	2.51026	2.36811	1.14505	2.28291	4.00388	2.86321	1.72814	3.45261	6.59988	8.14142	7.90829	3.87037	2.1851	5.11559	0.0147634
NONHSAT072518	chr2:96498304-96498335	n133020	-	6.24826	8.62302	0	7.49835	1.17175	0	1.49534	1.71458	0	1.36985	3.72176	4.49894	2.42423	3.65846	5.69602	4.52662	n	n	n	n	3.92356	2.36039	5.11132	0.0417427
NONHSAT050796	chr15:99495919-99495946	n124814	+	4.30436	0	0	0	1.34534	0	3.43374	1.96859	1.34052	0	0	0	1.39169	2.10023	4.9049	5.19723	n	n	n	n	0.941617	1.27935	5.05107	0.00337275
NONHSAT130761	chr9:33597581-33597613	n123956	+	1.2106	0	2.7701	0	1.13513	0	0	0	3.3932	1.32704	0	0	0	0	n	4.38516	n	n	n	5.65807	0.852639	0.590029	5.02162	0.0015088
NONHSAT082503	chr21:45724805-45724832	n131994	+	0	0	0	0	1.34534	0	0.858435	1.96859	1.34052	0	0	0	2.78337	2.10023	5.72239	n	3.76817	n	n	5.36469	0.224224	1.13139	4.95175	0.000544551
NONHSAT026196	chr12:7072905-7072926	n3442	+	0	2.54584	0	0	0	0	1.1037	0	0	2.02215	0	0	0	0	3.15315	6.68215	n	n	n	n	0.424307	0.390732	4.91765	0.000997461
NONHSAT144578	chr16:89804214-89804245	n143326	-	1.24965	5.17381	2.85946	0	0	4.92221	0.747669	0	0	2.73969	0	0	1.21211	0	5.69602	n	5.46993	3.65227	n	4.67247	2.36752	0.587435	4.87267	2.78553e-05
NONHSAT040968	chr15:25227140-25227215	n405277	+	2.06609	0.712836	0	2.32449	1.45297	2.03451	4.63555	2.12608	3.8607	0.566203	0.769164	2.47942	1.50302	1.51216	4.70871	2.8065	7.68708	n	6.23663	2.89693	1.43182	2.18154	4.86717	0.0191018
NONHSAT106887	chr6:2954377-2954440	n411320	-	1.22982	5.09169	2.81407	0	2.3063	2.42204	3.31111	0	3.44706	2.02215	0	2.95169	3.57862	0.900097	5.25525	4.45477	n	n	n	n	2.31065	2.02634	4.85501	0.0384821
NONHSAT084210	chr22:24245930-24245959	n401576	-	0	0	6.11333	0	0	2.63084	1.59847	0	0	0	0	0	0	1.95538	6.08885	n	4.67773	n	n	3.74603	1.45736	0.444231	4.83754	5.85666e-05
NONHSAT084208	chr22:24245929-24245958	n144891	-	0	0	6.11333	0	0	2.63084	1.59847	0	0	0	0	0	0	1.95538	6.08885	n	4.67773	n	n	3.74603	1.45736	0.444231	4.83754	5.85666e-05
NONHSAT060260	chr19:1272541-1272570	n135483	-	1.33584	0	6.11333	2.00387	0	7.89251	1.59847	0	1.24807	2.92864	0	0	0	0	4.56663	2.4194	n	n	n	7.49206	2.89092	0.721897	4.82603	0.00349303
NONHSAT010266	chr1:234040809-234040836	n124022	+	1.43479	0	0	0	1.34534	0	0.858435	3.93719	1.34052	0	2.13657	0	0	0	4.08742	n	n	6.29003	n	4.02352	0.463355	1.03409	4.80032	0.0030933
NONHSAT053163	chr17:34251668-34251695	n125870	-	0	0	0	0	0	0	0	0	0	3.14557	0	0	0	0	n	5.19723	3.76817	n	n	5.36469	0	0.393197	4.7767	0.000183025
NONHSAT144579	chr16:89804215-89804245	n392033	-	1.29131	5.34627	2.95478	0	0	5.08628	0.772591	0	0	2.83102	0	0	1.25252	0	5.88588	n	4.52181	3.77402	n	4.82822	2.44644	0.607016	4.75248	4.02867e-05
NONHSAT084209	chr22:24245929-24245959	n123614	-	0	0	5.90955	0	0	2.54314	1.54518	0	0	0	0	0	0	1.8902	5.88588	n	4.52181	n	n	3.62116	1.40878	0.429423	4.67629	5.85666e-05
NONHSAT104017	chr5:137627771-137664195	n333103	-	0.367197	0	0	0.275413	0	0	0.329541	1.00762	0.514608	0.805028	0	0	0.356166	0	1.4645	1.99515	5.94693	2.41466	7.0938	9.09582	0.107102	0.376621	4.66847	0.00223366
NONHSAT118781	chr7:2282429-2282458	n135333	+	2.67167	0	0	0	1.25256	2.63084	0.799233	1.83283	1.24807	0	0	3.20614	3.88712	1.95538	6.08885	2.4194	5.84717	n	n	3.74603	1.09251	1.6161	4.52536	0.0107773
NONHSAT040652	chr15:20847542-20847570	n120722	-	0	0	0	0	0	0	0	0	0	0	0	0	0	2.02522	3.94144	5.01162	n	n	n	n	0	0.253152	4.47653	7.56876e-05
NONHSAT031093	chr12:120151438-120151529	n408931	-	0	1.76251	0.974102	0	0.399168	1.6768	1.0188	0	1.59095	0	1.26785	0	0.825836	0.623144	2.9106	6.16814	5.21747	1.86627	n	5.96895	0.802096	0.665823	4.42629	0.000287213
NONHSAT065954	chr19:36594393-36594818	n337293	+	0.911512	0.503179	0.208572	2.46122	0.427344	0.179516	0.490823	1.3757	1.02195	0.999182	0.542939	0.328158	1.41461	0.533705	1.6619	1.4858	4.22922	4.52882	7.26384	7.07192	0.781891	0.838383	4.37358	0.00185732
NONHSAT031544	chr12:123353918-123353946	n139001	+	1.38354	0	0	0	3.89189	0	0	0	0	0	0	0	2.68397	0	4.72973	n	n	n	n	3.87982	0.879238	0.335496	4.30477	0.000573115
NONHSAT124190	chr7:150798756-150798782	n128252	+	1.48997	0	0	2.23508	4.19126	0	0	0	2.78416	1.63328	2.21874	0	0	0	4.24463	n	n	4.35463	n	n	1.31939	0.829523	4.29963	0.00419383
NONHSAT113316	chr6:58272360-58276677	n378125	-	1.4036	1.93706	1.75799	1.13033	1.89795	1.62947	2.06849	2.04743	2.70558	3.56306	2.09012	1.50708	1.28978	1.12461	3.01365	4.17443	2.78086	6.15329	6.70759	2.23733	1.62607	2.04952	4.17786	0.0127872
NONHSAT087529	chr22:51049989-51052402	n338197	+	0.128435	0.310186	0.0367357	0.0963318	0.150536	0.221326	0.528295	0.83704	1.46996	1.10871	0.143441	0.0385322	0.0934328	0.117501	2.84476	1.16308	8.15162	3.21409	5.23381	3.87178	0.157258	0.542114	4.07986	0.00150212
NONHSAT086872	chr22:41258235-41258261	n130783	+	4.46991	2.05626	0	0	0	8.80318	0.891452	4.08862	0	1.63328	2.21874	0	0	0	4.24463	n	3.9131	n	n	n	2.55489	1.10401	4.07887	0.0265925
NONHSAT089714	chr3:49692301-49692331	n398713	+	0	0	0	0	0	2.54314	0.772591	0	0	0	0	1.54964	0	0	2.94294	n	5.65226	n	n	3.62116	0.423857	0.290278	4.07212	9.08858e-05
NONHSAT099909	chr5:667578-668841	n340300	+	1.25505	0.692821	0.670089	0.502049	0.823768	0.741521	1.42671	0.688795	1.71981	1.05475	0.436081	0.502042	0.892723	0.734853	3.40854	1.66693	2.7834	3.05671	5.65742	7.54735	0.780883	0.93197	4.02006	0.00186168
NONHSAT145548	chr17:8375334-8375363	n134990	+	0	0	0	0	0	0	0.799233	1.83283	1.24807	0	1.98922	1.60307	2.59142	0	3.04442	2.4194	n	n	6.45169	n	0	1.25798	3.97184	0.0138172
NONHSAT031919	chr12:129305973-129306000	n135535	-	1.43479	0	0	0	0	0	0	0	0	0	0	0	0	0	1.63497	5.19723	5.02423	n	n	n	0.239131	0	3.95214	0.000165632
NONHSAT089713	chr3:49692300-49692331	n129774	+	0	0	0	1.87459	0	2.4611	0.747669	0	0	0	0	1.49965	0	0	2.84801	n	5.46993	n	n	3.50435	0.722615	0.280915	3.94076	9.08858e-05
NONHSAT122507	chr7:102111915-102111978	n411220	+	4.91927	0.848615	2.81407	0	3.45945	1.21102	2.2074	0.843683	2.29804	0.674052	0.915671	3.68961	2.38575	0	4.55455	2.22738	2.69155	6.29003	5.93965	1.72436	2.20874	1.62678	3.90459	0.0198091
NONHSAT054975	chr17:56690856-56690882	n117693	-	0	2.05626	3.40936	0	0	0	0.891452	0	0	0	2.21874	0	1.44521	0	3.3957	n	n	4.35463	n	n	0.910936	0.569426	3.87517	0.00109858
NONHSAT112392	chr6:39080168-39080198	n402518	-	5.16523	0	2.95478	3.87415	3.63243	0	3.09037	0	0	0	0	1.54964	1.25252	1.8902	2.20721	4.67751	4.52181	n	n	n	2.60443	0.972841	3.80217	0.00749148
NONHSAT084184	chr22:24245401-24245432	n396272	-	1.24965	0	0	0	0	0	2.99068	0	0	0	0	0	0	0	4.27201	n	3.28196	n	n	n	0.208275	0.373835	3.77699	0.0029077
NONHSAT135742	chr9:140476784-140476812	n127309	+	1.38354	0	0	2.07544	1.2973	2.72479	0.827777	0	0	0	2.06026	0	1.34198	2.02522	3.94144	n	n	n	3.34105	3.87982	1.24684	0.781905	3.72077	0.000529578
NONHSAT115784	chr6:159033579-159033606	n128803	+	0	0	0	0	0	0	2.5753	1.96859	0	0	0	0	2.78337	0	5.72239	2.59862	2.51212	n	n	4.02352	0	0.915909	3.71416	0.00709494
NONHSAT112391	chr6:39080167-39080198	n121675	-	4.99861	0	2.85946	3.74917	3.51525	0	2.99068	0	0	0	0	1.49965	1.21211	1.82923	2.13601	4.52662	4.37594	n	n	n	2.52042	0.941459	3.67952	0.00749148
NONHSAT084183	chr22:24245400-24245432	n135124	-	1.2106	0	0	0	0	0	2.89722	0	0	0	0	0	0	0	4.13851	n	3.1794	n	n	n	0.201767	0.362152	3.65895	0.0029077
NONHSAT067088	chr19:49122395-49122433	n333662	-	1.01945	1.40691	0	0	1.9118	0	3.65964	2.79748	0.952476	1.11751	0	0	1.97766	0	2.90422	n	n	2.97949	4.92366	3.81175	0.723029	1.3131	3.65478	0.0131317
NONHSAT064213	chr19:33167961-33167990	n403517	+	0	0	0	6.01161	1.25256	0	0	3.66566	0	1.46432	1.98922	1.60307	2.59142	1.95538	2.28332	n	4.67773	3.90416	n	3.74603	1.21069	1.65863	3.65281	0.0191632
NONHSAT042093	chr15:43891125-43891600	n335586	+	2.43914	0.39602	2.62647	0	1.88348	2.54314	3.26205	0.787437	0.938365	0.943672	1.28194	1.54964	2.08753	0.840091	n	5.97682	4.3962	5.45136	0.692959	1.74352	1.64804	1.46134	3.65217	0.0311805
NONHSAT053162	chr17:34251633-34251662	n133929	-	0	0	0	0	0	0	0	0	0	2.92864	0	0	0	0	n	4.8388	2.33887	n	n	3.74603	0	0.36608	3.64123	0.00160478
NONHSAT028504	chr12:54338861-54338994	n336248	+	0	0	0	0	0	0	0	0	0	0.319288	0	0	0	0	3.48506	0.527538	6.62972	3.83077	3.5169	n	0	0.0399109	3.598	0.00057471
NONHSAT135256	chr9:135261697-135261725	n115945	-	0	0	0	0	0	2.72479	2.48333	0	0	1.51662	2.06026	0	1.34198	0	3.15315	2.50581	6.05599	n	n	2.58655	0.454132	0.925274	3.57538	0.00667154
NONHSAT001300	chr1:19656428-19656454	n136952	+	0	0	0	2.23508	0	0	0.891452	0	0	1.63328	0	0	0	0	3.3957	2.69856	3.9131	n	n	4.17827	0.372514	0.315591	3.54641	7.62541e-06
NONHSAT064212	chr19:33167960-33167990	n119562	+	0	0	0	5.81122	1.21081	0	0	3.54347	0	1.41551	1.92291	1.54964	2.50504	1.8902	2.20721	n	4.52181	3.77402	n	3.62116	1.17034	1.60335	3.53105	0.0191632
NONHSAT145823	chr17:15391258-15391284	n140367	-	0	0	0	4.47017	0	0	1.7829	0	0	0	0	0	0	0	3.3957	n	n	n	3.59806	n	0.745028	0.222863	3.49688	0.000112886
NONHSAT028520	chr12:54379322-54379361	n336252	+	0	0	0	4.47017	0.931391	0	0	0	0	0	0	0	0	1.454	n	3.59808	3.47831	5.80618	n	0.928504	0.90026	0.18175	3.45277	0.00105832
NONHSAT040233	chr14:104387813-104387866	n337327	-	0.730929	0	0	1.09646	0.685364	0	1.74926	0	2.04872	1.60246	1.08844	0.877152	0.708972	0	0.832908	3.97147	1.27976	8.54494	1.76508	4.09943	0.418791	1.00938	3.4156	0.0404641
NONHSAT115767	chr6:159031664-159031691	n121511	+	1.43479	0	0	2.1523	1.34534	0	0	1.96859	0	1.57279	0	0	1.39169	2.10023	3.26994	5.19723	2.51212	n	n	2.68234	0.822072	0.879162	3.41541	0.00278517
NONHSAT060269	chr19:1273456-1273483	n119776	-	1.43479	0	0	0	2.69069	0	1.71687	1.96859	1.34052	3.14557	0	0	0	0	2.45245	n	3.76817	n	n	4.02352	0.687579	1.02144	3.41471	0.0124134
NONHSAT036038	chr14:24747763-24747791	n138508	+	4.15063	1.90938	0	2.07544	1.2973	0	0.827777	0	0	3.03323	2.06026	0	0	2.02522	3.15315	n	3.6336	n	n	n	1.57212	0.993311	3.39337	0.028996
NONHSAT083232	chr22:18281222-18281248	n132650	-	1.48997	0	3.40936	0	0	0	0.891452	0	0	0	0	0	0	2.18101	3.3957	n	3.9131	n	n	2.78551	0.816554	0.384057	3.36477	0.000228535
NONHSAT115787	chr6:159034621-159034651	n404261	+	0	0	0	0	2.42162	0	0.772591	0	0	0	1.92291	1.54964	2.50504	1.8902	2.94294	n	3.39136	n	n	3.62116	0.403603	1.08005	3.31849	0.00545036
NONHSAT017938	chr11:9777297-9777323	n141686	-	0	0	3.40936	0	2.79417	0	0	0	1.39208	0	0	1.78804	0	0	2.54678	n	3.9131	n	n	n	1.03392	0.397515	3.22994	0.0017029
NONHSAT143443	chr16:70759728-70759756	n118051	-	0	0	0	0	1.2973	0	0	0	0	0	2.06026	0	0	0	3.94144	2.50581	n	n	n	n	0.216216	0.257532	3.22362	0.00123715
NONHSAT115786	chr6:159034620-159034651	n117882	+	0	0	0	0	2.3435	0	0.747669	0	0	0	1.86088	1.49965	2.42423	1.82923	2.84801	n	3.28196	n	n	3.50435	0.390584	1.04521	3.21144	0.00545036
NONHSAT015185	chr10:81563812-81574410	n378016	-	2.34097	1.9801	2.24632	1.13279	1.62857	0.594887	2.89157	1.24332	1.97551	2.06946	1.46186	1.99368	2.05091	0.331615	3.61414	4.23985	3.70207	3.97265	1.45886	1.97646	1.65394	1.75224	3.16067	0.0167253
NONHSAT014833	chr10:79540554-79540584	n398664	-	1.29131	1.78209	0	0	1.21081	0	1.54518	0	0	1.41551	0	0	1.25252	0	4.41441	2.33875	2.2609	n	n	3.62116	0.714035	0.526651	3.15881	0.000441786
NONHSAT000553	chr1:3811955-3811982	n131804	-	2.86957	1.9801	0	0	0	0	0.858435	0	0	0	0	1.72182	0	4.20045	2.45245	2.59862	n	4.19335	n	n	0.808279	0.847588	3.08147	0.0419913
NONHSAT013354	chr10:51588591-51588620	n116199	-	1.33584	1.84354	0	0	1.25256	0	1.59847	0	2.49614	0	1.98922	0	1.29571	0	3.04442	2.4194	n	n	n	3.74603	0.738657	0.922442	3.06995	0.00976159
NONHSAT014832	chr10:79540553-79540584	n129873	-	1.24965	1.7246	0	0	1.17175	0	1.49534	0	0	1.36985	0	0	1.21211	0	4.27201	2.26331	2.18797	n	n	3.50435	0.691001	0.509662	3.05691	0.000441786
NONHSAT077313	chr2:231808456-231823061	n346544	+	1.167	0.787761	0.522455	1.57934	1.24887	1.02425	0.87277	0.974628	1.18514	1.20972	0.83112	0.77634	0.639793	0.928391	2.91259	1.72305	1.23261	4.68972	4.31908	3.45042	1.05495	0.927237	3.05458	0.000933226
NONHSAT130399	chr9:21810651-21810677	n118617	+	0	0	0	0	0	2.93439	0.891452	0	0	0	0	0	1.44521	0	3.3957	2.69856	n	n	n	n	0.489066	0.292083	3.04713	0.000231486
NONHSAT141656	chr16:29836483-29836509	n125700	+	2.97994	0	0	0	0	0	0	2.04431	1.39208	1.63328	0	0	1.44521	0	3.3957	2.69856	n	n	n	n	0.496657	0.81436	3.04713	0.0106375
NONHSAT022728	chr11:71622563-71622589	n128384	-	2.97994	0	0	0	1.39709	0	0	0	1.39208	1.63328	2.21874	0	2.89043	0	3.3957	2.69856	n	n	n	n	0.729505	1.01682	3.04713	0.0493851
NONHSAT005050	chr1:110141561-110141583	n3666	+	0	0	0	0	0	0	3.1606	0	0	0	2.62215	2.11314	0	0	3.00983	n	n	2.57319	n	3.29197	0	0.986986	2.95833	0.0431931
NONHSAT129650	chr8:144822216-144822245	n397575	+	0	0	0	0	0	0	1.59847	1.83283	1.24807	2.92864	0	1.60307	1.29571	0	4.56663	2.4194	2.33887	n	n	2.49735	0	1.31335	2.95556	0.0228755
NONHSAT115778	chr6:159032458-159032487	n393484	+	0	0	0	2.00387	0	0	0	0	1.24807	0	0	0	0	0	4.56663	2.4194	3.5083	n	n	1.24868	0.333978	0.156009	2.93575	0.000371048
NONHSAT125571	chr8:23339835-23339864	n143383	+	2.67167	0	0	0	0	2.63084	1.59847	0	0	0	3.97843	0	0	0	4.56663	2.4194	3.5083	n	n	1.24868	0.883751	0.697112	2.93575	0.0289978
NONHSAT080695	chr20:60524236-60524263	n128514	-	0	0	0	0	1.34534	2.82571	1.71687	0	0	0	0	1.72182	0	0	3.26994	n	2.51212	n	n	n	0.695176	0.429836	2.89103	0.00367178
NONHSAT143608	chr16:72826122-72826149	n134685	+	1.43479	1.9801	0	0	1.34534	0	0.858435	0	0	0	0	1.72182	0	2.10023	3.26994	n	2.51212	n	n	n	0.793372	0.58506	2.89103	0.0084755
NONHSAT059635	chr18:60025480-60025506	n133984	+	0	0	0	0	1.39709	0	0	0	0	1.63328	2.21874	0	1.44521	0	2.54678	n	2.60874	2.17732	n	4.17827	0.232848	0.662154	2.87777	0.0028839
NONHSAT129649	chr8:144822215-144822245	n132267	+	0	0	0	0	0	0	1.54518	1.77173	1.20647	2.83102	0	1.54964	1.25252	0	4.41441	2.33875	2.2609	n	n	2.41411	0	1.26957	2.85705	0.0228755
NONHSAT115779	chr6:159032458-159032488	n393485	+	0	0	0	1.93707	0	0	0	0	1.20647	0	0	0	0	0	4.41441	2.33875	3.39136	n	n	1.20705	0.322845	0.150809	2.83789	0.000371048
NONHSAT115777	chr6:159032457-159032487	n140891	+	0	0	0	1.93707	0	0	0	0	1.20647	0	0	0	0	0	4.41441	2.33875	3.39136	n	n	1.20705	0.322845	0.150809	2.83789	0.000371048
NONHSAT035012	chr13:103425426-103425455	n141784	-	2.67167	0	0	0	1.25256	0	0.799233	1.83283	2.49614	1.46432	0	1.60307	0	0	3.80553	2.4194	3.5083	1.95208	n	2.49735	0.654039	1.02445	2.83653	0.00486266
NONHSAT070574	chr2:47604813-47604909	n408716	+	0	0	0.923367	0	1.13513	0.794732	1.44861	0.553667	0.754043	1.32704	0.600909	1.45278	1.56565	0.590689	2.75901	2.19258	3.53266	n	n	n	0.475539	1.03667	2.82808	0.00055031
NONHSAT040999	chr15:25288232-25288260	n127626	+	0	0	0	0	0	0	0	0	0	0	2.06026	1.66032	1.34198	2.02522	3.15315	n	2.4224	n	n	n	0	0.885973	2.78778	0.032017
NONHSAT115606	chr6:153305201-153305230	n390951	+	1.33584	1.84354	0	0	1.25256	0	2.3977	1.83283	0	1.46432	1.98922	0	1.29571	0	2.28332	n	3.5083	n	n	2.49735	0.738657	1.12247	2.76299	0.0275484
NONHSAT115776	chr6:159032457-159032488	n140890	+	0	0	0	1.87459	0	0	0	0	1.16755	0	0	0	0	0	4.27201	2.26331	3.28196	n	n	1.16812	0.312431	0.145944	2.74635	0.000371048
NONHSAT101367	chr5:49716632-49716661	n138836	-	0	0	0	0	0	0	3.19693	0	0	0	0	0	0	0	3.04442	2.4194	n	n	n	n	0	0.399616	2.73191	0.0246625
NONHSAT104018	chr5:137654894-137666776	n333078	-	0	0	0	0.185071	0	0	0.221443	0.677096	0.115268	0.540959	0.183717	0	0.239335	0	0.773225	1.11724	3.24015	0.901437	4.76685	5.53554	0.0308451	0.247227	2.72241	0.00578682
NONHSAT139084	chrX:152915114-152915610	n334629	+	0.381667	0.263363	0.436666	0	0	0	0.114176	0	0.534888	0.209188	0	0.45802	0	0	1.95713	2.76503	0.668248	2.50981	5.06918	3.0325	0.180283	0.164534	2.66698	0.000371988
NONHSAT069639	chr2:25366608-25366634	n124115	+	1.48997	0	3.40936	2.23508	0	0	0	0	2.78416	1.63328	0	0	0	0	2.54678	n	2.60874	n	n	2.78551	1.18907	0.55218	2.64701	0.00953249
NONHSAT015406	chr10:88989129-88989155	n124289	-	1.48997	0	0	0	0	0	0	0	0	1.63328	0	0	0	0	2.54678	2.69856	n	n	n	n	0.248328	0.20416	2.62267	0.000481634
NONHSAT100058	chr5:1617128-1617154	n140541	-	0	2.05626	0	0	2.79417	0	1.7829	0	0	0	0	0	0	0	2.54678	2.69856	n	n	n	n	0.808405	0.222863	2.62267	0.000887856
NONHSAT024126	chr11:111595427-111595453	n145741	-	2.97994	0	6.81871	2.23508	0	0	0	0	1.39208	0	0	1.78804	1.44521	0	2.54678	2.69856	2.60874	n	n	n	2.00562	0.578167	2.61803	0.00219845
NONHSAT053901	chr17:42170741-42170771	n392183	+	0	1.78209	0	0	1.21081	0	0	0	0	1.41551	0	1.54964	1.25252	0	2.94294	n	2.2609	n	n	n	0.498817	0.527208	2.60192	0.00587687
NONHSAT090871	chr3:100130048-100130077	n392831	+	1.33584	0	0	0	0	2.63084	0	1.83283	2.49614	1.46432	0	0	1.29571	0	3.04442	2.4194	2.33887	n	n	n	0.661112	0.886125	2.6009	0.0211317
NONHSAT090870	chr3:100130047-100130076	n141955	+	1.33584	0	0	0	0	2.63084	0	1.83283	2.49614	1.46432	0	0	1.29571	0	3.04442	2.4194	2.33887	n	n	n	0.661112	0.886125	2.6009	0.0211317
NONHSAT084181	chr22:24245314-24245340	n143683	-	2.97994	0	6.81871	0	0	0	1.7829	0	0	1.63328	0	0	0	2.18101	2.54678	n	2.60874	n	n	n	1.63311	0.699648	2.57776	0.0317144
NONHSAT138325	chrX:118672112-118672605	n385818	-	3.06456	2.16887	1.97784	2.00387	1.91568	1.3928	1.78652	1.83283	2.05565	2.06727	1.52117	1.60307	1.29571	1.72534	1.61175	3.70026	1.99492	2.41139	3.60535	2.1301	2.08727	1.73594	2.57563	0.0233209
NONHSAT138695	chrX:134478041-134478068	n122866	-	0	0	6.56617	2.1523	0	0	1.71687	0	0	0	2.13657	0	0	0	n	2.59862	2.51212	n	n	n	1.45308	0.481679	2.55537	0.0142629
NONHSAT084556	chr22:27193259-27193286	n127539	+	2.86957	1.9801	0	0	0	0	0	0	0	0	0	1.72182	2.78337	0	2.45245	2.59862	2.51212	n	n	n	0.808279	0.563149	2.52106	0.0141892
NONHSAT053900	chr17:42170740-42170771	n143077	+	0	1.7246	0	0	1.17175	0	0	0	0	1.36985	0	1.49965	1.21211	0	2.84801	n	2.18797	n	n	n	0.482726	0.510201	2.51799	0.00587687
NONHSAT016228	chr10:106028093-106028163	n411240	-	0.553418	0	1.26633	0.830174	2.59459	2.17984	0.331111	0	0	0.606646	0.824104	3.32065	1.07359	0	n	3.00697	2.90688	n	n	1.55193	1.23739	0.769512	2.48859	0.0386964
NONHSAT068426	chr19:58944876-58944904	n137861	+	0	0	0	0	1.2973	2.72479	0.827777	1.89829	1.29265	0	0	0	1.34198	2.02522	2.36486	2.50581	n	n	n	n	0.670348	0.923239	2.43534	0.0427328
NONHSAT063097	chr19:19853453-19853482	n400838	-	0	0	0	0	0	0	0.799233	3.66566	0	0	0	0	0	0	n	2.4194	2.33887	n	n	2.49735	0	0.558111	2.41854	0.0385523
NONHSAT039693	chr14:100774211-100774232	n201895	+	0	0	0	0	1.72973	0	0	0	0	0	0	0	1.78931	0	2.1021	3.34108	n	n	n	1.72436	0.288288	0.223664	2.38918	0.00117739
NONHSAT134516	chr9:123567280-123567309	n145637	+	0	0	3.05666	0	0	2.63084	0.799233	1.83283	0	0	0	0	1.29571	0	2.28332	2.4194	n	n	n	n	0.947917	0.490971	2.35136	0.00890786
NONHSAT082978	chr21:47016370-47016397	n137107	+	0	0	0	0	0	0	0	0	0	0	0	0	2.78337	0	n	2.59862	n	2.09668	n	n	0	0.347922	2.34765	0.0261389
NONHSAT087355	chr22:48027451-48038543	n384192	+	0.0995015	0.0457729	0	0	0.435394	0.522563	1.94471	0	0.0309881	0.0727145	0	0	2.18762	0.145649	2.21099	n	1.65503	2.61725	4.40516	0.837084	0.183872	0.54771	2.3451	0.0152605
NONHSAT063096	chr19:19853452-19853482	n125079	-	0	0	0	0	0	0	0.772591	3.54347	0	0	0	0	0	0	n	2.33875	2.2609	n	n	2.41411	0	0.539508	2.33792	0.0385523
NONHSAT104020	chr5:137654894-137666776	n333076	-	0	0	0	0.131774	0	0	0.315343	0.602631	0.164146	0.385172	0.13081	0	0.170411	0	0.55055	1.11369	3.38367	0.64184	3.39409	4.84464	0.0219623	0.221064	2.32141	0.00598294
NONHSAT033160	chr13:34422654-34422680	n139445	+	0	0	3.40936	0	0	0	2.67435	2.04431	0	0	0	1.78804	0	0	2.54678	2.69856	2.60874	n	n	1.39276	0.568226	0.813338	2.31171	0.0371677
NONHSAT125566	chr8:23337521-23337550	n390347	+	0	0	0	0	0	0	0	0	0	0	1.98922	0	1.29571	0	2.28332	n	2.33887	n	n	n	0	0.410616	2.31109	0.0111326
NONHSAT112376	chr6:39079612-39079641	n400316	-	0	0	0	2.00387	1.25256	0	0.799233	1.83283	0	0	1.98922	0	0	0	2.28332	n	2.33887	n	n	n	0.542738	0.57766	2.31109	0.0271936
NONHSAT112373	chr6:39079598-39079627	n402369	-	0	0	0	2.00387	2.50512	2.63084	1.59847	1.83283	0	0	1.98922	0	0	0	2.28332	n	2.33887	n	n	n	1.18997	0.677564	2.31109	0.0468933
NONHSAT112374	chr6:39079598-39079627	n121982	-	0	0	0	2.00387	2.50512	2.63084	1.59847	1.83283	0	0	1.98922	0	0	0	2.28332	n	2.33887	n	n	n	1.18997	0.677564	2.31109	0.0468933
NONHSAT104019	chr5:137654894-137666776	n333077	-	0	0	0	0.142432	0	0	0.284041	0.651373	0.177422	0.416326	0.14139	0	0.184194	0	0.59508	1.20377	3.0755	0.693753	3.66861	4.61521	0.0237386	0.231843	2.30865	0.00475116
NONHSAT060601	chr19:4359959-4359989	n397944	-	0	0	2.95478	0	0	5.08628	0.772591	1.77173	0	0	0	0	0	0	2.20721	n	2.2609	n	n	2.41411	1.34018	0.318041	2.29407	0.000646601
NONHSAT060602	chr19:4359959-4359989	n131411	-	0	0	2.95478	0	0	5.08628	0.772591	1.77173	0	0	0	0	0	0	2.20721	n	2.2609	n	n	2.41411	1.34018	0.318041	2.29407	0.000646601
NONHSAT125565	chr8:23337520-23337550	n146718	+	0	0	0	0	0	0	0	0	0	0	1.92291	0	1.25252	0	2.20721	n	2.2609	n	n	n	0	0.396928	2.23406	0.0111326
NONHSAT112375	chr6:39079611-39079641	n126228	-	0	0	0	1.93707	2.42162	0	0.772591	1.77173	0	0	1.92291	0	0	0	2.20721	n	2.2609	n	n	n	0.726448	0.558404	2.23406	0.0271936
NONHSAT108116	chr6:24582518-24582544	n118314	-	0	0	0	0	1.39709	0	0	0	0	0	0	1.78804	0	0	2.54678	2.69856	n	n	n	1.39276	0.232848	0.223505	2.2127	0.00146453
NONHSAT078063	chr20:361987-362133	n336838	+	0.265337	0.366183	0	0	0.746389	0.522563	2.06377	1.82027	1.23952	1.16343	0.790237	0.636837	1.02947	0	2.26768	n	2.09056	n	n	2.23222	0.316745	1.09294	2.19682	0.0201218
NONHSAT145024	chr17:3628505-3628533	n138921	+	1.38354	0	0	0	0	0	0	0	0	0	2.06026	0	0	0	1.57658	n	2.4224	n	n	2.58655	0.230591	0.257532	2.19517	0.00252196
NONHSAT084192	chr22:24245632-24245661	n401830	-	1.33584	0	0	0	0	2.63084	0.799233	1.83283	0	0	0	0	0	0	3.04442	n	n	n	n	1.24868	0.661112	0.329008	2.14655	0.0174568
NONHSAT101008	chr5:35229897-35229924	n134755	-	0	0	0	0	0	0	0.858435	0	0	1.57279	0	0	0	0	2.45245	2.59862	n	n	n	1.34117	0	0.303903	2.13075	0.00177369
NONHSAT028578	chr12:54515062-54519776	n379749	-	0	0.130397	0	0.141737	0	0	0.169593	0.518556	0.264835	0.207148	0.422102	0	0.0916477	0	1.23819	0.684513	0.41358	1.79496	5.47607	3.00292	0.0453557	0.209235	2.1017	0.014628
NONHSAT084191	chr22:24245631-24245661	n123112	-	1.29131	0	0	0	0	2.54314	0.772591	1.77173	0	0	0	0	0	0	2.94294	n	n	n	n	1.20705	0.639075	0.318041	2.075	0.0174568
NONHSAT087294	chr22:46572649-46594307	n333346	+	1.55997	0	2.97461	2.34009	1.9503	1.02408	1.71111	1.07018	1.21457	1.14001	1.16149	0.936022	1.51311	1.52231	2.37015	n	1.59325	2.27961	n	1.94425	1.64151	1.2836	2.04682	0.00178391
NONHSAT089881	chr3:51749672-51749698	n135550	+	1.48997	6.16878	3.40936	0	1.39709	0	1.7829	0	0	1.63328	0	0	0	0	n	2.69856	n	n	n	1.39276	2.07753	0.427023	2.04566	0.0352673
NONHSAT072088	chr2:86353439-86353467	n117331	+	0	1.90938	0	0	0	0	0.827777	0	1.29265	1.51662	0	1.66032	0	0	1.57658	n	1.2112	n	3.34105	n	0.31823	0.66217	2.04294	0.0398983
NONHSAT006658	chr1:154948168-154948259	n409932	+	0.851412	0	0.974102	0	1.1975	0.838398	0.764101	0.584088	0.795474	2.33326	0	0	0.412918	0	1.21275	2.31305	2.23606	n	n	2.38758	0.643569	0.61123	2.03736	0.00856655
NONHSAT014931	chr10:79541044-79541072	n121276	-	0	1.90938	0	0	0	0	1.65555	0	0	1.51662	2.06026	0	0	0	2.36486	2.50581	1.2112	n	n	n	0.31823	0.654054	2.02729	0.0453917
NONHSAT023281	chr11:77928921-77928950	n135741	+	0	0	0	0	1.25256	0	0.799233	0	0	0	0	0	0	0	1.52221	n	n	n	n	2.49735	0.20876	0.0999041	2.00978	0.000149827
NONHSAT121005	chr7:63813368-63817011	n385185	+	0.489159	0.542992	0.48665	0.350938	0.648113	0.77488	0.979789	1.26935	0.993524	1.03744	0.459218	0.969852	0.866414	0.824986	1.39352	3.17783	1.69428	1.2587	3.13287	1.36179	0.548789	0.925072	2.00316	0.00664869
NONHSAT041002	chr15:25296622-25296719	n382332	+	0.798747	1.10232	1.8277	1.79728	1.12343	0	0	0	0.373135	0.437786	0.594714	0	1.93688	0.584599	2.27547	0.723326	0.349624	n	2.89328	3.73316	1.10825	0.49089	1.99497	0.0234639
NONHSAT017409	chr11:1594486-1618779	n380348	+	0.447853	0.515055	0.512389	0.335909	0.069989	0	0.133975	0.307237	0.836857	1.22732	0.111151	0.0895743	0.0723999	0.218521	3.23213	2.43339	3.46324	0.436302	1.62225	0.488404	0.313532	0.374629	1.94595	0.00775079
NONHSAT078830	chr20:18485244-18485282	n333593	+	2.03891	1.40691	0	0	1.9118	0	0	0	0	0	0	0	0	1.49227	n	1.84638	n	1.48974	2.46183	n	0.892937	0.186533	1.93265	0.000778958
NONHSAT141316	chr16:25083077-25083107	n402538	+	0	0	0	0	0	0	2.31777	0	0	0	0	0	0	0	2.20721	2.33875	n	n	n	1.20705	0	0.289722	1.91767	0.0130261
NONHSAT134791	chr9:129968400-129968430	n398737	+	0	1.78209	0	1.93707	1.21081	2.54314	0	0	0	1.41551	0	1.54964	0	0	2.94294	2.33875	1.13045	n	n	1.20705	1.24552	0.370643	1.9048	0.00761217
NONHSAT141315	chr16:25083076-25083107	n121616	+	0	0	0	0	0	0	2.24301	0	0	0	0	0	0	0	2.13601	2.26331	n	n	n	1.16812	0	0.280376	1.85581	0.0130261
NONHSAT024012	chr11:107999708-107999739	n391392	+	1.24965	1.7246	0	0	0	0	0.747669	0	1.16755	1.36985	0	0	0	0	2.13601	n	1.09399	n	n	2.33624	0.495709	0.410633	1.85541	0.00668706
NONHSAT134790	chr9:129968399-129968430	n129729	+	0	1.7246	0	1.87459	1.17175	2.4611	0	0	0	1.36985	0	1.49965	0	0	2.84801	2.26331	1.09399	n	n	1.16812	1.20534	0.358687	1.84336	0.00761217
NONHSAT066656	chr19:44585234-44590327	n342393	+	0.883305	0.435364	0.57748	1.0411	1.24236	0.621289	1.01922	0.952235	1.5916	1.93653	1.22139	0.757151	1.46875	1.10826	2.08498	1.71407	1.98842	1.93618	1.06652	2.24111	0.80015	1.25689	1.83855	0.0192611
NONHSAT014926	chr10:79541041-79541072	n402704	-	0	1.7246	0	0	0	0	1.49534	0	0	1.36985	1.86088	0	0	0	2.13601	2.26331	1.09399	n	n	n	0.287434	0.590758	1.8311	0.0453917
NONHSAT024011	chr11:107999707-107999739	n144578	+	1.2106	1.67071	0	0	0	0	0.724304	0	1.13107	1.32704	0	0	0	0	2.06926	n	1.0598	n	n	2.26323	0.480219	0.397801	1.79743	0.00668706
NONHSAT015652	chr10:94176624-94176653	n123080	-	0	0	0	4.00774	0	0	0	0	0	0	0	0	1.29571	0	1.52221	2.4194	n	1.95208	n	1.24868	0.667956	0.161964	1.78559	0.00023344
NONHSAT014925	chr10:79541040-79541072	n121275	-	0	1.67071	0	0	0	0	1.44861	0	0	1.32704	1.80273	0	0	0	2.06926	2.19258	1.0598	n	n	n	0.278452	0.572297	1.77388	0.0453917
NONHSAT122194	chr7:98019072-98019136	n309	-	0	0	0	0	0.567567	0	0.362152	0	0	0	0	0	0.587118	0	1.72438	n	n	1.76907	n	n	0.0945944	0.118659	1.74673	1.10549e-05
NONHSAT017407	chr11:1593970-1620414	n378154	+	0.410482	0.30685	0.313089	0.410506	0.144335	0.067368	0.225126	0.1408	0.767027	1.03116	0.127345	0.2463	0.182486	0.500716	2.96243	1.17712	3.65338	1.04973	1.19776	0.351725	0.275438	0.402621	1.73202	0.0146395
NONHSAT076063	chr2:190611389-190613707	n339061	-	0.708088	0.22066	0.418129	0.616757	0.878122	1.03465	0.970295	1.53564	0.896316	1.22689	0.476192	1.12385	1.26286	0.501528	1.00209	1.73752	1.35974	1.93596	2.64763	1.7081	0.646068	0.999196	1.73184	0.0117735
NONHSAT060273	chr19:1274367-1274396	n392270	-	0	0	0	2.00387	0	0	0	0	1.24807	0	0	0	0	0	1.52221	n	1.16943	n	n	2.49735	0.333978	0.156009	1.72967	0.00131109
NONHSAT028572	chr12:54478915-54519614	n379987	-	0	0.10714	0	0.116457	0	0	0.139345	0.426068	0.2176	0.170201	0.346817	0	0.0753017	0	1.01735	0.562426	0.339815	1.47482	4.49937	2.46733	0.0372662	0.171917	1.72685	0.014628
NONHSAT118699	chr7:1156648-1156677	n124621	-	0	0	0	0	0	0	0	0	0	0	1.98922	0	0	0	1.52221	2.4194	1.16943	n	n	n	0	0.248652	1.70368	0.0124808
NONHSAT143328	chr16:69325094-69325121	n128497	+	1.43479	1.9801	0	0	0	0	0	0	0	1.57279	0	0	0	0	2.45245	n	1.25606	n	n	1.34117	0.569148	0.196598	1.68323	0.00442584
NONHSAT141318	chr16:25083085-25083115	n389930	+	0	0	0	0	0	0	2.31777	0	0	0	0	0	0	0	1.47147	2.33875	n	n	n	1.20705	0	0.289722	1.67243	0.0270755
NONHSAT060272	chr19:1274366-1274396	n142954	-	0	0	0	1.93707	0	0	0	0	1.20647	0	0	0	0	0	1.47147	n	1.13045	n	n	2.41411	0.322845	0.150809	1.67201	0.00131109
NONHSAT017406	chr11:1592582-1618813	n380240	+	0.543709	0.468971	0	0.305854	0	0	0.162651	0.279748	0.571486	0.894005	0.101206	0.0815598	0	0.198969	2.63316	1.96948	3.15337	0.397265	1.4771	0.381175	0.219756	0.286203	1.66859	0.00620141
NONHSAT141317	chr16:25083084-25083115	n147560	+	0	0	0	0	0	0	2.24301	0	0	0	0	0	0	0	1.424	2.26331	n	n	n	1.16812	0	0.280376	1.61848	0.0270755
NONHSAT135571	chr9:139565053-139565138	n408513	+	0.455756	0.628973	3.12859	0	0	0	0	0	0.851626	0.499591	0	0	0	0.667131	2.33704	0.825443	1.99492	n	n	1.27806	0.702219	0.252293	1.60886	0.000971166
NONHSAT122061	chr7:94905897-94905996	n136	+	0	0	0	0	0	0	0.468237	0.536889	0.365597	0	0.5827	0	0.379551	0	1.7836	1.41743	n	n	n	n	0	0.291622	1.60051	0.000178854
NONHSAT080773	chr20:61294378-61297973	n406973	-	0	0.0375704	0.311466	0.0408378	0.0255265	0.0536151	0.0977277	0.0373521	0	0.0596841	0	0.196019	0.0792176	0	3.31934	0.0493061	1.62061	1.90955	2.10371	0.534395	0.0781693	0.05875	1.58949	0.00280121
NONHSAT101575	chr5:56614433-56614459	n121559	-	1.48997	2.05626	0	0	1.39709	0	0	0	0	0	0	0	0	0	0.848926	2.69856	1.30437	n	n	1.39276	0.823886	0	1.56115	0.00016032
NONHSAT063400	chr19:19861025-19861053	n128991	-	0	0	0	0	0	0	0	1.89829	0	0	0	0	0	0	0.788288	2.50581	n	n	n	1.29327	0	0.237286	1.52912	0.0270325
NONHSAT105393	chr5:176692849-176692879	n397417	-	1.29131	0	0	0	0	0	0.772591	1.77173	0	0	0	0	0	0	1.47147	n	n	1.88701	n	1.20705	0.215218	0.318041	1.52184	0.0149557
NONHSAT026195	chr12:7072861-7072929	n381823	+	0	0.786216	0	0	0	0	0.340849	0	0	0.624489	0	0	0	0	0.973768	2.06361	n	n	n	n	0.131036	0.120667	1.51869	0.000997461
NONHSAT121494	chr7:74306893-74336166	n408018	+	0.53019	0.585358	0.404394	0.795331	0.729137	0.278446	0.909346	0.775942	0.6935	1.04613	0.578978	0.593838	1.16566	0.776088	1.20832	1.72846	1.63998	n	2.13388	0.859035	0.553809	0.817436	1.51394	0.00426688
NONHSAT055114	chr17:59209771-59209798	n139459	+	0	1.9801	0	4.30461	0	0	0.858435	0	0	0	0	1.72182	0	0	1.63497	n	n	n	n	1.34117	1.04745	0.322532	1.48807	0.0403488
NONHSAT105391	chr5:176692848-176692879	n132618	-	1.24965	0	0	0	0	0	0.747669	1.71458	0	0	0	0	0	0	1.424	n	n	1.82614	n	1.16812	0.208275	0.307781	1.47275	0.0149557
NONHSAT029726	chr12:83081554-83081581	n146768	+	0	1.9801	0	0	0	0	0.858435	0	0	0	0	0	0	0	1.63497	n	1.25606	n	n	n	0.330017	0.107304	1.44551	0.000478187
NONHSAT015932	chr10:101469428-101469455	n135490	-	0	0	0	0	4.03603	0	1.71687	0	0	0	0	0	0	0	1.63497	n	1.25606	n	n	n	0.672672	0.214609	1.44551	0.0268758
NONHSAT084408	chr22:25733848-25733875	n137744	-	1.43479	0	0	0	1.34534	2.82571	0.858435	0	0	1.57279	0	0	0	0	1.63497	n	1.25606	n	n	n	0.934307	0.303903	1.44551	0.0335955
NONHSAT028282	chr12:51984717-52056604	n335204	+	0	0	0	0	1.19096	0	0.379963	0	0	0.348076	0	0	0	0	1.26643	1.72531	1.11192	n	n	1.48408	0.198493	0.0910048	1.39694	1.01981e-06
NONHSAT085398	chr22:37754349-37754377	n136539	-	0	0	0	0	0	0	0.827777	0	0	0	0	0	0	0	1.57658	n	1.2112	n	n	n	0	0.103472	1.39389	0.000478187
NONHSAT118698	chr7:1155462-1155490	n132272	-	0	0	0	0	0	0	0	0	1.29265	0	0	0	0	0	1.57658	n	1.2112	n	n	n	0	0.161581	1.39389	0.00733939
NONHSAT123279	chr7:128578013-128578103	n332492	+	2.15218	0	0	0	0	0	0.515061	0	0.402156	0.943672	0.64097	1.03309	0.835012	0	0.735736	0.779585	2.2609	1.88701	n	1.20705	0.358697	0.546245	1.37406	0.0170674
NONHSAT079829	chr20:42193357-42216877	n339679	+	0.48975	0.0675888	0	0	0.137766	0.385812	0.0586036	0.134392	0.366059	0.429484	0.0729295	0.117545	0.142512	0.0716892	2.45555	0.709609	0.214371	1.57449	2.60188	0.595134	0.180153	0.174152	1.35851	0.00616448
NONHSAT054664	chr17:48460853-48460879	n140968	+	0	0	6.81871	0	0	0	0	0	0	0	0	0	0	0	n	n	1.30437	n	n	1.39276	1.13645	0	1.34856	8.83736e-13
NONHSAT085397	chr22:37754344-37754373	n403868	-	0	0	0	0	0	0	0.799233	0	0	0	0	0	0	0	1.52221	n	1.16943	n	n	n	0	0.0999041	1.34582	0.000478187
NONHSAT014924	chr10:79541029-79541072	n381498	-	0	1.24332	0	0	0	0	1.07803	0	0	0.987564	1.34156	0	0	0	1.53991	1.63169	0.788688	n	n	n	0.20722	0.425895	1.3201	0.0453917
NONHSAT021198	chr11:46783938-46784049	n381687	-	0	0.481646	0	0.523533	0	0	0.835234	0	0	0	0	0	0.677037	0	1.39193	n	1.22211	n	n	n	0.16753	0.189034	1.30702	0.00278825
NONHSAT085396	chr22:37754343-37754373	n118759	-	0	0	0	0	0	0	0.772591	0	0	0	0	0	0	0	1.47147	n	1.13045	n	n	n	0	0.0965739	1.30096	0.000478187
NONHSAT000222	chr1:949411-949438	n138270	-	0	0	0	0	0	0	0	0	0	0	0	0	1.39169	0	n	n	1.25606	n	n	1.34117	0	0.173961	1.29862	0.0149448
NONHSAT129485	chr8:143786035-143786066	n138455	-	1.24965	3.44921	2.85946	0	0	0	0.747669	0	0	0	0	0	0	0	1.424	n	n	n	n	1.16812	1.25972	0.0934586	1.29606	0.000339738
NONHSAT084239	chr22:24248210-24248240	n136505	-	1.29131	0	2.95478	0	0	0	1.54518	0	0	0	0	0	0	0	1.47147	n	1.13045	n	n	1.20705	0.707681	0.193148	1.26966	0.00998218
NONHSAT074154	chr2:128146705-128158156	n378433	+	1.1377	0.0794985	0.626105	0.0648091	0.121531	0.170173	0.740998	0.21735	0.174916	1.35762	0.171561	0.207386	0.265403	0.105402	2.13336	1.43455	0.315182	1.19955	2.33004	0.201924	0.366635	0.40508	1.2691	0.0325943
NONHSAT002696	chr1:41833841-41833872	n391703	+	0	0	0	0	0	0	0	0	1.16755	0	0	0	0	0	1.424	n	1.09399	n	n	n	0	0.145944	1.259	0.00733939
NONHSAT015532	chr10:91492812-91493017	n381529	+	0.188972	0	0	0	0	0.744334	0.452249	0	0.353113	0.414295	0	0.226776	0	0	1.07669	0.342257	1.15802	1.10459	n	2.47299	0.155551	0.180804	1.23091	0.0032662
NONHSAT002695	chr1:41833840-41833872	n143964	+	0	0	0	0	0	0	0	0	1.13107	0	0	0	0	0	1.3795	n	1.0598	n	n	n	0	0.141383	1.21965	0.00733939
NONHSAT142893	chr16:59788044-59789095	n408275	-	0.552891	0.152605	0.253025	0.221169	0.760356	0.580736	0.926228	0.606874	0.860944	0.282832	0.493992	0.353865	0.393274	0.377681	0.882043	2.0695	1.25845	1.56203	0.8901	0.62018	0.420131	0.536961	1.21372	0.00750846
NONHSAT120584	chr7:51131248-51131277	n139807	-	1.33584	0	0	0	3.75768	0	0	0	0	0	0	0	0	0	n	n	1.16943	n	n	1.24868	0.84892	0	1.20906	8.83736e-13
NONHSAT061183	chr19:11773449-11773478	n140907	+	0	0	0	0	0	0	0	0	1.24807	0	0	0	0	0	n	n	1.16943	n	n	1.24868	0	0.156009	1.20906	0.0121776
NONHSAT084260	chr22:24250739-24250768	n390448	-	0	0	3.05666	0	0	0	1.59847	0	0	0	0	0	0	0	n	n	1.16943	n	n	1.24868	0.509444	0.199808	1.20906	0.0422975
NONHSAT029298	chr12:68727039-68727068	n127277	+	1.33584	0	0	0	0	0	0	0	0	0	0	1.60307	0	0	n	n	1.16943	n	n	1.24868	0.222639	0.200384	1.20906	0.0428487
NONHSAT028576	chr12:54507796-54519675	n379849	-	0	0.0743571	0	0.0808236	0	0	0.0967082	0.2957	0.151018	0.118123	0.240698	0	0.0522608	0	0.706061	0.390334	0.235838	1.02355	3.12265	1.71237	0.0258634	0.119314	1.19847	0.014628
NONHSAT103887	chr5:134263728-134263802	n411213	+	0	0	0	0	0.490868	0	0.313213	0	0.489109	0	0	0	0	0	1.49136	0.948143	1.83317	n	n	0.489347	0.0818114	0.10029	1.1905	0.000607201
NONHSAT092332	chr3:138193064-138193194	n334840	+	0.297994	0.822503	0	0	0	0	0.356581	0	0.278416	0.653311	0	0.357608	0	0.436201	n	n	1.82612	0.870927	n	0.835653	0.18675	0.260265	1.17757	0.00317079
NONHSAT123998	chr7:148844216-148844334	n333287	+	0.328299	0	0	0	0	0	0.982108	0.450441	0	0.359875	0	0	0	0	0.561154	n	1.43702	n	n	1.53439	0.0547164	0.224053	1.17752	0.00688562
NONHSAT141820	chr16:30886586-30886644	n411277	-	0	0	0	0	0.62628	1.31542	0.799233	0	0	0.732159	0	0	0	0	1.14166	1.2097	n	n	n	n	0.323616	0.191424	1.17568	0.0056622
NONHSAT085373	chr22:37754214-37754244	n396775	-	0	0	0	0	0	0	0	0	1.20647	0	0	0	0	0	n	n	1.13045	n	n	1.20705	0	0.150809	1.16875	0.0121776
NONHSAT085372	chr22:37754214-37754244	n133999	-	0	0	0	0	0	0	0	0	1.20647	0	0	0	0	0	n	n	1.13045	n	n	1.20705	0	0.150809	1.16875	0.0121776
NONHSAT084259	chr22:24250738-24250768	n146533	-	0	0	2.95478	0	0	0	1.54518	0	0	0	0	0	0	0	n	n	1.13045	n	n	1.20705	0.492463	0.193148	1.16875	0.0422975
NONHSAT123997	chr7:148844215-148844334	n341355	+	0.32554	0	0	0	0	0	0.973855	0.446656	0	0.356851	0	0	0	0	0.556439	n	1.42494	n	n	1.5215	0.0542566	0.22217	1.16763	0.00688562
NONHSAT134033	chr9:115866308-115866335	n133810	-	0	0	0	0	0	0	0	0	0	1.57279	0	0	0	0	0.817484	n	1.25606	n	n	1.34117	0	0.196598	1.13824	0.0229193
NONHSAT113544	chr6:73983861-74020088	n407550	-	0.482899	0.259168	0.552486	0.72439	0.779815	1.21521	0.240766	0.0368089	0.125326	0.205856	0.519345	0.225363	0.312262	0.981755	n	n	1.57355	0.744872	0.971774	1.17863	0.668995	0.330935	1.11721	0.00224788
NONHSAT144132	chr16:85696504-85696532	n121389	-	0	1.90938	0	0	0	0	0	0	0	0	0	0	0	0	0.788288	n	1.2112	n	n	1.29327	0.31823	0	1.09759	4.77159e-07
NONHSAT075942	chr2:184044044-184044073	n392718	+	1.33584	0	0	0	0	0	0.799233	0	0	0	0	0	0	0	0.761106	n	1.16943	n	n	1.24868	0.222639	0.0999041	1.05974	0.00064615
NONHSAT010888	chr10:1017881-1017910	n143236	-	1.33584	0	0	0	0	0	0	0	0	0	0	0	1.29571	0	0.761106	n	1.16943	n	n	1.24868	0.222639	0.161964	1.05974	0.0119409
NONHSAT084240	chr22:24248211-24248240	n395639	-	1.33584	0	3.05666	0	0	0	1.59847	0	0	0	0	0	0	0	0.761106	n	1.16943	n	n	1.24868	0.732083	0.199808	1.05974	0.035344
NONHSAT065950	chr19:36505409-36536874	n338531	+	0.301238	0.415729	0	0	0.282459	0	0.57674	0.247988	0.562894	0.462297	0.179432	0.433802	0.525941	0.17638	1.23576	0.763823	1.05485	n	1.01842	1.18265	0.166571	0.395684	1.0511	3.94246e-05
NONHSAT030957	chr12:117099386-117135870	n380746	+	0	0.0610305	0	0	0.0414661	0	0.0793758	0.0606758	0.0413174	0	0	0	0.0857889	0.064733	2.26768	0.240283	n	0.969354	0.533958	1.15745	0.0170828	0.0414864	1.03374	0.00348626
NONHSAT084242	chr22:24248235-24248265	n405122	-	0	0	0	0	0	0	0.772591	0	0	0	0	0	0	0	0.735736	n	1.13045	n	n	1.20705	0	0.0965739	1.02441	0.00064615
NONHSAT075941	chr2:184044043-184044073	n142176	+	1.29131	0	0	0	0	0	0.772591	0	0	0	0	0	0	0	0.735736	n	1.13045	n	n	1.20705	0.215218	0.0965739	1.02441	0.00064615

## Sheet: NONCODE_TypeB
id	locus	old ID	strand	rpkm_bph3	rpkm_bph6	rpkm_bph7	rpkm_bph8	rpkm_bph11	rpkm_bph12	rpkm_pca3	rpkm_pca5	rpkm_pca6	rpkm_pca7	rpkm_pca8	rpkm_pca10	rpkm_pca11	rpkm_pca12	CRPC1	CRPC2	CRPC3	CRPC_Meta1	CRPC_Meta2	CRPC4	BPH	PCA	CRPC	P-value vs BPH
NONHSAT123440	chr7:132720474-132720500	n121824	-	3219.83	3072.05	2488.83	2313.31	3755.37	3706.14	7794.85	4556.76	6225.38	3594.85	3527.8	4130.38	4631.91	2412.19	6535.03	5194.73	3902.67	18269.9	8268.33	8077.98	3092.59	4609.27	8374.77	0.0311388
NONHSAT094464	chr3:197677061-197677844	n332659	+	724.652	662.781	499.27	562.321	1018.15	866.164	1726.74	2434.83	1336.52	1325.17	846.646	1257.94	1268.73	593.747	1443.12	2278.22	660.317	4967.55	3267.35	2770.19	722.223	1348.79	2564.46	0.0138024
NONHSAT052123	chr16:2569699-2569725	n140656	+	1264.99	1297.5	937.573	464.897	1050.61	1085.73	868.274	1563.9	1124.8	1404.62	1360.09	724.157	972.628	586.69	984.754	1033.55	1973.51	3679.67	2763.31	2247.91	1016.88	1075.64	2113.78	0.0318556
NONHSAT015121	chr10:81272789-81272818	n401491	+	363.347	582.559	446.273	306.592	434.639	620.877	871.963	635.992	924.821	385.116	531.121	493.746	680.247	394.988	1088.38	1004.05	523.906	925.285	900.01	942.751	459.048	614.749	897.398	0.000886407
NONHSAT015120	chr10:81272788-81272818	n123784	+	351.236	563.141	431.397	296.372	420.151	600.181	842.897	616.564	893.994	372.279	513.417	477.288	657.572	381.821	1052.1	970.583	506.443	894.442	870.01	911.326	443.746	594.479	867.484	0.000886407
NONHSAT067366	chr19:51302568-51302595	n144472	-	149.218	85.1443	42.6801	21.523	247.543	299.526	860.152	877.993	874.02	753.365	286.3	46.4891	442.556	50.4055	1077.44	623.668	138.166	626.906	595.945	985.761	140.939	523.91	674.648	0.004055
NONHSAT089133	chr3:39448210-39449150	n333575	+	120.885	74.719	0	79.8167	187.311	94.6784	360.791	3.84232	148.701	3.06978	77.148	112.582	341.349	51.9237	373.63	411.677	75.5905	1382.52	773.192	507.836	92.9017	137.426	587.407	0.0235636
NONHSAT076547	chr2:207024620-207024709	n333558	+	350.394	310.564	292.822	228.531	324.47	250.314	444.804	273.524	357.874	278.171	276.121	461.757	442.04	237.656	414.161	366.58	301.031	1084.5	769.418	584.676	292.849	346.493	586.728	0.0376187
NONHSAT089859	chr3:51426461-51426488	n118727	+	215.218	356.418	216.684	114.072	251.579	339.086	569.142	797.28	1128.72	364.887	478.591	278.934	464.823	174.319	537.904	459.955	188.409	408.852	526.649	545.857	248.843	532.087	444.604	0.0147523
NONHSAT060441	chr19:2427438-2427467	n118063	-	168.315	180.667	143.663	88.1702	176.611	299.915	413.203	441.712	273.328	316.293	234.728	171.529	345.954	129.055	428.503	370.168	319.255	439.217	370.972	586.878	176.224	290.725	419.166	0.000450043
NONHSAT124126	chr7:150069773-150069803	n396048	+	194.988	160.388	135.92	180.148	169.513	297.548	366.981	318.912	322.127	338.306	219.212	201.453	311.877	126.644	359.775	474.767	576.531	343.436	355.488	386.258	189.751	275.689	416.042	0.000436596
NONHSAT124125	chr7:150069772-150069803	n135579	+	189.947	156.939	131.535	174.337	164.045	287.949	355.143	310.339	311.736	327.393	212.14	196.454	301.816	122.558	348.169	459.452	557.933	339.661	344.021	373.798	184.125	267.198	403.839	0.000395553
NONHSAT051996	chr16:1750801-1750828	n133286	+	166.435	207.911	131.323	38.7415	205.838	291.048	420.633	627.981	351.217	476.554	373.899	113.64	336.788	102.911	325.359	361.208	248.699	308.211	259.86	710.821	173.549	350.453	369.026	0.0320021
NONHSAT021311	chr11:49208207-49214396	n336818	-	45.548	29.8095	30.6222	0	142.655	93.8651	425.768	5.47627	760.076	72.3196	97.1943	6.48029	114.548	9.27919	659.085	659.103	185.189	224.382	172.925	311.42	57.0833	186.393	368.684	0.00894006
NONHSAT105080	chr5:170814853-170814976	n333553	+	219.837	198.638	175.845	167.722	183.984	166.235	315.443	309.837	243.354	221.303	130.383	186.712	236.756	181.183	254.098	280.65	230.502	600.621	412.226	344.158	185.377	228.121	353.709	0.0143002
NONHSAT141631	chr16:29818112-29818139	n123239	+	96.1307	99.005	78.794	101.158	146.642	299.526	287.576	320.881	360.6	371.178	226.476	122.249	251.895	140.715	245.245	358.609	131.886	226.441	346.48	285.67	136.876	260.196	265.722	0.0233804
NONHSAT040352	chr14:105931081-105931107	n139824	+	135.587	98.7004	98.8713	109.519	121.547	178.998	142.632	118.57	187.931	176.394	108.718	150.195	135.85	113.412	162.145	178.105	178.698	285.229	456.953	232.59	123.87	141.713	248.953	0.0244343
NONHSAT025249	chr11:134114930-134114957	n127382	+	114.783	81.1841	72.2278	126.986	122.426	155.414	187.997	214.577	166.225	173.007	121.784	79.2036	97.4181	100.811	125.893	202.692	130.63	310.308	426.17	293.717	112.17	142.628	248.235	0.0203271
NONHSAT053662	chr17:40054920-40054951	n392645	-	136.212	87.9548	65.7676	46.8647	138.267	103.366	208.6	226.325	191.478	201.367	230.749	68.9838	250.908	62.1938	214.313	325.917	373.049	16.4352	n	282.684	96.4054	180.076	242.48	0.0343325
NONHSAT062960	chr19:18418134-18418164	n401050	-	63.2741	76.6299	62.0503	77.4829	111.394	160.218	141.384	239.184	133.918	124.565	111.529	94.5278	126.504	75.6082	219.249	142.664	131.132	277.39	293.122	372.98	91.8416	130.903	239.423	0.00497531
NONHSAT021418	chr11:57296361-57296389	n137963	-	87.1633	135.566	66.4824	78.8665	140.108	171.662	164.728	174.642	140.898	113.746	84.4706	106.261	191.904	133.664	145.045	142.831	152.611	410.424	304.036	265.121	113.308	138.789	236.678	0.027319
NONHSAT053661	chr17:40054919-40054951	n142316	-	131.956	85.2062	63.7123	45.4001	133.946	100.136	202.081	220.913	185.495	195.075	223.538	66.828	243.067	60.2503	207.615	315.732	361.391	15.9216	n	273.851	93.3927	174.656	234.902	0.0343325
NONHSAT062959	chr19:18418133-18418164	n124654	-	61.233	74.158	62.9081	74.9835	107.801	155.05	137.571	233.183	129.598	123.286	107.931	91.4785	122.424	73.1692	212.889	138.062	130.184	268.442	292.719	363.285	89.3555	127.33	234.263	0.00477441
NONHSAT052078	chr16:2258515-2258541	n137831	+	99.828	106.925	88.6433	55.8771	104.782	167.26	170.267	196.254	178.186	166.594	122.031	110.859	182.097	78.5162	234.303	170.009	135.654	250.391	363.404	214.484	103.886	150.6	228.041	0.00562885
NONHSAT124123	chr7:150069184-150069213	n391982	+	118.889	92.1771	88.6433	82.1586	88.9318	192.051	190.217	174.119	152.265	200.612	165.105	125.04	178.808	93.8584	223.765	278.231	307.561	158.118	241.938	153.587	110.475	160.003	227.2	0.00347769
NONHSAT124122	chr7:150069183-150069213	n143402	+	116.218	89.1045	85.6885	79.42	85.9674	185.649	184.649	170.086	147.189	193.925	161.524	120.872	172.847	90.7298	217.042	271.295	297.309	152.848	233.874	148.468	107.008	155.228	220.139	0.00352401
NONHSAT064294	chr19:34890628-34890655	n145446	+	70.3046	69.3035	32.8308	120.529	64.5765	113.029	125.332	147.645	100.539	64.4843	64.097	89.5345	100.201	113.412	175.759	103.945	123.094	398.368	280.648	195.811	78.4288	100.656	212.938	0.016725
NONHSAT068360	chr19:58823786-58823815	n395080	+	121.561	119.83	88.6433	88.1702	131.519	142.065	266.144	179.617	154.761	165.468	135.267	100.993	194.356	117.323	283.131	176.616	145.01	294.764	103.227	218.519	115.298	164.241	203.544	0.0215645
NONHSAT068359	chr19:58823785-58823815	n137746	+	117.509	115.836	85.6885	85.2312	127.135	137.33	257.273	173.63	150.809	159.952	130.758	97.627	187.878	113.412	273.694	170.729	140.176	284.938	99.7861	211.235	111.455	158.917	196.76	0.0215645
NONHSAT059891	chr18:72913831-72913857	n129469	-	116.218	88.4191	105.69	138.575	125.738	132.048	172.942	188.076	193.499	186.194	126.468	143.043	117.062	63.2492	175.728	188.899	147.394	158.944	244.668	260.445	117.781	148.817	196.013	0.00324645
NONHSAT075376	chr2:170663545-170665415	n334080	+	126.667	106.925	93.3087	100.932	119.249	127.994	152.943	187.081	135.013	123.484	128.658	104.906	121.873	88.7899	118.928	129.709	199.019	262.567	169.866	261.581	112.513	130.344	190.278	0.0140706
NONHSAT015762	chr10:97402803-97402830	n146288	-	100.435	73.2637	68.9448	68.8737	52.4684	113.029	148.509	78.7437	135.393	91.2216	72.6432	113.64	140.56	44.1048	173.307	150.72	148.215	n	n	287.011	79.5024	103.102	189.813	0.0046877
NONHSAT071528	chr2:71213440-71213469	n137376	-	90.8368	70.0546	48.9066	70.1354	91.4369	192.051	138.267	157.623	182.218	117.146	177.04	104.2	94.5867	109.502	104.271	113.712	222.192	234.249	154.841	222.265	93.9036	135.073	175.255	0.0276525
NONHSAT028561	chr12:54423518-54423547	n391495	+	4.00751	0	0	2.00387	0	2.63084	39.9616	84.3101	114.823	70.2873	0	0	53.124	1.95538	83.7216	290.328	126.299	72.2269	61.291	379.598	1.44037	45.5576	168.911	0.0117976
NONHSAT028560	chr12:54423517-54423547	n144397	+	3.87392	0	0	1.93707	0	2.54314	38.6296	81.4998	110.995	67.9444	0	0	51.3532	1.8902	80.9309	280.65	122.089	69.8193	59.248	366.945	1.39236	44.039	163.28	0.0117976
NONHSAT122290	chr7:99635336-99635362	n122651	+	111.748	59.6315	71.5965	42.4666	96.399	67.4911	139.958	81.7724	98.8377	117.596	88.7496	91.1901	117.062	43.6201	245.34	210.488	69.1315	139.348	165.511	133.705	74.8887	97.3483	160.587	0.0105852
NONHSAT048247	chr15:89741842-89741873	n118050	+	46.2372	70.7088	42.8919	26.2442	93.74	76.2943	119.627	245.185	70.0531	83.5606	91.1831	35.9915	99.3934	60.3646	265.577	192.381	91.8948	n	n	82.9363	59.3527	100.67	158.197	0.0274363
NONHSAT048248	chr15:89741843-89741873	n404167	+	47.7784	73.0657	44.3216	23.2449	95.6539	76.2943	115.889	239.184	71.1817	84.9305	94.2225	35.6416	95.1914	60.4866	264.865	187.1	89.3057	n	n	82.0797	60.0598	99.5909	155.838	0.0319367
NONHSAT083980	chr22:24133998-24145509	n333318	+	78.412	62.4805	55.5355	44.8094	58.644	92.84	78.19	66.6001	83.7261	63.9537	66.0276	95.7787	69.7185	49.1909	78.183	81.1519	129.525	257.815	207.387	119.542	65.4536	71.6482	145.601	0.0245193
NONHSAT134004	chr9:114981415-114981442	n125694	-	58.8263	126.726	82.0771	36.5892	80.7206	87.5971	64.3826	120.084	75.0692	77.0666	81.1895	111.918	118.293	58.8064	245.245	132.529	70.3393	134.187	131.662	155.576	78.7561	88.3512	144.923	0.0306172
NONHSAT059868	chr18:71920730-71920899	n334364	-	19.7135	32.5838	27.7994	20.6315	46.4263	68.6197	82.8364	158.827	38.1216	59.8031	95.5765	40.1622	59.1426	26.8431	169.002	68.0868	80.8708	247.209	246.882	43.2826	35.9624	70.1641	142.555	0.0188124
NONHSAT056553	chr17:79670530-79671450	n337464	+	23.1509	27.9029	18.0112	32.1816	27.207	42.2506	76.4589	82.3751	53.9306	33.8368	36.0833	34.4501	53.2944	24.8513	72.1959	65.6901	72.2859	252.152	261.268	88.87	28.4507	49.4101	135.41	0.0198815
NONHSAT060342	chr19:1577733-1577762	n140615	-	76.1426	77.4288	67.2466	80.1547	78.9113	136.803	127.078	207.11	146.024	86.3948	81.5579	70.5351	108.839	105.591	108.077	133.067	100.571	91.7476	161.292	207.28	86.1146	116.641	133.673	0.0445981
NONHSAT059456	chr18:55247424-55247464	n337118	-	54.2349	28.0679	26.593	58.1122	48.1297	40.0545	59.1032	30.5624	74.1979	58.3897	96.6262	16.2712	37.5755	26.9354	81.6666	212.242	73.762	n	n	166.574	42.532	49.9577	133.561	0.0105328
NONHSAT135540	chr9:139360551-139360581	n402382	-	64.5654	87.3224	79.7789	61.9863	73.8593	73.7511	180.786	83.2715	119.44	104.748	94.2225	103.826	120.242	62.3768	143.468	182.423	87.0448	n	n	114.67	73.5439	108.614	131.902	0.00847376
NONHSAT135539	chr9:139360550-139360581	n121945	-	62.4826	84.5056	77.2054	59.9868	71.4768	71.372	176.45	80.5853	115.588	104.108	91.1831	100.476	116.363	60.3646	138.84	176.538	84.2369	n	n	110.971	71.1715	105.64	127.647	0.00847376
NONHSAT133571	chr9:100848362-100848391	n120816	-	49.4259	42.4015	30.5666	22.0426	36.3243	60.5092	84.7186	36.6566	42.4344	49.7868	37.7951	76.9474	98.4738	13.6877	130.149	58.0656	86.5381	n	n	234.751	40.2117	55.0626	127.376	0.0241251
NONHSAT046590	chr15:63340781-63340906	n333727	+	55.4746	51.7519	51.7677	32.0779	64.8025	62.8665	123.676	166.685	129.43	80.5141	77.9932	51.6958	105.212	37.1992	203.416	166.706	59.4166	108.692	82.3235	141.66	53.1235	96.5506	127.036	0.0082579
NONHSAT100923	chr5:32239187-32239214	n134114	-	58.8263	51.4826	59.0955	66.7214	68.6125	36.7343	64.3826	31.4975	42.8967	75.4938	89.7358	61.9854	44.534	54.6059	96.4631	41.5778	165.8	n	n	186.423	56.9121	58.1415	122.566	0.0403682
NONHSAT105524	chr5:177634133-177637709	n336617	+	73.4454	106.779	73.8289	53.8135	58.5169	82.565	96.9655	113.585	99.1619	63.6397	59.5838	84.5719	81.2249	89.0209	103.467	90.5386	99.6966	134.159	136.352	168.062	74.8248	85.9692	122.046	0.00784998
NONHSAT120363	chr7:44250645-44250671	n121050	+	62.5788	71.969	47.731	53.642	57.2806	76.2943	91.8195	100.171	65.4278	70.231	88.7496	76.8858	102.61	54.5251	118.001	89.0526	129.132	152.412	61.167	172.702	61.5826	81.3025	120.411	0.00666579
NONHSAT081001	chr20:62566604-62566632	n127560	+	58.1089	74.4659	47.4875	80.942	60.9729	73.5695	123.339	180.337	111.168	116.779	92.7117	48.1494	92.5969	81.0088	136.374	155.36	85.9951	103.112	110.255	129.327	65.9244	105.761	120.07	0.000799154
NONHSAT133570	chr9:100848358-100848389	n392159	-	46.2372	39.6659	28.5946	20.6205	33.9808	56.6054	77.7576	34.2916	36.1941	42.4652	35.3567	70.4834	92.1207	12.8046	118.904	54.3194	79.861	n	n	217.27	37.6174	50.1842	117.589	0.0248954
NONHSAT128065	chr8:102585965-102585993	n117385	+	49.8076	43.9158	34.8241	4.15087	68.7566	38.1471	86.9165	68.3383	37.4867	84.9305	74.1693	38.1875	72.4671	18.227	98.536	95.2207	67.8271	143.547	83.5263	212.097	39.9337	60.0904	116.792	0.00812641
NONHSAT129654	chr8:144826959-144826988	n141830	+	42.7468	27.6531	51.9633	2.00387	30.0615	28.9392	116.688	254.763	76.1324	136.182	49.7304	40.0768	103.657	3.91077	169.727	128.228	39.7607	64.4186	100.001	186.053	30.5613	97.6425	114.698	0.00648435
NONHSAT133569	chr9:100848357-100848389	n143123	-	46.0029	40.097	27.701	19.9761	34.054	54.8365	75.3277	33.22	36.1941	41.1382	34.2518	68.2808	90.4161	12.4045	115.878	52.622	77.3653	n	n	212.743	37.1112	48.9042	114.652	0.0264311
NONHSAT135541	chr9:139361452-139361481	n124592	-	81.486	60.8369	64.1899	36.0696	50.1024	44.7242	114.29	38.4894	88.6131	70.2873	93.4932	46.4891	66.0811	37.1523	95.8993	133.067	71.3354	n	n	151.09	56.2349	69.362	112.848	0.00873993
NONHSAT082971	chr21:46935584-46935610	n126419	-	40.2292	20.5626	3.40936	4.47017	26.5447	35.2127	128.369	145.146	100.23	102.897	46.5936	21.4565	132.96	4.36201	183.368	59.3684	161.742	47.901	43.1767	178.273	21.7381	85.2516	112.305	0.0102856
NONHSAT129652	chr8:144824176-144824204	n129517	+	35.9722	15.2751	28.4925	4.15087	18.1621	38.1471	103.472	106.304	68.5102	84.9305	22.6629	34.8668	40.2595	4.05044	150.563	117.773	58.1375	20.2179	n	213.39	23.3666	58.1321	112.016	0.0195442
NONHSAT036718	chr14:50053059-50053095	n332673	-	36.5871	43.0672	22.1608	14.528	39.3513	50.8628	83.0536	112.21	61.3289	55.4407	32.0485	43.9063	83.5012	23.6276	56.4064	97.4481	37.6817	171.403	155.916	106.623	34.4262	61.8896	104.246	0.010583
NONHSAT073702	chr2:113343594-113343622	n130626	+	76.0949	55.3721	69.6483	49.8104	57.081	70.8447	70.361	115.795	89.1926	54.5982	107.134	36.5271	123.462	40.5044	89.8648	105.244	70.2495	153.656	70.1621	102.169	63.1419	79.6968	98.5576	0.0239312
NONHSAT135852	chrM:16526-16555	n124892	-	21.3734	31.3402	24.4533	12.0232	6.2628	2.63084	7.99233	14.6626	8.7365	5.85728	3.97843	8.01536	320.04	11.7323	59.3662	108.873	53.7939	n	n	158.582	16.3473	47.6268	95.1538	0.00452458
NONHSAT052142	chr17:20903149-20903175	n132015	-	55.1289	41.1252	3.40936	44.7017	44.7068	99.7694	118.563	147.19	132.248	70.231	62.1248	98.3423	50.5825	63.2492	112.907	83.6554	78.2621	95.802	97.1475	90.5291	48.1402	92.8163	93.0505	0.00786847
NONHSAT129641	chr8:144806877-144806904	n125829	-	27.2609	47.5224	45.9632	0	22.8708	39.56	97.0031	181.111	58.983	106.95	53.4141	68.8727	57.0592	18.902	123.44	64.9654	36.4257	90.1571	159.381	72.4233	30.5296	80.2868	91.132	0.0109287
NONHSAT054961	chr17:56567845-56567872	n118790	-	50.2175	53.4627	39.397	62.4168	83.4113	53.6885	100.437	98.4297	131.371	80.2121	72.6432	49.9327	72.3677	58.8064	107.908	77.9585	64.059	121.607	79.6903	92.5409	57.099	83.025	90.6273	0.0099731
NONHSAT036003	chr14:24654709-24654735	n130562	-	47.6791	43.1814	34.0936	35.7613	30.7359	49.8847	80.2306	87.9053	75.1723	57.1648	33.2811	67.9456	57.8085	50.1631	132.432	113.34	67.8271	52.2556	n	80.7798	40.2227	63.7089	89.3269	0.00604473
NONHSAT037450	chr14:68052320-68052346	n130261	+	23.8395	16.4501	10.2281	0	19.5592	29.3439	220.189	61.3293	121.111	39.1987	31.0624	5.36412	114.172	4.36201	75.5544	70.1626	92.6101	n	n	116.991	16.5701	74.5985	88.8296	8.24142e-05
NONHSAT080964	chr20:62560848-62560875	n117012	+	30.1305	33.6617	26.2647	34.4369	51.123	73.4685	84.1266	47.2462	45.5777	69.2026	47.0044	49.9327	37.5755	39.9043	111.995	96.1488	54.0105	n	n	91.1997	41.5142	52.5713	88.3386	0.00782832
NONHSAT080965	chr20:62560848-62560876	n117011	+	29.0544	32.4595	25.3266	33.207	49.2972	73.5695	81.9499	45.5589	43.95	66.7311	45.3257	48.1494	36.2336	38.4792	107.995	92.7149	52.0815	n	n	87.9426	40.4857	50.7972	85.1836	0.00944709
NONHSAT025248	chr11:134109916-134109942	n144841	+	41.7192	20.5626	20.4561	35.7613	33.5301	52.8191	93.6024	73.5951	76.5644	53.8982	48.8123	37.5489	43.3564	47.9821	68.763	75.5597	52.1747	50.0783	158.314	90.5291	34.1414	59.42	82.5699	0.0179295
NONHSAT125084	chr8:11647514-11647624	n335528	+	36.6262	33.0497	23.3696	31.1693	34.6732	46.4701	50.7803	48.32	57.9105	26.6373	39.3322	45.6438	45.7738	25.26	50.1638	48.476	95.8829	61.242	70.5873	149.126	34.2263	42.4573	79.2464	0.0181043
NONHSAT126333	chr8:42983035-42983061	n124597	+	32.7794	18.5063	10.2281	17.8807	13.9709	38.1471	24.9606	26.576	37.5862	32.6656	17.7499	17.8804	53.4729	26.1721	66.2162	94.4497	39.131	n	n	114.206	21.9187	29.633	78.5007	0.0039423
NONHSAT089405	chr3:45721501-45721528	n130956	+	25.8262	17.8209	32.8308	19.3707	26.9069	33.9086	60.9489	59.0578	29.4915	34.6013	49.141	43.0454	41.7506	29.4032	120.988	67.564	33.9136	85.9637	117.803	29.5058	26.1107	43.43	75.9563	0.0125838
NONHSAT082354	chr21:44270299-44270325	n120514	-	35.7593	26.7314	44.3216	13.4105	26.5447	29.3439	49.0298	14.3102	50.1149	35.9321	24.4062	60.7934	60.6989	28.3531	75.5544	18.8899	58.6966	104.511	115.138	71.0305	29.3519	40.4548	73.9701	0.0123496
NONHSAT145971	chr17:16343391-16343420	n390610	+	21.3734	29.4967	12.2267	24.0464	12.5256	18.4159	101.503	133.796	59.9075	23.4291	25.8598	40.0768	110.135	23.4646	127.866	116.131	25.7275	39.0416	70.9686	58.6878	19.6808	64.7715	73.0704	0.0105778
NONHSAT145970	chr17:16343390-16343420	n146161	+	20.6609	28.5135	11.8191	25.1819	12.1081	17.802	98.1191	129.337	57.9105	22.6481	24.9978	38.7409	106.464	22.6825	123.604	112.26	24.8699	37.7402	68.6029	56.7316	19.3476	62.6124	70.6347	0.0110065
NONHSAT126332	chr8:42983018-42983047	n399084	+	29.3884	16.5919	15.2833	20.0387	15.0307	26.3084	20.78	23.8268	39.9383	29.2864	15.9137	16.0307	44.0541	21.5092	54.7996	70.1626	38.5913	n	n	97.3968	20.4402	26.4174	65.2376	0.00253949
NONHSAT126331	chr8:42983017-42983047	n129030	+	28.4088	16.0388	14.7739	19.3707	14.5297	25.4314	20.0874	23.0325	39.8135	28.3102	15.3833	15.4964	43.8381	20.7923	52.973	67.8239	37.3049	n	n	95.3573	19.7589	25.8442	63.3648	0.00272956
NONHSAT007343	chr1:165877157-165877213	n410360	+	10.3766	18.1391	18.995	5.18859	8.43242	20.436	51.3221	28.4743	43.3036	17.4411	18.5423	29.8858	34.2206	16.2018	63.4572	63.8981	24.8296	127.373	60.1389	38.7982	13.5946	29.924	63.0825	0.00690679
NONHSAT028090	chr12:49658864-49658970	n333597	+	27.0444	26.227	45.1579	23.0256	17.4768	15.1149	35.8599	44.6276	24.2432	6.81046	27.211	25.4374	32.9672	27.8181	71.2136	58.2482	76.1456	17.0899	n	83.0135	25.6744	28.1219	61.1422	0.0138149
NONHSAT092220	chr3:133560216-133583484	n332956	-	8.10821	5.38772	3.43579	8.55916	9.57384	13.6029	18.1469	14.4211	16.5539	37.1982	12.5213	5.76609	20.9724	6.15415	42.4331	97.3574	46.5326	54.8549	7.2519	117.056	8.11126	16.4668	60.9144	0.0089875
NONHSAT129653	chr8:144826313-144826339	n143812	+	20.8596	8.22503	10.2281	0	8.38252	11.7376	62.4016	114.481	37.5862	62.0646	24.4062	10.7282	33.2399	4.36201	78.1012	72.8612	27.3917	32.6598	n	87.7436	9.90547	43.6587	59.7515	0.00199375
NONHSAT135514	chr9:139297293-139297321	n137424	-	19.3696	13.3657	18.995	29.0561	20.7567	29.9727	51.3221	64.5418	41.3647	43.9819	20.6026	23.2445	50.9954	30.3783	74.8874	65.151	41.1808	50.5449	80.1853	45.2646	21.9193	40.8039	59.5356	0.000355606
NONHSAT012923	chr10:43169384-43169411	n134225	-	0	0	0	0	1.34534	0	31.7621	135.833	0	0	6.4097	0	0	0	n	38.9792	n	119.511	n	16.0941	0.224224	21.7506	58.1946	0.0256556
NONHSAT061385	chr19:14232470-14232498	n143889	-	0	3.81877	0	0	1.2973	5.44959	3.31111	9.49143	0	9.0997	6.18078	3.32065	5.36793	0	16.554	n	41.1808	n	n	116.395	1.76094	4.59645	58.0431	0.0244865
NONHSAT121004	chr7:63812304-63812330	n140970	+	23.8395	14.3938	23.8655	11.1754	20.9563	14.672	33.8752	10.2215	25.0574	21.2326	13.3124	28.6087	8.67128	15.267	44.1441	72.8612	40.4354	n	n	69.6378	18.1504	19.5308	56.7696	0.000681544
NONHSAT118878	chr7:4806622-4806651	n394427	+	26.7167	20.279	30.5666	40.0774	31.314	21.0467	15.1854	25.6596	27.4576	46.8582	17.9029	32.0614	22.027	33.2415	42.6219	91.9372	45.6079	n	n	42.455	28.3334	27.5492	55.6555	0.0290451
NONHSAT096373	chr4:53578664-53579296	n378655	+	7.4942	9.54691	8.1784	6.39926	13.8378	17.03	37.043	96.4962	36.625	16.43	11.3314	11.3455	44.621	7.93211	51.3044	64.3157	11.1027	107.324	82.1342	14.8726	10.4144	32.728	55.1755	0.0161113
NONHSAT000846	chr1:10437664-10437693	n139571	+	30.7242	20.279	15.2833	42.0812	36.3243	18.4159	39.9616	38.4894	42.4344	36.608	43.7628	14.4276	36.2798	15.6431	87.5272	43.5492	42.0996	n	n	46.2011	27.1846	33.4508	54.8443	0.0271335
NONHSAT056043	chr17:74553848-74559370	n345696	+	16.7078	22.0407	26.6117	18.6745	21.8099	19.5171	39.2013	37.5323	33.975	24.4198	15.7329	24.08	35.1923	20.5005	53.4303	60.5208	24.4493	72.7675	74.7605	41.8769	20.8936	28.8293	54.6342	0.00172647
NONHSAT074425	chr2:132029533-132029559	n116879	+	0	0	0	0	4.19126	2.93439	0.891452	0	0	0	2.21874	0	2.89043	0	97.6264	10.7942	n	n	n	n	1.18761	0.750077	54.2103	0.0415099
NONHSAT118877	chr7:4806621-4806651	n139184	+	25.8262	19.603	29.5478	38.7415	30.2702	20.3451	14.6792	24.8043	26.5423	45.2963	17.3062	30.9927	21.2928	32.1335	41.2012	88.8726	44.0876	n	n	41.0399	27.389	26.6309	53.8003	0.0290451
NONHSAT086346	chr22:37764710-37764886	n132557	-	2.49931	5.17381	2.85946	0	10.5458	2.4611	7.47669	58.2958	50.2047	5.47939	26.0523	0	8.4848	0	71.9122	36.213	130.184	20.0875	n	9.34494	3.92324	19.4992	53.5484	0.033711
NONHSAT026103	chr12:6640114-6640144	n401274	+	19.3696	12.4746	0	15.4966	21.7946	15.2589	17.7696	30.1195	25.3359	15.5706	11.5375	13.9467	28.8079	24.5727	25.7507	16.3713	26.0004	96.2374	53.0114	95.3573	14.0657	20.9575	52.1214	0.0296441
NONHSAT028557	chr12:54421742-54421769	n130485	+	0	0	0	0	0	0	12.0181	15.7487	40.2156	20.4462	0	0	15.3086	0	48.2316	85.7543	52.7544	n	6.92959	63.0351	0	12.9672	51.341	0.00166044
NONHSAT135744	chr9:140477452-140477479	n117177	-	12.9131	15.8408	16.4154	4.30461	18.8348	33.9086	24.0362	37.4033	24.1294	31.4557	36.3216	13.7745	29.2254	8.40091	23.707	25.9862	21.353	77.577	72.7607	85.835	17.0362	25.5934	51.2031	0.0257058
NONHSAT026102	chr12:6640113-6640144	n124208	+	18.7448	12.0722	0	14.9967	21.0915	14.7666	17.1964	29.1479	24.5186	15.0683	11.1653	13.4968	27.8786	23.78	24.9201	15.8432	25.1617	93.133	51.3013	92.2813	13.612	20.2815	50.4401	0.0296441
NONHSAT071581	chr2:73118500-73118641	n334338	+	21.9797	23.5084	19.4889	16.4857	32.7176	34.0889	42.9035	47.8745	43.1249	28.009	42.1403	15.4964	22.3854	23.7281	54.3192	28.8612	46.9017	73.4729	53.7412	43.1458	24.7116	33.2078	50.0737	0.00353912
NONHSAT086551	chr22:37767249-37767278	n394979	-	2.67167	0	0	0	1.25256	5.26167	5.59463	10.997	21.2172	5.85728	9.94608	0	2.59142	0	62.4107	26.6134	92.3852	n	n	16.2328	1.53098	7.02545	49.4105	0.00846139
NONHSAT086552	chr22:37767249-37767278	n394978	-	2.67167	0	0	0	1.25256	5.26167	5.59463	10.997	21.2172	5.85728	9.94608	0	2.59142	0	62.4107	26.6134	92.3852	n	n	16.2328	1.53098	7.02545	49.4105	0.00846139
NONHSAT086553	chr22:37767249-37767278	n137976	-	2.67167	0	0	0	1.25256	5.26167	5.59463	10.997	21.2172	5.85728	9.94608	0	2.59142	0	62.4107	26.6134	92.3852	n	n	16.2328	1.53098	7.02545	49.4105	0.00846139
NONHSAT086348	chr22:37764711-37764741	n397280	-	2.58262	5.34627	2.95478	0	9.68647	2.54314	3.86296	49.6086	48.2588	1.41551	13.4604	0	5.01007	0	64.009	37.4201	111.915	20.7571	n	7.24233	3.85221	15.202	48.2686	0.0266101
NONHSAT086349	chr22:37764711-37764741	n397450	-	2.58262	5.34627	2.95478	0	9.68647	2.54314	3.86296	49.6086	48.2588	1.41551	13.4604	0	5.01007	0	64.009	37.4201	111.915	20.7571	n	7.24233	3.85221	15.202	48.2686	0.0266101
NONHSAT092669	chr3:149700414-149700441	n143553	-	22.9566	27.7214	19.6985	27.9799	18.8348	14.1286	38.6296	57.0892	25.4699	31.4557	23.5022	25.8273	41.7506	18.902	23.707	59.7682	28.8893	92.2537	24.2536	59.0116	21.8866	32.8283	47.9806	0.0447619
NONHSAT086549	chr22:37767248-37767278	n394980	-	2.58262	0	0	0	1.21081	5.08628	5.40814	10.6304	20.51	5.66203	9.61455	0	2.50504	0	60.3303	25.7263	89.3057	n	n	15.6917	1.47995	6.79127	47.7635	0.00846139
NONHSAT086550	chr22:37767248-37767278	n137975	-	2.58262	0	0	0	1.21081	5.08628	5.40814	10.6304	20.51	5.66203	9.61455	0	2.50504	0	60.3303	25.7263	89.3057	n	n	15.6917	1.47995	6.79127	47.7635	0.00846139
NONHSAT114441	chr6:111303242-111345548	n332600	+	10.4662	18.3002	12.8955	8.02772	12.7446	15.7625	32.6699	20.0782	11.6812	9.81165	11.072	16.3678	20.028	11.161	23.772	9.77816	28.3995	79.5173	76.8524	67.0668	13.0328	16.6087	47.5644	0.02004
NONHSAT086347	chr22:37764710-37764741	n132940	-	2.49931	5.17381	2.85946	0	9.374	2.4611	3.73835	48.0083	49.0371	1.36985	13.0262	0	4.84846	0	62.6562	36.213	109.399	20.0875	n	7.00871	3.72795	15.0035	47.0728	0.0270345
NONHSAT083789	chr22:22893476-22893503	n144280	-	0	0	0	0	0	0	6.00904	0	0	4.71836	0	0	1.39169	0	n	18.1903	n	29.3535	38.1127	100.588	0	1.51489	46.5611	0.0128099
NONHSAT114442	chr6:111303255-111346793	n333385	+	10.6195	17.6196	11.5582	7.21928	11.9341	14.9612	30.0549	18.5541	10.6278	8.98136	9.77248	15.035	18.402	10.4796	22.5706	8.93241	26.2882	79.6263	79.3346	60.898	12.3186	15.2384	46.275	0.0233527
NONHSAT086548	chr22:37767247-37767278	n137974	-	2.49931	0	0	0	1.17175	4.92221	5.23368	10.2875	19.8484	5.47939	9.3044	0	2.42423	0	58.3842	24.8964	86.4249	n	n	15.1855	1.43221	6.57219	46.2228	0.00846139
NONHSAT048758	chr15:93115930-93115959	n394854	-	2.67167	9.21771	6.11333	2.00387	5.01024	0	8.79156	36.6566	18.7211	11.7146	11.9353	1.60307	7.77425	0	65.4551	n	n	n	n	24.9735	4.16947	12.1495	45.2143	0.00590554
NONHSAT007344	chr1:165878668-165878695	n118699	+	20.087	7.9204	3.28308	0	8.07206	11.3029	45.4971	31.4975	28.151	15.7279	8.54626	18.94	6.95843	8.40091	81.7484	70.1626	21.353	6.29003	n	45.5998	8.44424	20.4649	45.0308	0.021772
NONHSAT126327	chr8:42980390-42980419	n402431	+	17.3659	9.21771	9.16999	6.01161	20.041	18.4159	18.3823	7.33131	34.946	17.5718	25.8598	14.4276	15.5485	13.6877	37.2942	62.9044	17.5415	n	n	61.1852	13.3703	18.4694	44.7313	0.00847396
NONHSAT126326	chr8:42980389-42980418	n121859	+	17.3659	9.21771	9.16999	6.01161	20.041	18.4159	18.3823	7.33131	34.946	17.5718	25.8598	14.4276	15.5485	13.6877	37.2942	62.9044	16.3721	n	n	61.1852	13.3703	18.4694	44.439	0.00983499
NONHSAT086556	chr22:37767290-37767318	n121481	-	1.38354	0	0	0	1.2973	2.72479	4.13888	7.59315	25.8529	3.03323	8.24104	0	0	0	53.6036	22.5523	85.9951	n	n	15.5193	0.900939	6.1074	44.4176	0.00926486
NONHSAT086563	chr22:37767293-37767320	n130934	-	1.43479	0	0	0	1.34534	2.82571	4.29217	7.87437	26.8104	4.71836	8.54626	0	0	0	51.5015	23.3875	87.9241	n	n	14.7529	0.934307	6.5302	44.3915	0.0103998
NONHSAT080903	chr20:62198466-62198495	n392069	-	9.35085	25.8096	24.4533	12.0232	10.0205	5.26167	18.3823	7.33131	47.4267	24.8934	5.96765	17.6338	19.4356	11.7323	29.6831	26.6134	57.3022	n	n	62.4339	14.4865	19.1004	44.0082	0.0084327
NONHSAT048757	chr15:93115929-93115959	n138258	-	2.58262	8.91045	5.90955	1.93707	4.84324	0	8.49851	35.4347	18.097	11.3241	11.5375	1.54964	7.51511	0	63.2733	n	n	n	n	24.1411	4.03049	11.7446	43.7072	0.00590554
NONHSAT051849	chr16:747400-747426	n143371	-	0	0	0	0	1.39709	0	0	0	13.9208	68.5977	4.43748	0	0	0	56.878	16.1914	57.3922	n	n	n	0.232848	10.8695	43.4872	0.00188341
NONHSAT143034	chr16:66656084-66656113	n402191	-	8.01502	7.37417	9.16999	12.0232	12.5256	5.26167	61.5409	38.4894	22.4653	16.1075	17.9029	14.4276	10.3657	11.7323	64.694	62.9044	32.7441	19.5208	n	37.4603	9.06161	24.129	43.4647	0.00207497
NONHSAT087432	chr22:50280548-50280575	n132665	+	18.6522	9.9005	13.1323	25.8276	14.7988	14.1286	42.0633	23.6231	33.513	26.7374	10.6828	20.6618	29.2254	16.8018	44.9616	23.3875	65.315	n	n	38.894	16.0733	25.4136	43.1395	0.00651748
NONHSAT087096	chr22:43564113-43583075	n335113	-	13.0575	14.3478	8.92097	6.12684	17.93	23.7658	39.728	49.1614	45.7341	25.3028	20.6421	13.8873	36.6151	9.51141	68.1907	46.7377	46.428	22.0653	10.7597	64.4405	14.0248	30.0728	43.1037	0.0130854
NONHSAT080902	chr20:62198465-62198495	n143277	-	9.03916	24.9493	23.6382	11.6224	9.68647	5.08628	17.7696	7.08694	45.8458	24.0636	5.76873	17.046	18.7878	11.3412	28.6937	25.7263	55.3922	n	n	60.3527	14.0036	18.4637	42.5412	0.0084327
NONHSAT086559	chr22:37767291-37767320	n398173	-	1.33584	0	0	0	1.25256	2.63084	3.99616	7.33131	24.9614	4.39296	7.95686	0	0	0	50.9941	21.7746	81.8603	n	n	14.9841	0.869872	6.07984	42.4033	0.00894321
NONHSAT086560	chr22:37767291-37767320	n398176	-	1.33584	0	0	0	1.25256	2.63084	3.99616	7.33131	24.9614	4.39296	7.95686	0	0	0	50.9941	21.7746	81.8603	n	n	14.9841	0.869872	6.07984	42.4033	0.00894321
NONHSAT086561	chr22:37767291-37767320	n398174	-	1.33584	0	0	0	1.25256	2.63084	3.99616	7.33131	24.9614	4.39296	7.95686	0	0	0	50.9941	21.7746	81.8603	n	n	14.9841	0.869872	6.07984	42.4033	0.00894321
NONHSAT086562	chr22:37767291-37767320	n130937	-	1.33584	0	0	0	1.25256	2.63084	3.99616	7.33131	24.9614	4.39296	7.95686	0	0	0	50.9941	21.7746	81.8603	n	n	14.9841	0.869872	6.07984	42.4033	0.00894321
NONHSAT056047	chr17:74553856-74561361	n383233	+	12.032	19.0822	23.3794	14.3209	21.2138	22.5309	30.7896	52.3672	30.1126	23.8489	13.805	16.6404	36.8485	18.3631	42.7169	50.3713	18.1828	48.0784	65.5894	29.1869	18.7599	27.8469	42.3543	0.00755054
NONHSAT086460	chr22:37765647-37765677	n396781	-	5.16523	3.56418	0	0	3.63243	5.08628	11.5889	30.1195	26.5423	4.24652	9.61455	1.54964	3.75755	0	46.3513	30.4038	87.0448	n	n	4.82822	2.90802	10.9274	42.157	0.0208412
NONHSAT086462	chr22:37765650-37765680	n390551	-	5.16523	3.56418	0	0	3.63243	5.08628	12.3615	30.1195	26.5423	2.83102	11.5375	1.54964	3.75755	0	49.2943	30.4038	83.6535	n	n	4.82822	2.90802	11.0874	42.0449	0.0178488
NONHSAT048760	chr15:93115937-93115967	n393698	-	2.58262	7.12836	11.8191	1.93707	3.63243	0	8.49851	31.8912	21.7165	11.3241	9.61455	1.54964	6.26259	0	64.7447	n	n	n	n	19.3129	4.5166	11.3571	42.0288	0.0152852
NONHSAT143033	chr16:66656083-66656113	n122285	-	7.74785	7.12836	8.86433	11.6224	12.1081	5.08628	59.4895	37.2064	21.7165	15.5706	19.2291	13.9467	10.0201	11.3412	62.5375	60.8076	31.6527	18.8701	n	36.2116	8.75956	23.565	42.0159	0.00207497
NONHSAT086458	chr22:37765636-37765665	n139474	-	5.34334	3.68708	0	0	3.75768	5.26167	11.1893	29.3253	27.4576	4.39296	9.94608	1.60307	2.59142	0	45.6663	31.4522	85.3686	n	n	4.99471	3.0083	10.8132	41.8705	0.0193375
NONHSAT112153	chr6:34950563-34950592	n400735	+	22.7092	14.7483	12.2267	12.0232	26.3038	13.1542	23.1777	16.4955	18.7211	17.5718	11.9353	28.8553	25.9142	17.5985	39.5775	45.9686	40.9302	n	16.1292	66.1799	16.8609	20.0337	41.7571	0.0104077
NONHSAT048759	chr15:93115936-93115967	n140457	-	2.49931	6.89842	11.4378	1.87459	3.51525	0	8.22436	32.5771	21.0159	10.9588	9.3044	1.49965	6.06057	0	63.3682	n	n	n	n	19.858	4.3709	11.2051	41.6131	0.013189
NONHSAT086554	chr22:37767290-37767320	n130936	-	1.29131	0	0	0	1.21081	2.54314	3.86296	7.08694	24.1294	4.24652	7.69164	0	0	0	50.03	21.0488	80.2621	n	n	14.4847	0.840876	5.87718	41.4564	0.00926486
NONHSAT086555	chr22:37767290-37767320	n130935	-	1.29131	0	0	0	1.21081	2.54314	3.86296	7.08694	24.1294	4.24652	7.69164	0	0	0	50.03	21.0488	80.2621	n	n	14.4847	0.840876	5.87718	41.4564	0.00926486
NONHSAT086557	chr22:37767290-37767320	n130933	-	1.29131	0	0	0	1.21081	2.54314	3.86296	7.08694	24.1294	4.24652	7.69164	0	0	0	50.03	21.0488	80.2621	n	n	14.4847	0.840876	5.87718	41.4564	0.00926486
NONHSAT086558	chr22:37767290-37767320	n398175	-	1.29131	0	0	0	1.21081	2.54314	3.86296	7.08694	24.1294	4.24652	7.69164	0	0	0	50.03	21.0488	80.2621	n	n	14.4847	0.840876	5.87718	41.4564	0.00926486
NONHSAT086461	chr22:37765649-37765680	n146282	-	6.24826	3.44921	0	0	3.51525	4.92221	11.9627	29.1479	25.6861	2.73969	11.1653	1.49965	3.63634	0	47.7041	29.423	82.049	n	n	4.67247	3.02249	10.7297	40.9622	0.0189604
NONHSAT086457	chr22:37765616-37765645	n392281	-	6.67918	1.84354	0	0	3.75768	7.89251	11.1893	29.3253	29.9537	4.39296	5.96765	1.60307	3.88712	0	46.4275	31.4522	80.6909	n	n	4.99471	3.36215	10.7899	40.8913	0.0176501
NONHSAT077588	chr2:237033173-237033202	n117619	+	25.3809	11.0613	18.34	22.0426	27.5563	7.89251	46.3555	40.3222	11.2326	35.1437	25.8598	9.61843	46.6455	15.6431	48.7108	19.3552	25.7275	n	58.0652	51.1958	18.7123	28.8526	40.6109	0.0195809
NONHSAT112152	chr6:34950562-34950592	n125235	+	21.9522	14.2567	11.8191	11.6224	25.427	12.7157	22.4052	15.9456	18.097	16.9861	11.5375	27.8934	25.0504	17.0118	38.2582	44.4363	39.5658	n	15.5916	63.9739	16.2989	19.3659	40.3652	0.0104077
NONHSAT086456	chr22:37765615-37765645	n142934	-	6.45654	1.78209	0	0	3.63243	7.62943	10.8163	28.3477	28.9553	4.24652	5.76873	1.54964	3.75755	0	44.8799	32.7426	78.0012	n	n	4.82822	3.25008	10.4302	40.113	0.015897
NONHSAT086351	chr22:37764725-37764755	n395554	-	1.29131	3.56418	2.95478	0	6.05404	0	2.31777	38.9782	38.607	1.41551	9.61455	0	2.50504	0	49.2943	28.065	94.958	20.7571	n	7.24233	2.31072	11.6798	40.0633	0.0235157
NONHSAT101900	chr5:68485462-68485491	n130559	+	12.0225	12.9048	12.2267	10.0193	12.5256	5.26167	16.7839	9.16414	1.24807	14.6432	3.97843	12.8246	14.2528	7.82154	28.1609	14.5164	60.8105	n	n	56.1905	10.8268	10.0896	39.9196	0.0114882
NONHSAT086455	chr22:37765609-37765637	n145843	-	6.91772	0	0	0	3.89189	8.17438	9.93332	28.4743	31.0235	4.54985	4.12052	0	4.02595	0	45.7207	35.0813	71.4607	n	n	6.46636	3.164	10.2659	39.6823	0.00963428
NONHSAT077596	chr2:237039237-237039263	n131067	+	29.7994	12.3376	13.6374	26.821	18.1621	14.672	33.8752	42.9305	80.7407	32.6656	24.4062	8.94021	26.0138	21.8101	39.8995	35.0813	44.3485	43.5463	n	33.4261	19.2383	33.9228	39.2604	0.000576545
NONHSAT086350	chr22:37764724-37764755	n136680	-	1.24965	3.44921	2.85946	0	5.85875	0	2.24301	37.7208	37.3616	1.36985	9.3044	0	2.42423	0	48.4161	27.1597	92.9888	20.0875	n	7.00871	2.23618	11.303	39.1322	0.0240075
NONHSAT130748	chr9:33524473-33524502	n395190	+	2.67167	0	12.2267	0	3.75768	0	0	1.83283	7.48843	1.46432	5.96765	1.60307	0	1.95538	n	24.194	54.9634	n	n	34.963	3.10934	2.53896	38.0401	0.00108236
NONHSAT056046	chr17:74553856-74561663	n342724	+	11.3787	18.6575	21.3598	13.5442	19.7241	20.6029	29.8797	48.4927	27.8485	21.6119	12.846	15.2968	33.6416	17.6456	40.1644	46.5807	16.7243	41.3229	55.5389	27.3957	17.5446	25.9079	37.9545	0.00615846
NONHSAT028550	chr12:54418179-54418208	n121483	+	0	0	0	0	0	0	0.799233	3.66566	14.9769	10.2502	0	0	2.59142	0	24.3554	62.9044	12.8638	n	n	48.6984	0	4.03543	37.2055	0.00325048
NONHSAT113115	chr6:52365515-52365541	n143818	-	22.3496	20.5626	27.2748	31.2912	8.38252	14.672	32.9837	24.5317	101.622	29.399	22.1874	39.3369	20.233	26.1721	44.1441	35.0813	44.3485	n	n	25.0696	20.7554	37.0582	37.1609	0.0186601
NONHSAT078150	chr20:2125428-2125458	n122567	+	21.9522	21.3851	32.5025	23.2449	25.427	15.2589	30.9037	8.85867	21.7165	22.6481	24.9978	34.092	21.2928	17.0118	38.2582	23.3875	35.044	n	n	50.6963	23.2951	22.6902	36.8465	0.0335907
NONHSAT130747	chr9:33524472-33524502	n137485	+	2.58262	0	11.8191	0	3.63243	0	0	1.77173	7.23882	1.41551	5.76873	1.54964	0	1.8902	n	23.3875	53.1313	n	n	33.7975	3.00569	2.45433	36.7721	0.00108236
NONHSAT048756	chr15:93115896-93115925	n115986	-	2.67167	5.53063	6.11333	0	3.75768	0	7.99233	32.9909	12.4807	8.78591	9.94608	1.60307	2.59142	0	50.9941	n	n	n	n	22.4762	3.01222	9.54881	36.7351	0.00295419
NONHSAT056040	chr17:74553845-74561430	n383231	+	10.9155	17.7646	20.3593	12.8883	18.7929	19.5703	28.4737	46.0833	26.5957	20.6126	12.2477	14.6035	32.0741	16.806	38.3343	44.4123	15.9664	39.3636	52.8662	26.1656	16.7152	24.6871	36.1847	0.00603116
NONHSAT113119	chr6:52366054-52366080	n117285	-	17.8797	10.2813	6.81871	22.3508	11.1767	11.7376	27.635	16.3545	93.2694	32.6656	11.0937	19.6685	18.7878	17.448	46.6909	35.0813	41.7398	n	n	19.4986	13.3741	29.6153	35.7526	0.00359388
NONHSAT086473	chr22:37765725-37765754	n125338	-	2.67167	5.53063	0	0	1.25256	2.63084	6.39386	18.3283	17.473	0	11.9353	1.60307	2.59142	0	47.9497	24.194	66.6577	n	n	1.24868	2.01428	7.29062	35.0125	0.019216
NONHSAT001150	chr1:16928659-16928689	n393046	-	10.3305	10.6925	5.90955	7.74829	12.1081	2.54314	17.7696	7.08694	47.0523	22.6481	7.69164	4.64891	10.0201	18.902	17.6577	56.1301	22.609	n	n	43.454	8.22201	16.9775	34.9627	0.00658077
NONHSAT077593	chr2:237037183-237037212	n396328	+	17.3659	14.7483	15.2833	26.0503	11.273	10.5233	28.7724	36.6566	18.7211	29.2864	17.9029	6.41229	23.3227	11.7323	54.0385	29.0328	19.8804	n	n	34.963	15.874	21.6008	34.4787	0.0194773
NONHSAT028021	chr12:49165745-49165827	n411387	-	10.8659	17.6036	12.9722	13.465	18.1621	20.4692	23.7431	36.9471	26.0421	27.447	19.6981	18.709	24.7449	13.1392	46.0283	42.7821	23.5741	n	n	24.2883	15.5897	23.8088	34.1682	0.00633811
NONHSAT086333	chr22:37764202-37764232	n394583	-	1.29131	0	0	0	9.68647	7.62943	10.0437	15.9456	44.6394	2.83102	13.4604	1.54964	2.50504	0	52.973	23.3875	66.6967	26.4181	24.9465	9.65644	3.1012	11.3718	34.013	0.00594051
NONHSAT086506	chr22:37766150-37766179	n394654	-	2.67167	1.84354	3.05666	0	8.76793	2.63084	6.39386	18.3283	43.6825	1.46432	7.95686	0	3.88712	0	45.6663	24.194	58.4717	n	n	7.49206	3.16177	10.2141	33.956	0.00939749
NONHSAT086509	chr22:37766156-37766185	n129669	-	1.33584	1.84354	3.05666	0	8.76793	2.63084	5.59463	18.3283	44.9306	1.46432	7.95686	0	3.88712	0	47.9497	24.194	56.1328	n	n	7.49206	2.93913	10.2702	33.9421	0.00840189
NONHSAT086331	chr22:37764200-37764230	n389897	-	1.29131	0	0	0	9.68647	7.62943	10.0437	15.9456	44.6394	2.83102	13.4604	1.54964	2.50504	0	52.2372	23.3875	66.6967	26.4181	24.9465	9.65644	3.1012	11.3718	33.8904	0.00587685
NONHSAT086471	chr22:37765724-37765754	n125337	-	2.58262	5.34627	0	0	1.21081	2.54314	6.18073	17.7173	18.097	0	11.5375	1.54964	2.50504	0	46.3513	23.3875	64.4358	n	n	1.20705	1.94714	7.19841	33.8454	0.019216
NONHSAT086472	chr22:37765724-37765754	n400686	-	2.58262	5.34627	0	0	1.21081	2.54314	6.18073	17.7173	18.097	0	11.5375	1.54964	2.50504	0	46.3513	23.3875	64.4358	n	n	1.20705	1.94714	7.19841	33.8454	0.019216
NONHSAT001149	chr1:16928658-16928689	n141613	-	9.99722	10.3476	5.71892	7.49835	11.7175	2.4611	17.1964	6.85833	45.5345	21.9175	7.44352	4.49894	9.69691	18.2923	17.0881	54.3194	21.8797	n	n	42.0522	7.95679	16.4298	33.8349	0.00658077
NONHSAT086474	chr22:37765737-37765764	n132610	-	2.86957	5.9403	0	0	1.34534	0	6.86748	17.7173	16.0863	0	14.956	1.72182	1.39169	0	49.049	15.5917	67.8271	n	n	2.68234	1.69254	7.34257	33.7876	0.0271863
NONHSAT048762	chr15:93115975-93116005	n402507	-	2.58262	3.56418	8.86433	1.93707	2.42162	7.62943	8.49851	28.3477	16.8906	12.7396	7.69164	1.54964	8.76763	0	55.9159	n	n	n	n	10.8635	4.49987	10.5607	33.3897	0.0373685
NONHSAT077592	chr2:237037182-237037212	n134958	+	16.787	14.2567	14.7739	25.1819	10.8973	10.1726	27.8133	35.4347	18.097	28.3102	17.3062	6.19854	22.5453	11.3412	52.2372	28.065	19.2177	n	n	33.7975	15.3449	20.8808	33.3294	0.0194773
NONHSAT145969	chr17:16343349-16343420	n387880	+	9.27559	12.8009	4.99399	11.4587	7.67414	10.7457	47.9877	57.6438	28.0377	11.962	10.5625	18.3337	48.6894	11.9802	60.9313	51.3867	12.4191	19.1359	28.9872	26.5212	9.49151	29.3996	33.2302	0.0125057
NONHSAT086335	chr22:37764210-37764240	n394598	-	1.29131	0	0	0	9.68647	7.62943	10.0437	15.9456	45.8458	2.83102	13.4604	1.54964	2.50504	0	50.7658	18.71	67.8271	26.4181	24.9465	9.65644	3.1012	11.5226	33.054	0.00810677
NONHSAT086337	chr22:37764212-37764242	n393970	-	1.29131	0	0	0	9.68647	7.62943	10.0437	15.9456	45.8458	2.83102	13.4604	1.54964	2.50504	0	50.7658	18.71	67.8271	26.4181	24.9465	9.65644	3.1012	11.5226	33.054	0.00810677
NONHSAT086332	chr22:37764201-37764232	n138855	-	1.24965	0	0	0	9.374	7.38331	9.7197	15.4312	43.1994	2.73969	13.0262	1.49965	2.42423	0	51.2642	22.6331	64.5452	25.5659	24.1418	9.34494	3.00116	11.005	32.9158	0.00594051
NONHSAT056308	chr17:77758533-77758559	n144907	+	0	0	0	0	0	5.86879	0	12.2659	1.39208	6.53311	0	0	7.22607	0	61.9716	35.0813	7.82621	n	n	26.4624	0.978131	3.42714	32.8354	0.00754163
NONHSAT086505	chr22:37766149-37766179	n138714	-	2.58262	1.78209	2.95478	0	8.47566	2.54314	6.18073	17.7173	42.2264	1.41551	7.69164	0	3.75755	0	44.1441	23.3875	56.5226	n	n	7.24233	3.05638	9.87365	32.8242	0.00939749
NONHSAT086507	chr22:37766155-37766185	n398778	-	1.29131	1.78209	2.95478	0	8.47566	2.54314	5.40814	17.7173	43.4329	1.41551	7.69164	0	3.75755	0	46.3513	23.3875	54.2617	n	n	7.24233	2.84116	9.92789	32.8107	0.00840189
NONHSAT086508	chr22:37766155-37766185	n129668	-	1.29131	1.78209	2.95478	0	8.47566	2.54314	5.40814	17.7173	43.4329	1.41551	7.69164	0	3.75755	0	46.3513	23.3875	54.2617	n	n	7.24233	2.84116	9.92789	32.8107	0.00840189
NONHSAT086330	chr22:37764199-37764230	n147632	-	1.24965	0	0	0	9.374	7.38331	9.7197	15.4312	43.1994	2.73969	13.0262	1.49965	2.42423	0	50.5522	22.6331	64.5452	25.5659	24.1418	9.34494	3.00116	11.005	32.7972	0.00587685
NONHSAT113116	chr6:52365618-52365644	n126810	-	8.93983	6.16878	20.4561	33.5263	11.1767	5.86879	23.1777	16.3545	73.7802	11.433	13.3124	25.0326	14.4521	13.086	39.0506	24.2871	37.8267	n	n	29.2479	14.3561	23.8286	32.603	0.0183075
NONHSAT016001	chr10:102748629-102748655	n124606	+	11.9198	10.2813	0	6.70525	8.38252	5.86879	23.1777	10.2215	12.5287	14.6995	6.65622	19.6685	17.3426	2.18101	27.1656	37.7799	26.0874	n	n	38.9972	7.19294	13.3095	32.5075	7.86291e-05
NONHSAT048761	chr15:93115974-93116005	n121701	-	2.49931	3.44921	8.57838	1.87459	2.3435	7.38331	8.22436	27.4333	16.3457	12.3286	7.44352	1.49965	8.4848	0	54.1122	n	n	n	n	10.5131	4.35472	10.22	32.3126	0.0373685
NONHSAT086339	chr22:37764217-37764247	n399310	-	1.29131	0	0	0	9.68647	2.54314	10.8163	15.9456	44.6394	2.83102	9.61455	1.54964	2.50504	0	49.2943	18.71	63.3053	26.4181	24.9465	9.65644	2.25349	10.9877	32.0551	0.00521802
NONHSAT086334	chr22:37764209-37764240	n138839	-	1.24965	0	0	0	9.374	7.38331	9.7197	15.4312	44.3669	2.73969	13.0262	1.49965	2.42423	0	49.1281	18.1065	65.6392	25.5659	24.1418	9.34494	3.00116	11.151	31.9877	0.00810677
NONHSAT086336	chr22:37764211-37764242	n139994	-	1.24965	0	0	0	9.374	7.38331	9.7197	15.4312	44.3669	2.73969	13.0262	1.49965	2.42423	0	49.1281	18.1065	65.6392	25.5659	24.1418	9.34494	3.00116	11.151	31.9877	0.00810677
NONHSAT086443	chr22:37765592-37765621	n119767	-	6.67918	0	0	0	3.75768	2.63084	8.79156	23.8268	27.4576	4.39296	3.97843	0	2.59142	0	35.0109	21.7746	63.1494	n	n	7.49206	2.17795	8.87984	31.8567	0.0139272
NONHSAT086446	chr22:37765592-37765621	n403419	-	6.67918	0	0	0	3.75768	2.63084	8.79156	23.8268	27.4576	4.39296	3.97843	0	2.59142	0	35.0109	21.7746	63.1494	n	n	7.49206	2.17795	8.87984	31.8567	0.0139272
NONHSAT086439	chr22:37765588-37765617	n394696	-	6.67918	0	0	0	3.75768	2.63084	8.79156	21.9939	27.4576	4.39296	3.97843	0	2.59142	0	35.772	21.7746	60.8105	n	n	7.49206	2.17795	8.65074	31.4623	0.0121922
NONHSAT141081	chr16:22540903-22540930	n139099	+	4.30436	5.9403	9.84925	4.30461	8.07206	5.65143	11.1597	1.96859	13.4052	7.86393	0	6.88727	15.3086	8.40091	43.3266	23.3875	27.6333	n	n	n	6.35367	8.12427	31.4492	0.000541887
NONHSAT086453	chr22:37765594-37765623	n401460	-	6.67918	0	0	0	3.75768	2.63084	7.99233	23.8268	27.4576	4.39296	3.97843	0	2.59142	0	35.772	21.7746	61.98	n	n	6.24339	2.17795	8.77994	31.4425	0.0147845
NONHSAT086454	chr22:37765594-37765624	n394172	-	6.45654	0	0	0	3.63243	2.54314	9.2711	23.0325	27.7488	4.24652	3.84582	0	2.50504	0	35.3153	23.3875	59.914	n	n	6.03527	2.10535	8.83123	31.163	0.0123705
NONHSAT086448	chr22:37765593-37765622	n129952	-	6.67918	0	0	0	3.75768	2.63084	7.99233	23.8268	27.4576	4.39296	3.97843	0	2.59142	0	34.2498	21.7746	61.98	n	n	6.24339	2.17795	8.77994	31.0619	0.0154727
NONHSAT086450	chr22:37765593-37765622	n129951	-	6.67918	0	0	0	3.75768	2.63084	7.99233	23.8268	27.4576	4.39296	3.97843	0	2.59142	0	34.2498	21.7746	61.98	n	n	6.24339	2.17795	8.77994	31.0619	0.0154727
NONHSAT086451	chr22:37765593-37765622	n398628	-	6.67918	0	0	0	3.75768	2.63084	7.99233	23.8268	27.4576	4.39296	3.97843	0	2.59142	0	34.2498	21.7746	61.98	n	n	6.24339	2.17795	8.77994	31.0619	0.0154727
NONHSAT086338	chr22:37764216-37764247	n128529	-	1.24965	0	0	0	9.374	2.4611	10.4674	15.4312	43.1994	2.73969	11.1653	1.49965	2.42423	0	47.7041	18.1065	61.2632	25.5659	24.1418	9.34494	2.18079	10.8659	31.0211	0.00521802
NONHSAT086478	chr22:37765742-37765770	n128471	-	2.76709	5.72815	0	0	1.2973	0	6.62221	18.9829	16.8044	0	14.4218	1.66032	1.34198	0	48.0856	15.0348	58.1375	n	n	2.58655	1.63209	7.4792	30.9611	0.0234393
NONHSAT096376	chr4:53578990-53586518	n378733	+	3.71547	4.22273	3.12564	3.44247	6.14797	6.88693	17.5876	46.7798	17.0505	6.22903	4.5564	3.9342	20.3512	3.75908	22.29	29.4901	5.26163	67.1498	54.7574	6.58858	4.5902	15.031	30.9229	0.0292721
NONHSAT086442	chr22:37765592-37765622	n129948	-	6.45654	0	0	0	3.63243	2.54314	8.49851	23.0325	26.5423	4.24652	3.84582	0	2.50504	0	33.8438	21.0488	61.0444	n	n	7.24233	2.10535	8.58384	30.7948	0.0139272
NONHSAT086444	chr22:37765592-37765622	n129950	-	6.45654	0	0	0	3.63243	2.54314	8.49851	23.0325	26.5423	4.24652	3.84582	0	2.50504	0	33.8438	21.0488	61.0444	n	n	7.24233	2.10535	8.58384	30.7948	0.0139272
NONHSAT086445	chr22:37765592-37765622	n398629	-	6.45654	0	0	0	3.63243	2.54314	8.49851	23.0325	26.5423	4.24652	3.84582	0	2.50504	0	33.8438	21.0488	61.0444	n	n	7.24233	2.10535	8.58384	30.7948	0.0139272
NONHSAT086447	chr22:37765592-37765622	n398631	-	6.45654	0	0	0	3.63243	2.54314	8.49851	23.0325	26.5423	4.24652	3.84582	0	2.50504	0	33.8438	21.0488	61.0444	n	n	7.24233	2.10535	8.58384	30.7948	0.0139272
NONHSAT086975	chr22:42224876-42224905	n130194	+	10.6867	9.21771	15.2833	20.0387	20.041	18.4159	23.977	25.6596	12.4807	17.5718	13.9245	16.0307	25.9142	5.86615	31.2053	19.3552	32.7441	n	n	38.709	15.6139	17.6781	30.5034	0.0059666
NONHSAT086438	chr22:37765587-37765617	n138590	-	6.45654	0	0	0	3.63243	2.54314	8.49851	21.2608	26.5423	4.24652	3.84582	0	2.50504	0	34.5796	21.0488	58.7835	n	n	7.24233	2.10535	8.36238	30.4136	0.0121922
NONHSAT086452	chr22:37765593-37765623	n123848	-	6.45654	0	0	0	3.63243	2.54314	7.72591	23.0325	26.5423	4.24652	3.84582	0	2.50504	0	34.5796	21.0488	59.914	n	n	6.03527	2.10535	8.48727	30.3944	0.0147845
NONHSAT079156	chr20:25388397-25388424	n117485	+	2.86957	0	0	6.45691	6.72672	5.65143	6.00904	3.93719	1.34052	0	4.27313	1.72182	5.56675	0	19.6196	10.3945	36.4257	n	n	54.9881	3.61744	2.85606	30.357	0.00972757
NONHSAT086475	chr22:37765739-37765769	n119532	-	2.58262	5.34627	0	0	1.21081	0	6.18073	19.4891	15.6841	0	13.4604	1.54964	1.25252	0	44.8799	14.0325	59.914	n	n	2.41411	1.52328	7.20205	30.3101	0.0263528
NONHSAT028549	chr12:54417272-54417301	n403856	+	0	0	0	0	0	0	9.59079	9.16414	29.9537	10.2502	0	0	5.18283	0	18.2665	41.1298	32.7441	n	n	28.7196	0	8.01772	30.215	4.17737e-05
NONHSAT086449	chr22:37765593-37765624	n139642	-	6.24826	0	0	0	3.51525	2.4611	8.97203	22.2896	26.8537	4.10954	3.72176	0	2.42423	0	34.1761	22.6331	57.9813	n	n	5.84059	2.03744	8.54635	30.1578	0.0123705
NONHSAT086440	chr22:37765591-37765622	n129949	-	6.24826	0	0	0	3.51525	2.4611	8.22436	22.2896	25.6861	4.10954	3.72176	0	2.42423	0	32.7521	20.3698	60.1692	n	n	7.00871	2.03744	8.30695	30.075	0.0146889
NONHSAT086441	chr22:37765591-37765622	n398630	-	6.24826	0	0	0	3.51525	2.4611	8.22436	22.2896	25.6861	4.10954	3.72176	0	2.42423	0	32.7521	20.3698	60.1692	n	n	7.00871	2.03744	8.30695	30.075	0.0146889
NONHSAT039378	chr14:94568230-94568259	n401353	+	13.3584	7.37417	12.2267	18.0348	8.76793	18.4159	23.977	16.4955	13.7288	17.5718	23.8706	19.2369	27.2099	3.91077	23.5943	48.388	29.2358	17.5687	22.5809	38.709	13.0296	18.2501	30.0128	0.00734108
NONHSAT086476	chr22:37765740-37765769	n403526	-	2.67167	5.53063	0	0	1.25256	0	6.39386	20.1611	16.2249	0	13.9245	1.60307	1.29571	0	46.4275	14.5164	56.1328	n	n	2.49735	1.57581	7.4504	29.8935	0.0234393
NONHSAT086477	chr22:37765740-37765769	n119533	-	2.67167	5.53063	0	0	1.25256	0	6.39386	20.1611	16.2249	0	13.9245	1.60307	1.29571	0	46.4275	14.5164	56.1328	n	n	2.49735	1.57581	7.4504	29.8935	0.0234393
NONHSAT086977	chr22:42224903-42224933	n394367	+	10.3305	12.4746	14.7739	17.4337	18.1621	17.802	21.6326	23.0325	12.0647	15.5706	13.4604	13.9467	25.0504	5.67061	31.6366	16.3713	32.7831	n	n	38.6258	15.1628	16.3036	29.8542	0.00712993
NONHSAT087898	chr3:10302191-10302218	n121399	+	15.7827	17.8209	16.4154	25.8276	24.2162	19.78	22.3193	33.4661	18.7673	22.019	8.54626	27.5491	34.7922	16.8018	30.2469	31.1834	22.609	n	n	34.8705	19.9738	23.0326	29.7275	0.0106919
NONHSAT064012	chr19:28288976-28289005	n131064	+	20.0375	7.37417	3.05666	8.01547	11.273	13.1542	31.1701	7.33131	37.4422	17.5718	9.94608	11.2215	28.5056	1.95538	28.922	38.7104	33.9136	15.6166	n	31.2169	10.4852	18.143	29.6759	0.00175844
NONHSAT064013	chr19:28288976-28289005	n383450	+	20.0375	7.37417	3.05666	8.01547	11.273	13.1542	31.1701	7.33131	37.4422	17.5718	9.94608	11.2215	28.5056	1.95538	28.922	38.7104	33.9136	15.6166	n	31.2169	10.4852	18.143	29.6759	0.00175844
NONHSAT028548	chr12:54417271-54417301	n118798	+	0	0	0	0	0	0	9.2711	8.85867	28.9553	9.90856	0	0	5.01007	0	17.6577	39.7588	31.6527	n	n	27.7623	0	7.75046	29.2078	4.17737e-05
NONHSAT011616	chr10:17428934-17450285	n381407	+	0.486849	2.78352	0.477432	0.104331	7.95612	6.16381	42.0279	108.881	0.389882	16.6964	4.66055	0	35.3493	2.54516	45.2933	33.0029	21.8581	25.002	21.8338	27.6951	2.99534	26.3187	29.1142	5.42541e-05
NONHSAT039377	chr14:94568229-94568259	n124072	+	12.9131	7.12836	11.8191	17.4337	8.47566	17.802	23.1777	15.9456	13.2712	16.9861	23.0749	18.5956	26.3029	3.78041	22.8078	46.7751	28.2613	16.9831	21.8282	37.4187	12.5953	17.6418	29.0124	0.00734108
NONHSAT086976	chr22:42224902-42224933	n139298	+	9.99722	12.0722	14.2973	16.8713	17.5763	17.2277	20.9347	25.7187	11.6755	15.0683	13.0262	13.4968	24.2423	5.48769	30.6161	15.8432	31.7256	n	n	37.3798	14.6737	16.2063	28.8912	0.00712993
NONHSAT041040	chr15:25333928-25333957	n133909	+	13.3584	11.0613	12.2267	16.0309	17.5359	5.26167	30.3708	9.16414	24.9614	30.7507	13.9245	0	23.3227	9.77692	42.6219	31.4522	15.2026	n	n	26.2222	12.5791	17.7839	28.8747	0.0116985
NONHSAT024983	chr11:125769518-125769546	n142693	+	5.53418	9.54691	9.49749	16.6035	7.78377	8.17438	18.2111	20.8812	25.8529	12.1329	8.24104	3.32065	8.0519	6.07566	25.2252	10.0232	32.7024	20.2179	n	55.6107	9.52337	12.8459	28.7559	0.0243287
NONHSAT086564	chr22:37767334-37767363	n141323	-	0	3.68708	0	0	1.25256	2.63084	2.3977	7.33131	18.7211	5.85728	3.97843	0	0	0	30.4442	14.5164	61.98	n	n	7.49206	1.26175	4.78572	28.6082	0.0216479
NONHSAT131117	chr9:37886707-37886737	n395060	-	11.6218	12.4746	2.95478	13.5595	10.8973	0	19.3148	10.6304	9.65176	19.8171	15.3833	10.8474	23.7978	20.7923	22.8078	18.71	18.0872	n	n	51.9034	8.58466	16.2794	27.8771	0.024931
NONHSAT086437	chr22:37765585-37765613	n119832	-	6.91772	0	0	0	1.2973	2.72479	8.27777	17.0846	27.1456	4.54985	4.12052	0	2.68397	0	33.8964	20.0465	50.8704	n	n	6.46636	1.8233	7.98278	27.8199	0.00934347
NONHSAT084719	chr22:30079009-30079053	n333851	+	7.0435	6.07531	14.1023	10.5659	3.30221	6.93584	13.1692	16.912	8.22593	9.65119	7.86645	16.9051	5.12394	9.02143	6.52129	6.37842	54.7242	n	36.1441	34.5657	8.00417	10.8594	27.6667	0.0484649
NONHSAT069607	chr2:25043643-25043672	n126796	+	10.6867	7.37417	0	6.01161	8.76793	7.89251	14.3862	20.1611	7.48843	16.1075	1.98922	9.61843	15.5485	7.82154	12.9388	19.3552	43.269	17.5687	n	44.9524	6.78882	11.6401	27.6168	0.00972704
NONHSAT131116	chr9:37886706-37886737	n137793	-	11.2469	12.0722	2.85946	13.1221	10.5458	0	19.4394	10.2875	10.508	19.1779	14.887	10.4975	23.0302	20.1215	22.7841	18.1065	17.5038	n	n	50.2291	8.30774	15.9936	27.1558	0.0235576
NONHSAT092215	chr3:133544634-133544660	n121266	-	7.44985	2.05626	6.81871	11.1754	11.1767	5.86879	14.2632	16.3545	11.1366	24.4992	6.65622	3.57608	15.8973	6.54302	37.3527	32.3827	30.0005	6.53195	n	27.8551	7.42429	12.3658	26.8246	0.00392796
NONHSAT033349	chr13:41373398-41373424	n133305	+	5.95988	2.05626	13.6374	8.94034	12.5738	5.86879	27.635	10.2215	25.0574	13.0662	6.65622	1.78804	11.5617	8.72402	35.6549	35.0813	24.783	n	n	11.142	8.17275	13.0888	26.6653	0.00652045
NONHSAT056048	chr17:74553859-74561430	n383234	+	8.10871	12.9544	14.7944	9.32824	13.6354	14.0659	20.3697	32.4777	19.3965	14.7516	8.79623	10.762	22.9704	12.1524	27.8364	31.4146	11.4142	28.156	37.6584	18.5526	12.1478	17.7096	25.8387	0.00648344
NONHSAT086435	chr22:37765570-37765601	n127078	-	3.74896	1.7246	0	0	1.17175	4.92221	5.98135	10.2875	22.1835	4.10954	7.44352	1.49965	1.21211	1.82923	30.6161	18.1065	48.1354	n	n	5.84059	1.92792	6.8183	25.6746	0.011012
NONHSAT044152	chr15:59406727-59406754	n146545	+	7.17393	1.9801	0	0	1.34534	2.82571	11.1597	7.87437	8.04313	1.57279	4.27313	0	12.5252	0	12.2623	5.19723	20.0969	31.4501	n	59.0116	2.22085	5.68103	25.6036	0.0235107
NONHSAT131179	chr9:38595799-38595826	n116246	-	7.17393	3.9602	0	0	4.03603	11.3029	9.44278	1.96859	4.02156	7.86393	8.54626	6.88727	1.39169	0	13.0797	28.5848	35.1696	12.5801	3.4648	59.0116	4.41217	5.01526	25.3151	0.0324043
NONHSAT016497	chr10:118589516-118589544	n121026	-	20.7532	9.54691	0	8.30174	16.8648	8.17438	14.0722	5.69486	10.3412	21.2326	24.7231	16.6032	17.4458	10.1261	18.1306	22.5523	26.6464	34.3705	33.4105	14.226	10.6068	15.0299	24.8894	0.00948214
NONHSAT053065	chr17:33459022-33459051	n142279	-	12.0225	12.9048	6.11333	10.0193	12.5256	7.89251	34.367	32.9909	28.7057	19.0361	9.94608	9.61843	24.6185	9.77692	19.7887	24.194	16.3721	7.80831	38.7101	42.455	10.2464	21.1324	24.888	0.0250802
NONHSAT016118	chr10:104209573-104216050	n379581	+	10.4036	6.83112	4.951	3.51252	12.0618	13.8929	26.2634	24.563	24.0371	15.1731	14.2563	9.28359	13.5985	3.81801	27.0032	29.3105	13.1036	22.5228	33.8553	21.6383	8.60882	16.3741	24.5723	0.000827507
NONHSAT048755	chr15:93115886-93115915	n400360	-	2.67167	5.53063	6.11333	0	3.75768	0	6.39386	32.9909	9.98458	7.32159	9.94608	0	2.59142	0	47.9497	2.4194	n	n	n	22.4762	3.01222	8.65356	24.2818	0.0456915
NONHSAT092216	chr3:133544639-133544668	n142328	-	6.67918	1.84354	6.11333	10.0193	10.0205	10.5233	14.3862	14.6626	11.2326	21.9648	7.95686	3.20614	15.5485	5.86615	34.2498	26.6134	28.0664	5.85623	n	24.9735	7.5332	11.853	23.9519	0.00588926
NONHSAT122303	chr7:99668922-99669089	n335808	-	14.8462	11.5249	16.4547	14.615	13.9207	16.9035	25.9535	21.6427	23.407	21.1055	8.63582	19.4864	29.4754	14.9405	26.8301	27.7289	28.4305	29.8306	7.84247	22.7678	14.7108	20.5809	23.9051	0.0236415
NONHSAT086436	chr22:37765571-37765601	n399944	-	3.87392	1.78209	0	0	1.21081	2.54314	6.18073	10.6304	22.9229	4.24652	7.69164	1.54964	1.25252	0	28.6937	16.3713	44.0876	n	n	6.03527	1.56833	6.8093	23.797	0.00927451
NONHSAT048997	chr15:93122358-93122388	n128717	-	2.58262	1.78209	5.90955	0	1.21081	2.54314	5.40814	12.4021	10.8582	7.07754	9.61455	0	1.25252	0	33.1081	n	n	n	n	14.4847	2.33803	5.82664	23.7964	0.00357778
NONHSAT048998	chr15:93122358-93122388	n399214	-	2.58262	1.78209	5.90955	0	1.21081	2.54314	5.40814	12.4021	10.8582	7.07754	9.61455	0	1.25252	0	33.1081	n	n	n	n	14.4847	2.33803	5.82664	23.7964	0.00357778
NONHSAT048578	chr15:93114675-93114702	n122385	-	1.43479	5.9403	0	0	4.03603	11.3029	10.3012	25.5917	21.4483	7.86393	10.6828	1.72182	2.78337	0	39.2392	n	n	n	n	8.04703	3.78566	10.0492	23.6431	0.0484832
NONHSAT092161	chr3:131947986-131948015	n403544	-	0	1.84354	6.11333	0	0	2.63084	55.9463	18.3283	21.2172	52.7155	3.97843	0	18.1399	1.95538	1.52221	53.2268	9.35547	n	n	29.9683	1.76462	21.5351	23.5182	0.0462856
NONHSAT048754	chr15:93115885-93115915	n126123	-	2.58262	5.34627	5.90955	0	3.63243	0	6.18073	31.8912	9.65176	7.07754	9.61455	0	2.50504	0	46.3513	2.33875	n	n	n	21.727	2.91181	8.3651	23.4724	0.0456915
NONHSAT068295	chr19:58453116-58453145	n123452	-	21.3734	9.21771	12.2267	12.0232	13.7782	18.4159	25.5754	12.8298	22.4653	11.7146	9.94608	17.6338	9.06996	17.5985	25.1165	19.3552	24.5581	13.6645	19.3551	38.709	14.5058	15.8542	23.4597	0.0468931
NONHSAT092214	chr3:133544620-133544646	n130055	-	7.44985	2.05626	6.81871	11.1754	11.1767	5.86879	13.3718	10.2215	6.9604	21.2326	6.65622	3.57608	14.4521	6.54302	33.957	24.2871	27.3917	6.53195	n	25.0696	7.42429	10.3767	23.4475	0.00538825
NONHSAT048981	chr15:93122006-93122032	n120767	-	2.97994	0	6.81871	0	0	0	2.67435	12.2659	11.1366	6.53311	2.21874	0	2.89043	0	35.6549	n	n	n	n	11.142	1.63311	4.71489	23.3985	0.0121871
NONHSAT114285	chr6:107387491-107387517	n126434	-	5.95988	6.16878	3.40936	0	11.1767	14.672	30.3094	36.7976	32.0178	6.53311	4.43748	12.5163	20.233	10.905	35.6549	13.4928	33.9136	8.70927	n	25.0696	6.89778	19.2187	23.368	0.0138695
NONHSAT122450	chr7:100802753-100802836	n411336	+	3.26717	1.93239	1.06799	0	3.50113	0.919208	3.63025	6.40386	2.61644	7.16281	2.08508	0.560109	3.62174	2.04962	15.4239	6.76266	7.76335	55.9282	42.8299	11.3434	1.78131	3.51624	23.3419	0.0297748
NONHSAT000227	chr1:988842-988874	n334852	+	12.106	13.3657	8.31031	1.81601	3.4054	11.921	7.24304	11.627	11.3107	5.30816	5.40818	11.6223	5.87118	7.08827	33.1081	n	24.3754	12.3835	35.0811	10.1845	8.4874	8.18484	23.0265	0.0195931
NONHSAT131181	chr9:38620161-38620186	n398998	-	6.19828	4.27702	0	0	2.90594	15.2589	8.34399	0	1.44776	5.09583	4.61498	5.57869	6.01209	2.26825	7.94594	28.065	27.1309	n	3.74198	46.3509	4.77335	4.1702	22.6469	0.0390223
NONHSAT131182	chr9:38620161-38620186	n129206	-	6.19828	4.27702	0	0	2.90594	15.2589	8.34399	0	1.44776	5.09583	4.61498	5.57869	6.01209	2.26825	7.94594	28.065	27.1309	n	3.74198	46.3509	4.77335	4.1702	22.6469	0.0390223
NONHSAT144573	chr16:89778263-89784573	n410042	+	3.6905	2.65331	1.31473	0.0663003	2.94241	3.52529	14.6762	15.3422	11.3352	6.73436	1.34922	4.00448	17.491	1.71445	21.8202	37.2226	9.9632	21.7657	33.1933	11.3613	2.36542	9.08088	22.5544	0.00127523
NONHSAT086514	chr22:37766340-37766368	n129190	-	2.76709	3.81877	0	0	2.59459	2.72479	6.62221	11.3897	25.8529	3.03323	6.18078	0	0	0	30.7432	20.0465	33.9136	n	n	5.17309	1.98421	6.63486	22.4691	0.00425528
NONHSAT048972	chr15:93121733-93121762	n393868	-	2.67167	7.37417	3.05666	0	3.75768	5.26167	3.99616	7.33131	3.74422	7.32159	1.98922	1.60307	2.59142	0	37.2942	n	n	n	n	7.49206	3.68698	3.57212	22.3931	0.0420858
NONHSAT048573	chr15:93114672-93114701	n130567	-	1.33584	5.53063	0	0	3.75768	10.5233	9.59079	23.8268	19.9692	7.32159	9.94608	1.60307	2.59142	0	36.5331	n	n	n	n	7.49206	3.52458	9.35611	22.0126	0.0484832
NONHSAT048574	chr15:93114672-93114701	n398333	-	1.33584	5.53063	0	0	3.75768	10.5233	9.59079	23.8268	19.9692	7.32159	9.94608	1.60307	2.59142	0	36.5331	n	n	n	n	7.49206	3.52458	9.35611	22.0126	0.0484832
NONHSAT048575	chr15:93114673-93114702	n122384	-	1.33584	5.53063	0	0	3.75768	10.5233	9.59079	23.8268	19.9692	7.32159	9.94608	1.60307	2.59142	0	36.5331	n	n	n	n	7.49206	3.52458	9.35611	22.0126	0.0484832
NONHSAT048577	chr15:93114675-93114704	n139292	-	1.33584	5.53063	0	0	3.75768	10.5233	9.59079	23.8268	19.9692	7.32159	9.94608	1.60307	2.59142	0	36.5331	n	n	n	n	7.49206	3.52458	9.35611	22.0126	0.0484832
NONHSAT048579	chr15:93114675-93114704	n394371	-	1.33584	5.53063	0	0	3.75768	10.5233	9.59079	23.8268	19.9692	7.32159	9.94608	1.60307	2.59142	0	36.5331	n	n	n	n	7.49206	3.52458	9.35611	22.0126	0.0484832
NONHSAT048580	chr15:93114676-93114705	n119206	-	1.33584	5.53063	0	0	3.75768	10.5233	9.59079	23.8268	19.9692	7.32159	9.94608	1.60307	2.59142	0	36.5331	n	n	n	n	7.49206	3.52458	9.35611	22.0126	0.0484832
NONHSAT086513	chr22:37766339-37766368	n399005	-	2.67167	3.68708	0	0	2.50512	2.63084	6.39386	10.997	24.9614	2.92864	5.96765	0	0	0	30.4442	19.3552	32.7441	n	n	4.99471	1.91579	6.40607	21.8846	0.00433415
NONHSAT032149	chr12:133499285-133499311	n144307	-	10.4298	4.11252	10.2281	6.70525	15.368	8.80318	27.635	14.3102	30.6258	34.2989	11.0937	16.0924	18.7878	19.629	16.9785	29.6842	23.4786	n	25.1864	13.9276	9.27446	21.5591	21.8511	0.00280421
NONHSAT048971	chr15:93121732-93121762	n140162	-	2.58262	7.12836	2.95478	0	3.63243	5.08628	3.86296	7.08694	3.61941	7.07754	1.92291	1.54964	2.50504	0	36.051	n	n	n	n	7.24233	3.56408	3.45305	21.6467	0.0420858
NONHSAT024994	chr11:125880353-125880379	n130606	-	5.95988	10.2813	3.40936	2.23508	1.39709	0	32.9837	2.04431	22.2733	13.0662	13.3124	3.57608	0	2.18101	8.48926	8.09569	23.4786	n	n	45.9609	3.88045	11.1796	21.5061	0.0420172
NONHSAT130763	chr9:33598391-33598422	n115775	+	0	1.7246	0	0	4.687	0	0.747669	1.71458	22.1835	2.73969	0	1.49965	1.21211	0	n	15.8432	n	n	n	26.8667	1.0686	3.76215	21.3549	0.000474798
NONHSAT086354	chr22:37764780-37764809	n143834	-	0	5.53063	0	0	2.50512	2.63084	5.59463	20.1611	24.9614	2.92864	7.95686	0	2.59142	0	31.9664	12.097	35.083	n	n	6.24339	1.77776	8.02426	21.3475	0.00950429
NONHSAT086355	chr22:37764781-37764810	n391778	-	0	5.53063	0	0	2.50512	2.63084	5.59463	20.1611	24.9614	2.92864	9.94608	0	2.59142	0	31.9664	12.097	35.083	n	n	6.24339	1.77776	8.27291	21.3475	0.00950429
NONHSAT048572	chr15:93114671-93114701	n398334	-	1.29131	5.34627	0	0	3.63243	10.1726	9.2711	23.0325	19.3035	7.07754	9.61455	1.54964	2.50504	0	35.3153	n	n	n	n	7.24233	3.4071	9.04424	21.2788	0.0484832
NONHSAT048576	chr15:93114674-93114704	n139291	-	1.29131	5.34627	0	0	3.63243	10.1726	9.2711	23.0325	19.3035	7.07754	9.61455	1.54964	2.50504	0	35.3153	n	n	n	n	7.24233	3.4071	9.04424	21.2788	0.0484832
NONHSAT094433	chr3:197367995-197368022	n147425	-	4.30436	1.9801	3.28308	0	10.7627	2.82571	8.58435	1.96859	8.04313	14.1551	2.13657	3.44363	19.4836	0	35.1518	15.5917	7.53635	n	n	26.8234	3.85933	7.22687	21.2758	0.00975062
NONHSAT086512	chr22:37766338-37766368	n129189	-	2.58262	3.56418	0	0	2.42162	2.54314	6.18073	10.6304	24.1294	2.83102	5.76873	0	0	0	29.4294	18.71	31.6527	n	n	4.82822	1.85193	6.19253	21.1551	0.00433415
NONHSAT076312	chr2:201436492-201436518	n123674	+	1.48997	0	0	4.47017	1.39709	11.7376	7.13161	2.04431	2.78416	3.26656	6.65622	7.15216	5.78085	0	11.036	n	20.8699	n	14.3922	37.6044	3.18247	4.35199	20.9756	0.0090931
NONHSAT016119	chr10:104209573-104216050	n411113	+	8.8818	5.80971	4.39875	3.13923	10.336	12.508	22.508	20.8001	20.5979	13.097	12.3564	8.14727	11.5889	3.27699	23.0426	25.3855	11.3755	18.7753	27.7945	18.3333	7.51225	14.0466	20.7844	0.000857695
NONHSAT092948	chr3:158531778-158531806	n128779	+	6.91772	13.3657	3.16583	4.15087	12.973	8.17438	18.2111	20.8812	19.3897	30.3323	22.6629	29.8858	20.1298	12.1513	21.2838	20.0465	13.3232	n	n	28.452	8.12457	21.7055	20.7764	0.00492449
NONHSAT086979	chr22:42225124-42225151	n147462	+	12.9131	3.9602	0	4.30461	22.8708	11.3029	16.3103	23.6231	10.7242	14.1551	12.8194	30.9927	11.1335	4.20045	22.0721	15.5917	23.8651	n	n	21.4588	9.22526	15.4948	20.7469	0.0320733
NONHSAT094643	chr4:998341-998372	n134276	+	1.24965	5.17381	0	1.87459	1.17175	4.92221	5.98135	18.8604	11.6755	27.3969	0	0	4.84846	0	24.2081	29.423	10.9399	18.2614	33.195	8.17682	2.39867	8.59533	20.7007	0.00139253
NONHSAT094644	chr4:998342-998373	n396615	+	1.24965	5.17381	0	1.87459	1.17175	4.92221	5.98135	18.8604	11.6755	27.3969	0	0	4.84846	0	24.2081	29.423	10.9399	18.2614	33.195	8.17682	2.39867	8.59533	20.7007	0.00139253
NONHSAT086572	chr22:37767552-37767579	n119395	-	1.43479	0	0	0	0	0	1.71687	11.8116	16.0863	4.71836	4.27313	0	1.39169	0	34.3343	12.9931	32.6575	n	n	2.68234	0.239131	4.99973	20.6668	0.0101049
NONHSAT142609	chr16:54952774-54962463	n375036	-	2.27136	4.52779	5.19732	0.283936	6.03432	7.33121	9.66368	21.2089	8.60641	5.39461	5.73115	8.55581	5.01823	1.93946	18.8367	16.9122	5.24721	33.0995	34.8906	14.9211	4.27432	8.26478	20.6512	0.00629035
NONHSAT056310	chr17:77759714-77759741	n143706	+	1.43479	0	0	0	2.69069	0	1.71687	0	9.38365	3.14557	2.13657	0	6.95843	2.10023	37.6043	36.3806	8.79241	8.3867	n	12.0705	0.687579	3.18017	20.6469	0.00944872
NONHSAT086353	chr22:37764777-37764807	n395707	-	0	5.34627	0	0	2.42162	2.54314	5.40814	23.0325	24.1294	2.83102	5.76873	0	2.50504	0	33.1081	11.6938	31.6527	n	n	6.03527	1.71851	7.95936	20.6225	0.00934942
NONHSAT048571	chr15:93114670-93114701	n130566	-	1.24965	5.17381	0	0	3.51525	9.84442	8.97203	22.2896	18.6808	6.84923	9.3044	1.49965	2.42423	0	34.1761	n	n	n	n	7.00871	3.29719	8.75249	20.5924	0.0484832
NONHSAT120085	chr7:35735697-35735727	n394291	+	12.9131	7.12836	8.86433	11.6224	10.8973	0	10.0437	12.4021	7.23882	15.5706	5.76873	10.8474	8.76763	7.56082	16.1862	25.7263	9.04362	n	n	31.3834	8.57091	9.77498	20.5849	0.0308184
NONHSAT087431	chr22:50278253-50278279	n128336	+	8.93983	0	0	8.94034	9.77961	5.86879	13.3718	10.2215	11.1366	4.89984	6.65622	10.7282	15.8973	4.36201	21.2231	21.5885	15.6524	n	n	23.6768	5.58809	9.6592	20.5352	0.000523525
NONHSAT048753	chr15:93115851-93115880	n404146	-	2.67167	5.53063	3.05666	0	3.75768	0	3.99616	27.4924	8.7365	4.39296	7.95686	0	3.88712	0	40.3386	2.4194	n	n	n	18.7302	2.50277	7.05776	20.4961	0.0432794
NONHSAT113634	chr6:76542603-76550975	n333861	+	4.06988	3.53644	5.51865	4.97458	5.51224	2.96865	32.1061	4.54998	31.6874	19.002	5.83607	9.94902	16.0829	4.19228	32.9793	22.3865	16.6269	1.54191	n	28.7439	4.43007	15.4257	20.4557	0.0104623
NONHSAT091524	chr3:123210403-123211680	n386343	-	7.70538	14.6531	9.92638	6.0524	12.4874	13.9206	17.3515	42.2053	31.1774	28.1993	20.8704	11.0671	15.1244	7.28254	22.314	21.5927	16.3592	11.792	13.6991	35.7579	10.7909	21.6597	20.2525	0.03251
NONHSAT141398	chr16:25251643-25251672	n395809	-	9.35085	3.68708	9.16999	14.0271	10.0205	0	8.79156	0	16.2249	5.85728	3.97843	11.2215	5.18283	7.82154	12.1777	16.9358	33.9136	n	n	17.4815	7.70925	7.38476	20.1271	0.0256924
NONHSAT086981	chr22:42225129-42225158	n400144	+	13.3584	3.68708	3.05666	4.00774	21.2935	10.5233	17.5831	21.9939	9.98458	13.1789	13.9245	28.8553	10.3657	1.95538	21.311	14.5164	24.5581	n	n	19.9788	9.32112	14.7302	20.0911	0.0284443
NONHSAT048841	chr15:93118262-93118291	n135845	-	1.33584	3.68708	3.05666	0	1.25256	0	6.39386	10.997	13.7288	7.32159	3.97843	3.20614	2.59142	0	35.0109	n	n	n	n	4.99471	1.55536	6.02715	20.0028	0.0421062
NONHSAT048842	chr15:93118268-93118297	n118944	-	1.33584	3.68708	3.05666	0	1.25256	0	6.39386	14.6626	13.7288	7.32159	3.97843	3.20614	2.59142	0	35.0109	n	n	n	n	4.99471	1.55536	6.48536	20.0028	0.0421062
NONHSAT048843	chr15:93118270-93118299	n140511	-	1.33584	3.68708	3.05666	0	1.25256	0	6.39386	14.6626	12.4807	8.78591	3.97843	3.20614	2.59142	0	35.0109	n	n	n	n	4.99471	1.55536	6.51239	20.0028	0.0421062
NONHSAT086352	chr22:37764776-37764807	n136392	-	0	5.17381	0	0	2.3435	2.4611	5.23368	22.2896	23.351	2.73969	5.58264	0	2.42423	0	32.0401	11.3166	30.6316	n	n	5.84059	1.66307	7.7026	19.9572	0.00934942
NONHSAT086832	chr22:40429480-40429509	n393412	+	9.35085	12.9048	3.05666	4.00774	8.76793	7.89251	13.587	9.16414	9.98458	4.39296	13.9245	11.2215	2.59142	3.91077	25.1165	31.4522	16.3721	11.7125	n	14.9841	7.66341	8.5971	19.9275	0.00862888
NONHSAT120084	chr7:35735696-35735727	n139444	+	12.4965	6.89842	8.57838	11.2475	10.5458	0	9.7197	12.0021	7.00531	15.0683	5.58264	10.4975	8.4848	7.31692	15.664	24.8964	8.75189	n	n	30.3711	8.29443	9.45966	19.9209	0.0308184
NONHSAT092218	chr3:133548942-133548968	n129995	-	0	0	0	0	1.39709	2.93439	0	10.2215	4.17624	9.79967	2.21874	1.78804	7.22607	2.18101	15.2807	16.1914	10.4349	n	n	37.6044	0.721914	4.70141	19.8778	0.00408161
NONHSAT048752	chr15:93115850-93115880	n118099	-	2.58262	5.34627	2.95478	0	3.63243	0	3.86296	26.576	8.44529	4.24652	7.69164	0	3.75755	0	38.994	2.33875	n	n	n	18.1058	2.41935	6.8225	19.8129	0.0432794
NONHSAT048845	chr15:93118274-93118303	n142092	-	1.33584	3.68708	3.05666	0	1.25256	0	6.39386	12.8298	13.7288	8.78591	3.97843	3.20614	2.59142	0	34.2498	n	n	n	n	4.99471	1.55536	6.43929	19.6222	0.041502
NONHSAT048846	chr15:93118274-93118303	n142091	-	1.33584	3.68708	3.05666	0	1.25256	0	6.39386	12.8298	13.7288	8.78591	3.97843	3.20614	2.59142	0	34.2498	n	n	n	n	4.99471	1.55536	6.43929	19.6222	0.041502
NONHSAT048847	chr15:93118274-93118303	n392768	-	1.33584	3.68708	3.05666	0	1.25256	0	6.39386	12.8298	13.7288	8.78591	3.97843	3.20614	2.59142	0	34.2498	n	n	n	n	4.99471	1.55536	6.43929	19.6222	0.041502
NONHSAT086566	chr22:37767545-37767574	n394986	-	1.33584	0	0	0	0	0	1.59847	10.997	14.9769	4.39296	3.97843	0	1.29571	0	33.4887	12.097	30.4053	n	n	2.49735	0.222639	4.65492	19.6221	0.0107149
NONHSAT086567	chr22:37767546-37767575	n122778	-	1.33584	0	0	0	0	0	1.59847	10.997	14.9769	4.39296	3.97843	0	1.29571	0	31.9664	12.097	31.5747	n	n	2.49735	0.222639	4.65492	19.5339	0.0104196
NONHSAT086568	chr22:37767548-37767577	n394332	-	1.33584	0	0	0	0	0	1.59847	10.997	14.9769	4.39296	3.97843	0	1.29571	0	31.9664	12.097	31.5747	n	n	2.49735	0.222639	4.65492	19.5339	0.0104196
NONHSAT086569	chr22:37767548-37767577	n139345	-	1.33584	0	0	0	0	0	1.59847	10.997	14.9769	4.39296	3.97843	0	1.29571	0	31.9664	12.097	31.5747	n	n	2.49735	0.222639	4.65492	19.5339	0.0104196
NONHSAT141397	chr16:25251642-25251672	n136151	-	9.03916	3.56418	8.86433	13.5595	9.68647	0	8.49851	0	15.6841	5.66203	3.84582	10.8474	5.01007	7.56082	11.7718	16.3713	32.7831	n	n	16.8988	7.45227	7.1386	19.4562	0.0256924
NONHSAT022979	chr11:74705721-74705747	n147115	+	4.46991	2.05626	0	2.23508	8.38252	11.7376	19.6119	12.2659	20.8812	17.9661	6.65622	5.36412	10.1165	6.54302	10.1871	16.1914	23.4786	n	n	27.8551	4.81356	12.4256	19.4281	0.00511383
NONHSAT086980	chr22:42225128-42225158	n126624	+	12.9131	3.56418	2.95478	3.87415	20.5838	10.1726	16.997	21.2608	9.65176	12.7396	13.4604	27.8934	10.0201	1.8902	20.6006	14.0325	23.7395	n	n	19.3129	9.01042	14.2392	19.4214	0.0284443
NONHSAT074426	chr2:132035167-132035196	n134414	+	0	0	0	0	0	0	0.799233	0	0	0	0	0	0	0	28.922	9.6776	n	n	n	n	0	0.0999041	19.2998	0.00535147
NONHSAT083788	chr22:22892678-22892706	n139661	-	0	0	0	0	0	0	8.27777	0	0	1.51662	0	0	1.34198	0	n	5.01162	n	30.3269	10.0232	31.0386	0	1.39205	19.1001	0.00728885
NONHSAT048751	chr15:93115846-93115875	n392663	-	1.33584	5.53063	3.05666	0	3.75768	0	2.3977	25.6596	8.7365	1.46432	7.95686	0	3.88712	0	37.2942	2.4194	n	n	n	17.4815	2.28013	6.26276	19.065	0.0416405
NONHSAT086565	chr22:37767544-37767574	n137965	-	1.29131	0	0	0	0	0	1.54518	10.6304	14.4776	4.24652	3.84582	0	1.25252	0	32.3724	11.6938	29.3918	n	n	2.41411	0.215218	4.49976	18.968	0.0107149
NONHSAT086574	chr22:37767558-37767588	n395230	-	1.29131	0	0	0	0	0	1.54518	7.08694	14.4776	4.24652	3.84582	0	1.25252	0	30.9009	11.6938	30.5222	n	n	2.41411	0.215218	4.05683	18.8827	0.0104196
NONHSAT086570	chr22:37767551-37767581	n403547	-	1.29131	0	0	0	0	0	1.54518	10.6304	14.4776	4.24652	3.84582	0	1.25252	0	30.9009	11.6938	30.5222	n	n	2.41411	0.215218	4.49976	18.8827	0.0104196
NONHSAT086571	chr22:37767551-37767581	n119473	-	1.29131	0	0	0	0	0	1.54518	10.6304	14.4776	4.24652	3.84582	0	1.25252	0	30.9009	11.6938	30.5222	n	n	2.41411	0.215218	4.49976	18.8827	0.0104196
NONHSAT112335	chr6:38830141-38831727	n334771	+	0	0.937942	1.03676	0.339837	0	0.89233	5.15061	0.621661	16.2979	5.7117	3.71088	1.35933	4.3948	0	0.258153	41.8514	25.5839	n	n	7.41174	0.534479	4.65586	18.7763	0.0390522
NONHSAT086434	chr22:37765413-37765441	n139589	-	0	1.90938	3.16583	0	1.2973	0	4.13888	1.89829	20.6823	3.03323	2.06026	0	0	0	14.9775	5.01162	37.5472	n	16.7053	n	1.06208	3.97662	18.5604	0.0123401
NONHSAT112334	chr6:38830140-38831727	n334770	+	0	0.927099	1.02478	0.335909	0	0.882014	5.09106	0.614474	16.1095	5.64567	3.66798	1.34361	4.34399	0	0.255168	41.3676	25.2882	n	n	7.32606	0.5283	4.60204	18.5592	0.0390522
NONHSAT142861	chr16:58580587-58580616	n394777	-	13.3584	5.53063	6.11333	10.0193	11.273	5.26167	19.1816	10.997	2.49614	10.2502	11.9353	27.2522	9.06996	7.82154	26.6387	9.6776	11.6943	n	n	26.2222	8.59273	12.3755	18.5582	0.0377642
NONHSAT048844	chr15:93118271-93118303	n382728	-	1.2106	3.34142	2.7701	0	1.13513	0	5.79444	13.288	12.4417	7.96223	3.60545	2.90557	2.34847	0	32.4183	n	n	n	n	4.52646	1.40954	6.04324	18.4724	0.0426922
NONHSAT048986	chr15:93122035-93122064	n395870	-	2.67167	0	6.11333	0	0	0	2.3977	14.6626	6.24036	5.85728	1.98922	0	1.29571	0	28.1609	n	n	n	n	8.74074	1.46417	4.05536	18.4508	0.0139027
NONHSAT048989	chr15:93122035-93122064	n395871	-	2.67167	0	6.11333	0	0	0	2.3977	14.6626	6.24036	5.85728	1.98922	0	1.29571	0	28.1609	n	n	n	n	8.74074	1.46417	4.05536	18.4508	0.0139027
NONHSAT048990	chr15:93122035-93122064	n135988	-	2.67167	0	6.11333	0	0	0	2.3977	14.6626	6.24036	5.85728	1.98922	0	1.29571	0	28.1609	n	n	n	n	8.74074	1.46417	4.05536	18.4508	0.0139027
NONHSAT048999	chr15:93122399-93122427	n136887	-	0	1.90938	3.16583	0	1.2973	0	3.31111	9.49143	10.3412	3.03323	8.24104	0	1.34198	0	25.2252	n	n	n	n	11.6395	1.06208	4.47	18.4323	0.00203731
NONHSAT048750	chr15:93115845-93115875	n142281	-	1.29131	5.34627	2.95478	0	3.63243	0	2.31777	24.8043	8.44529	1.41551	7.69164	0	3.75755	0	36.051	2.33875	n	n	n	16.8988	2.20413	6.054	18.4295	0.0416405
NONHSAT084803	chr22:31063562-31063589	n132036	-	12.9131	3.9602	6.56617	8.60921	4.03603	2.82571	7.72591	5.90578	9.38365	15.7279	2.13657	10.3309	9.74181	12.6014	13.8972	23.3875	17.5848	n	n	18.7764	6.48507	9.19423	18.4115	0.00132158
NONHSAT086573	chr22:37767557-37767588	n137368	-	1.24965	0	0	0	0	0	1.49534	6.85833	14.0106	4.10954	3.72176	0	1.21211	0	29.9041	11.3166	29.5376	n	n	2.33624	0.208275	3.92596	18.2736	0.0104196
NONHSAT105362	chr5:176023611-176023637	n124714	-	1.48997	6.16878	0	0	2.79417	0	2.67435	0	15.3129	0	2.21874	0	0	0	32.2592	n	18.2612	4.35463	n	18.1058	1.74215	2.52575	18.2452	0.00771237
NONHSAT037584	chr14:71193483-71193512	n404328	-	13.3584	1.84354	0	0	3.75768	2.63084	16.7839	5.49849	13.7288	10.2502	3.97843	8.01536	9.06996	1.95538	15.9832	12.097	24.5581	1.95208	16.1292	38.709	3.5984	8.66007	18.2381	0.0231808
NONHSAT124249	chr7:151575680-151576297	n341365	+	1.69523	1.99294	2.44236	0.470925	3.82671	4.32788	5.10887	5.68563	8.27126	12.0444	3.92685	3.84269	13.3981	2.29766	5.00825	6.14065	8.02493	35.1406	34.2661	20.248	2.45934	6.82193	18.1381	0.0208365
NONHSAT142860	chr16:58580586-58580616	n138417	-	12.9131	5.34627	5.90955	9.68536	10.8973	5.08628	18.5422	10.6304	2.41294	9.90856	11.5375	26.3438	8.76763	7.56082	25.7507	9.35502	11.3045	n	n	25.3482	8.30631	11.963	17.9396	0.0377642
NONHSAT048983	chr15:93122031-93122061	n394944	-	2.58262	0	5.90955	0	0	0	2.31777	14.1739	6.03235	5.66203	1.92291	0	1.25252	0	27.2222	n	n	n	n	8.44938	1.41536	3.92018	17.8358	0.0139027
NONHSAT048984	chr15:93122034-93122064	n135989	-	2.58262	0	5.90955	0	0	0	2.31777	14.1739	6.03235	5.66203	1.92291	0	1.25252	0	27.2222	n	n	n	n	8.44938	1.41536	3.92018	17.8358	0.0139027
NONHSAT048987	chr15:93122035-93122065	n402021	-	2.58262	0	5.90955	0	0	0	2.31777	14.1739	6.03235	5.66203	1.92291	0	1.25252	0	27.2222	n	n	n	n	8.44938	1.41536	3.92018	17.8358	0.0139027
NONHSAT048988	chr15:93122035-93122065	n122695	-	2.58262	0	5.90955	0	0	0	2.31777	14.1739	6.03235	5.66203	1.92291	0	1.25252	0	27.2222	n	n	n	n	8.44938	1.41536	3.92018	17.8358	0.0139027
NONHSAT048991	chr15:93122035-93122065	n122694	-	2.58262	0	5.90955	0	0	0	2.31777	14.1739	6.03235	5.66203	1.92291	0	1.25252	0	27.2222	n	n	n	n	8.44938	1.41536	3.92018	17.8358	0.0139027
NONHSAT143031	chr16:66652395-66652424	n392400	-	4.00751	7.37417	3.05666	2.00387	5.01024	2.63084	23.1777	20.1611	12.4807	10.2502	7.95686	6.41229	7.77425	5.86615	22.8332	33.8716	12.8638	n	3.22584	16.2328	4.01388	11.7599	17.8054	0.0166238
NONHSAT037583	chr14:71193482-71193512	n117735	-	12.9131	1.78209	0	0	3.63243	2.54314	16.2244	5.3152	13.2712	9.90856	3.84582	7.74818	8.76763	1.8902	15.4504	11.6938	23.7395	1.88701	15.5916	37.4187	3.47846	8.3714	17.6302	0.0231808
NONHSAT130937	chr9:35353685-35366990	n337483	+	2.2428	1.40691	1.86617	1.83512	3.44125	2.00774	5.97742	2.79748	5.52436	6.25804	4.55426	1.95743	3.75755	1.19381	9.75818	33.2349	10.3526	n	n	17.1529	2.13333	4.00254	17.6246	0.007271
NONHSAT017240	chr11:369808-372943	n337302	+	3.04892	3.58893	1.02596	0.672595	1.76576	5.29821	13.574	7.13615	20.6943	18.3819	1.86949	2.15227	9.48087	3.15034	25.8018	18.5151	22.3735	3.14501	3.68135	32.1881	2.56673	9.55492	17.6175	0.01187
NONHSAT028544	chr12:54414260-54414289	n400732	+	0	0	0	0	0	0	5.59463	10.997	11.2326	4.39296	0	0	5.18283	0	14.461	31.4522	14.0332	n	n	9.98942	0	4.675	17.484	0.00166094
NONHSAT049003	chr15:93122405-93122434	n395633	-	0	1.84354	3.05666	0	1.25256	0	2.3977	9.16414	8.7365	2.92864	5.96765	0	1.29571	0	23.5943	n	n	n	n	11.2381	1.02546	3.81129	17.4162	0.00173744
NONHSAT083669	chr22:21799410-21799438	n134209	+	6.91772	3.81877	3.16583	8.30174	7.78377	5.44959	7.44999	3.79657	10.3412	6.06646	0	9.96194	9.39388	2.02522	15.7658	10.0232	24.224	n	n	19.3991	5.90624	6.12941	17.353	0.00228978
NONHSAT048992	chr15:93122036-93122065	n402020	-	2.67167	0	6.11333	0	0	0	2.3977	14.6626	4.99229	5.85728	1.98922	0	1.29571	0	25.8776	n	n	n	n	8.74074	1.46417	3.89935	17.3092	0.011955
NONHSAT114291	chr6:107390730-107390758	n140849	-	8.30127	0	6.33166	0	2.59459	2.72479	19.8666	9.49143	11.6338	7.58308	2.06026	6.6413	14.7618	4.05044	18.9189	2.50581	21.8016	n	n	25.8655	3.32539	9.5111	17.2729	0.0132148
NONHSAT048982	chr15:93122030-93122061	n138040	-	2.49931	0	5.71892	0	0	0	2.24301	13.7167	5.83776	5.47939	1.86088	0	1.21211	0	26.3441	n	n	n	n	8.17682	1.3697	3.79372	17.2605	0.0139027
NONHSAT048985	chr15:93122034-93122065	n382732	-	2.49931	0	5.71892	0	0	0	2.24301	13.7167	5.83776	5.47939	1.86088	0	1.21211	0	26.3441	n	n	n	n	8.17682	1.3697	3.79372	17.2605	0.0139027
NONHSAT135836	chrM:12207-12235	n121205	+	4.15063	1.90938	0	4.15087	0	2.72479	0.827777	1.89829	6.46323	3.03323	4.12052	4.98097	1.34198	4.05044	11.036	n	10.9008	n	n	29.7453	2.15595	3.33955	17.2274	0.0093754
NONHSAT135839	chrM:12207-12235	n121207	+	4.15063	1.90938	0	4.15087	0	2.72479	0.827777	1.89829	6.46323	3.03323	4.12052	4.98097	1.34198	4.05044	11.036	n	10.9008	n	n	29.7453	2.15595	3.33955	17.2274	0.0093754
NONHSAT135840	chrM:12207-12235	n121206	+	4.15063	1.90938	0	4.15087	0	2.72479	0.827777	1.89829	6.46323	3.03323	4.12052	4.98097	1.34198	4.05044	11.036	n	10.9008	n	n	29.7453	2.15595	3.33955	17.2274	0.0093754
NONHSAT143030	chr16:66652394-66652424	n142745	-	3.87392	7.12836	2.95478	1.93707	4.84324	2.54314	23.1777	19.4891	12.0647	9.90856	7.69164	6.19854	7.51511	5.67061	22.0721	32.7426	12.435	n	3.11832	15.6917	3.88009	11.4645	17.2119	0.0166238
NONHSAT087430	chr22:50278090-50278119	n393866	+	5.34334	5.53063	3.05666	6.01161	5.01024	2.63084	15.9847	5.49849	11.2326	13.1789	3.97843	16.0307	15.5485	1.95538	19.0276	14.5164	19.8804	n	n	14.9841	4.59722	10.426	17.1021	1.13198e-05
NONHSAT051179	chr15:101853608-101853637	n127485	-	0	7.37417	0	0	2.50512	5.26167	15.1854	14.6626	18.7211	19.0361	3.97843	0	7.77425	3.91077	34.2498	12.097	8.18603	n	n	13.7355	2.52349	10.4086	17.0671	0.0178408
NONHSAT048930	chr15:93120227-93120256	n403095	-	0	0	3.05666	0	0	2.63084	1.59847	7.33131	3.74422	2.92864	3.97843	3.20614	2.59142	0	28.922	n	n	n	n	4.99471	0.947917	3.17233	16.9584	0.031726
NONHSAT028543	chr12:54414259-54414289	n125237	+	0	0	0	0	0	0	5.40814	10.6304	10.8582	4.24652	0	0	5.01007	0	13.979	30.4038	13.5654	n	n	9.65644	0	4.51917	16.9012	0.00166094
NONHSAT124244	chr7:151574126-151576308	n411102	+	1.51823	1.75731	2.12923	0.661201	3.67376	4.43683	4.7762	5.44288	8.14481	11.274	3.71941	3.40881	12.6835	1.79223	5.21805	5.41077	8.18899	32.4203	29.9216	19.9141	2.36276	6.40523	16.8456	0.0172065
NONHSAT049000	chr15:93122403-93122433	n146832	-	0	1.78209	2.95478	0	1.21081	0	2.31777	8.85867	8.44529	2.83102	5.76873	0	1.25252	0	22.8078	n	n	n	n	10.8635	0.991279	3.68425	16.8356	0.00173744
NONHSAT049001	chr15:93122404-93122434	n136517	-	0	1.78209	2.95478	0	1.21081	0	2.31777	8.85867	8.44529	2.83102	5.76873	0	1.25252	0	22.8078	n	n	n	n	10.8635	0.991279	3.68425	16.8356	0.00173744
NONHSAT049002	chr15:93122404-93122434	n390286	-	0	1.78209	2.95478	0	1.21081	0	2.31777	8.85867	8.44529	2.83102	5.76873	0	1.25252	0	22.8078	n	n	n	n	10.8635	0.991279	3.68425	16.8356	0.00173744
NONHSAT048993	chr15:93122044-93122073	n116008	-	2.67167	0	6.11333	0	0	0	2.3977	14.6626	6.24036	5.85728	1.98922	0	1.29571	0	25.8776	n	n	n	n	7.49206	1.46417	4.05536	16.6848	0.0180584
NONHSAT135834	chrM:12207-12236	n121204	+	4.00751	1.84354	0	4.00774	0	2.63084	0.799233	1.83283	6.24036	2.92864	3.97843	4.80921	1.29571	3.91077	10.6555	n	10.5249	n	n	28.7196	2.0816	3.2244	16.6333	0.0093754
NONHSAT086433	chr22:37765401-37765429	n129397	-	0	1.90938	3.16583	0	1.2973	0	4.13888	1.89829	29.7309	3.03323	4.12052	0	1.34198	0	17.3423	5.01162	42.392	n	16.7053	1.29327	1.06208	5.53297	16.5489	0.0415099
NONHSAT087429	chr22:50278089-50278119	n140166	+	6.45654	5.34627	2.95478	5.81122	4.84324	2.54314	15.4518	5.3152	10.8582	12.7396	3.84582	15.4964	15.0302	1.8902	18.3934	14.0325	19.2177	n	n	14.4847	4.6592	10.0784	16.5321	1.88368e-05
NONHSAT086357	chr22:37764811-37764841	n397248	-	0	3.56418	0	0	2.42162	2.54314	7.72591	21.2608	21.7165	4.24652	13.4604	0	5.01007	0	29.4294	4.67751	28.2613	n	n	3.62116	1.42149	9.17752	16.4974	0.0295118
NONHSAT048929	chr15:93120226-93120256	n120377	-	0	0	2.95478	0	0	2.54314	1.54518	7.08694	3.61941	2.83102	3.84582	3.09927	2.50504	0	27.958	n	n	n	n	4.82822	0.91632	3.06658	16.3931	0.031726
NONHSAT048884	chr15:93118932-93118960	n144155	-	1.38354	1.90938	0	0	2.59459	2.72479	1.65555	9.49143	14.2191	7.58308	2.06026	3.32065	2.68397	2.02522	34.6847	5.01162	n	n	n	9.05291	1.43539	5.37991	16.2497	0.0461936
NONHSAT098764	chr4:152587000-152587026	n125843	+	7.44985	8.22503	10.2281	4.47017	9.77961	0	21.3948	12.2659	27.8416	8.16639	13.3124	14.3043	14.4521	13.086	29.7124	10.7942	10.4349	n	n	13.9276	6.69212	15.603	16.2173	0.0492593
NONHSAT135837	chrM:12207-12237	n121203	+	3.87392	1.78209	0	3.87415	0	2.54314	0.772591	1.77173	6.03235	2.83102	3.84582	4.64891	1.25252	3.78041	10.3003	n	10.1741	n	n	27.7623	2.01222	3.11692	16.0789	0.0093754
NONHSAT086356	chr22:37764810-37764841	n132993	-	0	3.44921	0	0	2.3435	2.4611	7.47669	20.575	21.0159	4.10954	13.0262	0	4.84846	0	28.4801	4.52662	27.3497	n	n	3.50435	1.37564	8.88147	15.9652	0.0295118
NONHSAT063936	chr19:23967293-23967320	n121255	+	1.43479	0	0	0	0	0	1.71687	0	0	0	0	0	0	2.10023	27.7945	n	n	n	n	4.02352	0.239131	0.477137	15.909	0.0316482
NONHSAT048722	chr15:93115412-93115441	n396868	-	0	0	3.05666	0	2.50512	2.63084	5.59463	23.8268	12.4807	7.32159	3.97843	6.41229	2.59142	5.86615	26.6387	n	n	n	n	4.99471	1.36544	8.509	15.8167	0.032574
NONHSAT135835	chrM:12207-12238	n121202	+	3.74896	1.7246	2.85946	3.74917	0	2.4611	0.747669	1.71458	5.83776	2.73969	3.72176	4.49894	1.21211	3.65846	9.96803	n	9.84587	n	n	26.8667	2.42388	3.01637	15.5602	0.0105512
NONHSAT135838	chrM:12207-12238	n385728	+	3.74896	1.7246	2.85946	3.74917	0	2.4611	0.747669	1.71458	5.83776	2.73969	3.72176	4.49894	1.21211	3.65846	9.96803	n	9.84587	n	n	26.8667	2.42388	3.01637	15.5602	0.0105512
NONHSAT016000	chr10:102748438-102748466	n131152	+	0	5.72815	3.16583	0	2.59459	0	4.96666	15.1863	7.75588	4.54985	6.18078	8.30162	2.68397	8.10088	11.8243	30.0697	9.68959	n	n	10.3462	1.91476	7.21574	15.4824	0.00998019
NONHSAT086515	chr22:37766354-37766383	n137593	-	1.33584	3.68708	0	0	2.50512	2.63084	6.39386	9.16414	18.7211	1.46432	5.96765	0	0	0	21.311	12.097	24.5581	n	n	3.74603	1.69315	5.21388	15.428	0.00681548
NONHSAT048721	chr15:93115411-93115441	n133753	-	0	0	2.95478	0	2.42162	2.54314	5.40814	23.0325	12.0647	7.07754	3.84582	6.19854	2.50504	5.67061	25.7507	n	n	n	n	4.82822	1.31992	8.22537	15.2895	0.032574
NONHSAT048885	chr15:93118935-93118965	n390109	-	1.29131	1.78209	0	0	2.42162	2.54314	1.54518	7.08694	13.2712	7.07754	1.92291	3.09927	2.50504	1.8902	32.3724	4.67751	n	n	n	8.44938	1.33969	4.79978	15.1664	0.0461936
NONHSAT048886	chr15:93118935-93118965	n147221	-	1.29131	1.78209	0	0	2.42162	2.54314	1.54518	7.08694	13.2712	7.07754	1.92291	3.09927	2.50504	1.8902	32.3724	4.67751	n	n	n	8.44938	1.33969	4.79978	15.1664	0.0461936
NONHSAT033508	chr13:44978350-44978376	n138681	-	2.97994	0	0	0	9.77961	5.86879	1.7829	0	1.39208	1.63328	0	1.78804	2.89043	0	n	n	10.4349	n	n	19.4986	3.10472	1.18584	14.9668	0.0181567
NONHSAT086966	chr22:42223389-42223416	n126372	+	4.30436	0	3.28308	2.1523	13.4534	8.47714	12.0181	5.90578	4.02156	12.5823	6.4097	17.2182	6.95843	0	9.80981	15.5917	15.0727	n	n	18.7764	5.27839	8.13925	14.8127	0.0109881
NONHSAT048720	chr15:93115410-93115441	n396869	-	0	0	2.85946	0	2.3435	2.4611	5.23368	22.2896	11.6755	6.84923	3.72176	5.99859	2.42423	5.48769	24.9201	n	n	n	n	4.67247	1.27734	7.96003	14.7963	0.032574
NONHSAT048749	chr15:93115830-93115860	n404906	-	0	5.34627	2.95478	0	3.63243	0	2.31777	26.576	7.23882	2.83102	5.76873	0	6.26259	0	28.6937	2.33875	n	n	n	13.2776	1.98891	6.37437	14.77	0.0433596
NONHSAT048980	chr15:93121959-93121988	n399467	-	1.33584	0	3.05666	0	0	0	1.59847	7.33131	8.7365	4.39296	1.98922	1.60307	2.59142	0	24.3554	n	n	n	n	4.99471	0.732083	3.53037	14.675	0.0242293
NONHSAT048723	chr15:93115430-93115459	n138578	-	0	0	6.11333	0	1.25256	2.63084	5.59463	21.9939	11.2326	7.32159	3.97843	3.20614	2.59142	3.91077	24.3554	n	n	n	n	4.99471	1.66612	7.4787	14.675	0.0379473
NONHSAT102121	chr5:72742568-72742594	n134572	-	0	0	0	0	0	0	26.7435	14.3102	13.9208	8.16639	0	0	0	0	0.848926	13.4928	32.6092	21.7732	n	4.17827	0	7.89261	14.5805	0.0213666
NONHSAT048726	chr15:93115458-93115484	n137756	-	0	4.11252	6.81871	0	1.39709	2.93439	5.34871	16.3545	12.5287	11.433	4.43748	3.57608	1.44521	4.36201	22.0721	n	n	n	n	6.96378	2.54379	7.43571	14.5179	0.0259421
NONHSAT048887	chr15:93118942-93118974	n121883	-	1.2106	1.67071	0	0	2.27027	2.3842	1.44861	6.644	12.4417	6.63519	0	2.90557	3.52271	1.77207	31.0388	4.38516	n	n	n	7.9213	1.25596	4.42123	14.4484	0.0478083
NONHSAT048888	chr15:93118943-93118974	n402417	-	1.24965	1.7246	0	0	2.3435	2.4611	1.49534	5.14374	12.8431	6.84923	0	2.99929	3.63634	1.82923	30.6161	4.52662	n	n	n	8.17682	1.29648	4.34953	14.4398	0.0445516
NONHSAT048719	chr15:93115409-93115441	n133752	-	0	0	2.7701	0	2.27027	2.3842	5.07013	21.593	11.3107	6.63519	3.60545	5.81113	2.34847	5.3162	24.1413	n	n	n	n	4.52646	1.23743	7.71128	14.3339	0.032574
NONHSAT048748	chr15:93115829-93115860	n116400	-	0	5.17381	2.85946	0	3.51525	0	2.24301	25.7187	7.00531	2.73969	5.58264	0	6.06057	0	27.7681	2.26331	n	n	n	12.8493	1.92475	6.16874	14.2936	0.0433596
NONHSAT086516	chr22:37766356-37766385	n121841	-	1.33584	1.84354	0	0	1.25256	2.63084	4.7954	9.16414	18.7211	1.46432	5.96765	0	0	0	19.0276	9.6776	24.5581	n	n	3.74603	1.17713	5.01407	14.2523	0.0079042
NONHSAT048979	chr15:93121958-93121988	n128236	-	1.29131	0	2.95478	0	0	0	1.54518	7.08694	8.44529	4.24652	1.92291	1.54964	2.50504	0	23.5435	n	n	n	n	4.82822	0.707681	3.41269	14.1859	0.0242293
NONHSAT141850	chr16:31087595-31087623	n133379	+	4.15063	3.81877	3.16583	4.15087	11.6757	10.8992	9.93332	9.49143	12.9265	25.7825	10.3013	16.6032	14.7618	4.05044	21.2838	12.529	6.05599	n	16.7053	14.226	6.31016	12.9813	14.16	0.0226879
NONHSAT094370	chr3:196669493-196670884	n406900	+	6.37763	6.18799	4.39711	5.30571	6.34565	10.7503	11.3139	16.7748	7.88412	10.6545	9.82882	6.78453	9.5357	5.17734	8.6638	16.2923	7.55802	11.436	17.2841	23.5857	6.56073	9.74421	14.1367	0.0165415
NONHSAT129064	chr8:128902922-129008896	n380119	+	2.78751	2.46599	2.12613	1.07218	3.01585	3.09681	6.0724	5.78592	4.00673	8.77511	1.17077	4.37443	5.26889	3.97571	23.6196	4.5308	5.38112	26.1117	17.4327	7.54966	2.42741	4.92875	14.1043	0.0137118
NONHSAT001524	chr1:23835146-23835175	n142428	-	4.00751	1.84354	0	0	0	0	0.799233	0	0	1.46432	0	1.60307	6.47854	1.95538	4.56663	2.4194	31.5747	n	n	17.4815	0.975175	1.53757	14.0106	0.0419581
NONHSAT108416	chr6:27860833-27860862	n128532	-	4.00751	0	0	0	5.01024	5.26167	7.99233	36.6566	22.4653	1.46432	1.98922	0	27.2099	0	4.56663	24.194	11.6943	9.76039	16.1292	17.4815	2.3799	12.2222	13.971	0.00305798
NONHSAT030774	chr12:112337726-112337753	n117732	+	11.4783	1.9801	0	0	6.72672	11.3029	18.8856	1.96859	13.4052	9.43672	2.13657	12.0527	9.74181	4.20045	8.99232	20.7889	11.3045	n	n	14.7529	5.24799	8.97846	13.9597	0.0336697
NONHSAT048875	chr15:93118759-93118789	n391208	-	1.29131	0	2.95478	0	1.21081	2.54314	3.86296	12.4021	12.0647	7.07754	0	1.54964	3.75755	0	27.958	7.01626	n	n	n	6.03527	1.33334	5.08932	13.6698	0.0352525
NONHSAT060973	chr19:9671028-9673435	n387063	-	7.00107	8.4181	6.00285	3.54902	8.69247	9.44565	12.5759	10.9528	9.36806	11.4146	6.63871	6.35434	13.3161	5.53633	18.2207	12.7674	11.5534	10.8187	13.7196	14.8638	7.18486	9.51961	13.6573	0.000964009
NONHSAT069648	chr2:25454734-25454764	n144154	-	12.9131	3.56418	5.90955	11.6224	6.05404	5.08628	16.2244	8.85867	8.44529	9.90856	5.76873	6.19854	3.75755	7.56082	18.3934	11.6938	13.5654	n	n	10.8635	7.52493	8.34032	13.629	0.0319193
NONHSAT048877	chr15:93118790-93118820	n396981	-	1.29131	0	5.90955	0	1.21081	2.54314	4.63555	10.6304	9.65176	5.66203	0	0	2.50504	0	26.4865	7.01626	n	n	n	7.24233	1.8258	4.1356	13.5817	0.0326735
NONHSAT148070	chr16:3701916-3701945	n116883	+	5.34334	3.68708	0	8.01547	2.50512	5.26167	7.19309	3.66566	6.24036	4.39296	11.9353	6.41229	11.6614	0	19.7887	12.097	18.7109	5.85623	9.67753	14.9841	4.13545	6.43763	13.5191	0.00341021
NONHSAT048725	chr15:93115456-93115484	n137755	-	0	3.81877	6.33166	0	1.2973	2.72479	4.96666	15.1863	11.6338	10.6163	4.12052	3.32065	1.34198	4.05044	20.4955	n	n	n	n	6.46636	2.36209	6.90458	13.4809	0.0259421
NONHSAT028546	chr12:54414846-54414874	n119058	+	0	0	0	2.07544	0	0	2.48333	3.79657	2.58529	3.03323	0	0	1.34198	0	10.2477	30.0697	9.68959	n	n	3.87982	0.345906	1.65505	13.4717	0.0201685
NONHSAT108946	chr6:32862525-32869884	n344533	+	2.82975	2.18693	2.39576	1.74039	4.61682	3.23234	56.0905	3.64959	3.99219	7.16543	3.961	2.92042	29.3962	2.19534	7.51321	20.4491	7.62993	14.5557	11.8218	18.3571	2.83367	13.6713	13.3878	0.000839659
NONHSAT048876	chr15:93118789-93118820	n133546	-	1.24965	0	5.71892	0	1.17175	2.4611	4.48601	10.2875	9.34041	5.47939	0	0	2.42423	0	26.3441	6.78993	n	n	n	7.00871	1.7669	4.00219	13.3809	0.0343989
NONHSAT087433	chr22:50282408-50282435	n137572	+	1.43479	1.9801	3.28308	0	0	5.65143	7.72591	3.93719	4.02156	1.57279	6.4097	6.88727	16.7002	0	10.6273	18.1903	6.28029	n	27.7184	4.02352	2.05823	5.90683	13.368	0.0203674
NONHSAT112397	chr6:39080318-39080347	n119457	-	6.67918	1.84354	3.05666	0	5.01024	7.89251	10.39	0	7.48843	4.39296	0	6.41229	3.88712	5.86615	9.89437	24.194	12.8638	n	9.67753	9.98942	4.08036	4.80462	13.3238	0.0101086
NONHSAT142612	chr16:54952842-54963063	n344745	-	1.56092	2.79064	3.08466	0.159649	3.99168	4.96052	6.34629	13.8721	5.50203	3.65543	3.64507	5.78985	3.37216	1.40207	12.6126	11.8865	3.07458	21.7213	20.9887	9.61665	2.75801	5.44813	13.3167	0.00526257
NONHSAT123679	chr7:140107530-140107647	n341341	+	2.31773	1.37084	0.757635	0	2.17325	5.86879	4.35821	4.54291	4.94962	3.62951	1.97221	2.38405	12.8463	0.969336	12.8282	8.39553	20.8699	0.967697	n	23.5221	2.08137	4.45652	13.3167	0.0165625
NONHSAT086340	chr22:37764339-37764369	n122361	-	2.58262	5.34627	0	0	2.42162	5.08628	0	12.4021	18.097	1.41551	0	1.54964	2.50504	0	21.3363	11.6938	24.8699	3.77402	n	4.82822	2.5728	4.49617	13.3005	0.0248585
NONHSAT086341	chr22:37764339-37764369	n402162	-	2.58262	5.34627	0	0	2.42162	5.08628	0	12.4021	18.097	1.41551	0	1.54964	2.50504	0	21.3363	11.6938	24.8699	3.77402	n	4.82822	2.5728	4.49617	13.3005	0.0248585
NONHSAT048874	chr15:93118758-93118789	n144964	-	1.24965	0	2.85946	0	1.17175	2.4611	3.73835	12.0021	11.6755	6.84923	0	1.49965	3.63634	0	27.0561	6.78993	n	n	n	5.84059	1.29033	4.92514	13.2289	0.0352525
NONHSAT056566	chr17:79804474-79804503	n125723	+	2.67167	5.53063	6.11333	0	2.50512	0	6.39386	20.1611	14.9769	4.39296	3.97843	1.60307	3.88712	0	10.6555	n	21.0498	13.6645	n	7.49206	2.80346	6.92418	13.2155	0.00438706
NONHSAT076485	chr2:204103780-204103806	n121565	-	4.46991	0	3.40936	6.70525	6.98544	14.672	14.2632	18.3988	13.9208	6.53311	11.0937	10.7282	15.8973	6.54302	13.5828	13.4928	n	n	n	12.5348	6.04032	12.1723	13.2035	0.0459109
NONHSAT048928	chr15:93120213-93120240	n146440	-	0	0	0	0	0	2.82571	1.71687	9.84297	4.02156	3.14557	4.27313	1.72182	1.39169	0	23.707	n	n	n	n	2.68234	0.470952	3.2642	13.1947	0.0446938
NONHSAT083941	chr22:23982056-23982082	n142623	-	4.46991	2.05626	0	0	1.39709	2.93439	3.56581	0	2.78416	1.63328	0	1.78804	5.78085	0	9.33818	n	n	23.9505	17.9903	1.39276	1.80961	1.94402	13.1679	0.0219446
NONHSAT130840	chr9:34253534-34253563	n398150	-	0	0	0	0	1.25256	2.63084	0	1.83283	0	0	1.98922	1.60307	6.47854	3.91077	8.37216	4.8388	10.5249	n	n	28.7196	0.647233	1.9768	13.1139	0.018948
NONHSAT048935	chr15:93120338-93120366	n121163	-	0	5.72815	0	0	1.2973	0	3.31111	1.89829	7.75588	4.54985	4.12052	1.66032	1.34198	0	27.5901	5.01162	n	n	n	6.46636	1.17091	3.07974	13.0227	0.0485057
NONHSAT048724	chr15:93115455-93115484	n137754	-	0	3.68708	6.11333	0	1.25256	2.63084	4.7954	14.6626	11.2326	10.2502	3.97843	3.20614	1.29571	3.91077	19.7887	n	n	n	n	6.24339	2.28063	6.66649	13.0161	0.0259421
NONHSAT112398	chr6:39080318-39080348	n146327	-	6.45654	1.78209	2.95478	0	4.84324	7.62943	10.0437	0	7.23882	4.24652	0	6.19854	3.75755	5.67061	9.56456	23.3875	12.435	n	9.35495	9.65644	3.94434	4.64447	12.8797	0.0101086
NONHSAT129065	chr8:128903115-129008896	n380082	+	2.1688	1.23852	2.05351	1.00967	2.17385	2.35658	5.14564	4.72006	2.93466	6.88626	0.890923	2.87191	5.00524	2.40837	18.8337	3.11533	4.45197	26.9937	17.8791	5.52263	1.83349	3.85788	12.7994	0.0209522
NONHSAT028565	chr12:54437225-54437256	n147660	+	0	0	0	0	0	0	0.747669	3.42916	3.50265	0	0	0	1.21211	0	4.98402	15.8432	17.5038	n	n	n	0	1.11145	12.777	0.00161655
NONHSAT131170	chr9:38547326-38547354	n115892	-	4.15063	3.81877	0	0	7.78377	8.17438	4.13888	5.69486	5.17058	3.03323	0	3.32065	12.0779	6.07566	20.4955	15.0348	3.6336	n	n	11.6395	3.98793	4.93896	12.7008	0.0309461
NONHSAT130839	chr9:34253533-34253563	n130982	-	0	0	0	0	1.21081	2.54314	0	1.77173	0	0	1.92291	1.54964	6.26259	3.78041	8.09309	4.67751	10.1741	n	n	27.7623	0.625658	1.91091	12.6767	0.018948
NONHSAT011615	chr10:17428934-17452630	n381408	+	0.339446	1.20042	0.242725	0.0318249	3.91888	3.17545	18.824	48.6984	0.118929	8.34886	2.17986	0.0254595	15.413	1.39747	21.0446	15.1007	9.52774	9.3007	8.24834	12.7911	1.48479	11.8757	12.6689	0.00031949
NONHSAT028566	chr12:54437226-54437256	n389889	+	0	0	0	0	0	0	0.772591	3.54347	3.61941	0	0	0	1.25252	0	5.15015	14.0325	18.0872	n	n	n	0	1.1485	12.4233	0.00162399
NONHSAT137614	chrX:73438226-73438249	n204333	-	1.68431	2.32447	0	5.05323	3.15863	3.31714	3.02318	0	1.57366	1.84632	2.50814	12.1276	1.63372	4.93097	19.1931	18.3033	8.84702	n	n	3.14884	2.58963	3.45545	12.3731	0.015116
NONHSAT048878	chr15:93118814-93118845	n401559	-	1.24965	0	2.85946	0	0	0	4.48601	10.2875	7.00531	5.47939	1.86088	0	2.42423	0	25.6321	6.78993	n	n	n	4.67247	0.684852	3.94291	12.3648	0.0332277
NONHSAT048879	chr15:93118814-93118845	n123631	-	1.24965	0	2.85946	0	0	0	4.48601	10.2875	7.00531	5.47939	1.86088	0	2.42423	0	25.6321	6.78993	n	n	n	4.67247	0.684852	3.94291	12.3648	0.0332277
NONHSAT021810	chr11:62557486-62557512	n129370	-	4.46991	0	0	2.23508	5.58835	8.80318	7.13161	4.08862	11.1366	4.89984	4.43748	3.57608	4.33564	4.36201	5.09355	10.7942	26.0874	15.2412	7.19611	9.74929	3.51609	5.49599	12.3603	0.0261297
NONHSAT065984	chr19:36803698-36822644	n410825	-	3.65465	3.40447	2.02095	1.96448	4.79754	2.39919	15.5429	12.0344	13.7435	10.5495	2.58504	4.09338	9.57113	1.69405	13.6736	17.0994	8.77167	10.6812	10.517	13.0669	3.04021	8.72675	12.3016	3.00873e-05
NONHSAT023053	chr11:74721177-74721208	n116043	+	6.24826	5.17381	2.85946	1.87459	7.0305	4.92221	13.458	12.0021	14.0106	8.21908	13.0262	1.49965	9.69691	3.65846	12.816	15.8432	n	n	n	8.17682	4.68481	9.44637	12.2787	0.00488874
NONHSAT023054	chr11:74721178-74721209	n405079	+	6.24826	5.17381	2.85946	1.87459	7.0305	4.92221	13.458	12.0021	14.0106	8.21908	13.0262	1.49965	9.69691	3.65846	12.816	15.8432	n	n	n	8.17682	4.68481	9.44637	12.2787	0.00488874
NONHSAT123680	chr7:140107531-140107658	n332960	+	2.13523	1.2629	0.697978	0	2.00212	5.40668	4.01504	4.1852	4.55988	3.34372	1.81692	2.19633	11.8348	0.89301	11.8181	7.73446	19.2266	0.8915	n	21.67	1.91749	4.10562	12.2681	0.0165625
NONHSAT086978	chr22:42225025-42225053	n126352	+	5.53418	1.90938	0	12.4526	6.48648	2.72479	13.2444	18.9829	5.17058	15.1662	18.5423	11.6223	17.4458	10.1261	16.554	5.01162	16.9568	n	n	10.3462	4.85124	13.7876	12.2172	0.0492773
NONHSAT094736	chr4:1721948-1721974	n134188	-	8.93983	4.11252	0	8.94034	9.77961	8.80318	15.1547	0	12.5287	9.79967	0	1.78804	11.5617	4.36201	11.036	16.1914	10.4349	6.53195	10.7942	18.1058	6.76258	6.89935	12.1824	0.0433736
NONHSAT137240	chrX:55169534-55187628	n408888	-	7.45125	5.59087	5.71091	6.29413	6.478	9.47445	8.33187	11.6627	6.75893	6.42331	8.61808	8.24736	9.26232	6.98899	9.29459	14.0849	6.74472	19.4515	16.334	6.89746	6.83327	8.28669	12.1345	0.0392756
NONHSAT135516	chr9:139304431-139304461	n392419	-	1.29131	5.34627	2.95478	5.81122	3.63243	5.08628	6.18073	8.85867	19.3035	16.9861	3.84582	0	18.7878	3.78041	13.2432	14.0325	9.04362	n	6.23663	18.1058	4.02038	9.71788	12.1324	0.002992
NONHSAT028207	chr12:50717091-50717119	n124502	+	0	0	6.33166	2.07544	2.59459	0	2.48333	1.89829	12.9265	4.54985	8.24104	0	1.34198	0	4.72973	17.5407	n	n	23.3874	2.58655	1.83361	3.93012	12.0611	0.0395265
NONHSAT034763	chr13:96229523-96255577	n338817	+	0	2.42553	0	0	0.274664	0	0.175257	0	0.0684198	0	0	2.37279	0.284125	0.107195	n	n	n	12.1996	11.6716	n	0.450032	0.375973	11.9356	4.40442e-06
NONHSAT048718	chr15:93115357-93115387	n396108	-	0	0	0	0	2.42162	0	5.40814	19.4891	12.0647	2.83102	1.92291	6.19854	3.75755	5.67061	21.3363	n	n	n	n	2.41411	0.403603	7.16782	11.8752	0.0442177
NONHSAT134712	chr9:127624186-127624236	n333650	-	0.774785	6.41553	5.3186	1.16224	2.17946	7.62943	6.48977	7.44128	5.06717	5.09583	6.92247	5.57869	9.01813	1.13412	7.06306	19.6455	n	6.79323	14.9679	10.8635	3.91334	5.84343	11.8666	0.0128916
NONHSAT048865	chr15:93118404-93118433	n402921	-	0	0	0	0	0	0	3.19693	14.6626	6.24036	4.39296	5.96765	0	2.59142	3.91077	21.311	2.4194	n	n	n	n	0	5.12034	11.8652	0.037291
NONHSAT048866	chr15:93118406-93118435	n119550	-	0	0	0	0	0	0	3.99616	14.6626	6.24036	4.39296	5.96765	0	2.59142	3.91077	21.311	2.4194	n	n	n	n	0	5.22024	11.8652	0.037291
NONHSAT048867	chr15:93118406-93118435	n403524	-	0	0	0	0	0	0	3.99616	14.6626	6.24036	4.39296	5.96765	0	2.59142	3.91077	21.311	2.4194	n	n	n	n	0	5.22024	11.8652	0.037291
NONHSAT048864	chr15:93118403-93118433	n120691	-	0	0	0	0	0	0	3.09037	14.1739	6.03235	4.24652	5.76873	0	2.50504	3.78041	21.3363	2.33875	n	n	n	n	0	4.94966	11.8375	0.0383541
NONHSAT135515	chr9:139304430-139304461	n142722	-	1.24965	5.17381	2.85946	5.62376	3.51525	4.92221	5.98135	8.57291	18.6808	16.4382	3.72176	0	18.1817	3.65846	12.816	13.5799	8.75189	n	6.03545	17.5218	3.89069	9.4044	11.741	0.002992
NONHSAT097679	chr4:106407063-106407090	n120136	-	0	0	0	0	0	0	0.858435	0	1.34052	0	0	0	0	0	n	2.59862	n	n	20.7888	n	0	0.27487	11.6937	0.0343034
NONHSAT048732	chr15:93115462-93115490	n142552	-	0	3.81877	6.33166	0	1.2973	2.72479	4.96666	13.288	10.3412	9.0997	4.12052	1.66032	1.34198	4.05044	18.1306	n	n	n	n	5.17309	2.36209	6.1086	11.6519	0.0402652
NONHSAT056324	chr17:77906142-77912277	n383242	-	5.57567	6.67522	6.61754	7.59674	5.94451	5.28526	14.8662	25.74	14.3242	13.1445	6.59149	4.75121	13.3398	9.01198	8.3971	8.57734	11.0945	11.8849	16.8953	12.891	6.28249	12.7212	11.6234	0.00245105
NONHSAT048714	chr15:93115350-93115379	n395957	-	0	0	0	0	2.50512	0	4.7954	20.1611	8.7365	2.92864	0	4.80921	3.88712	5.86615	20.5499	n	n	n	n	2.49735	0.41752	6.39802	11.5236	0.0423799
NONHSAT048716	chr15:93115352-93115381	n395982	-	0	0	0	0	2.50512	0	4.7954	20.1611	9.98458	2.92864	0	4.80921	3.88712	5.86615	20.5499	n	n	n	n	2.49735	0.41752	6.55403	11.5236	0.0423799
NONHSAT048717	chr15:93115356-93115387	n135472	-	0	0	0	0	2.3435	0	5.23368	18.8604	11.6755	2.73969	1.86088	5.99859	3.63634	5.48769	20.6481	n	n	n	n	2.33624	0.390584	6.9366	11.4921	0.0442177
NONHSAT086948	chr22:42204889-42204918	n402164	+	1.33584	1.84354	0	2.00387	1.25256	2.63084	2.3977	0	0	4.39296	1.98922	3.20614	2.59142	3.91077	7.61106	4.8388	21.0498	11.7125	n	n	1.51111	2.31102	11.303	0.0086812
NONHSAT086358	chr22:37764895-37764924	n126360	-	0	0	0	0	1.25256	0	3.19693	10.997	7.48843	2.92864	13.9245	0	3.88712	0	11.4166	n	19.8804	n	n	2.49735	0.20876	5.30283	11.2648	0.0122395
NONHSAT048728	chr15:93115461-93115490	n392501	-	0	3.68708	6.11333	0	1.25256	2.63084	4.7954	12.8298	9.98458	10.2502	3.97843	3.20614	1.29571	3.91077	17.5054	n	n	n	n	4.99471	2.28063	6.28138	11.2501	0.0402652
NONHSAT048729	chr15:93115461-93115490	n392500	-	0	3.68708	6.11333	0	1.25256	2.63084	4.7954	12.8298	9.98458	10.2502	3.97843	3.20614	1.29571	3.91077	17.5054	n	n	n	n	4.99471	2.28063	6.28138	11.2501	0.0402652
NONHSAT048730	chr15:93115461-93115490	n142555	-	0	3.68708	6.11333	0	1.25256	2.63084	4.7954	12.8298	9.98458	10.2502	3.97843	3.20614	1.29571	3.91077	17.5054	n	n	n	n	4.99471	2.28063	6.28138	11.2501	0.0402652
NONHSAT048731	chr15:93115461-93115490	n142553	-	0	3.68708	6.11333	0	1.25256	2.63084	4.7954	12.8298	9.98458	10.2502	3.97843	3.20614	1.29571	3.91077	17.5054	n	n	n	n	4.99471	2.28063	6.28138	11.2501	0.0402652
NONHSAT048727	chr15:93115460-93115490	n142554	-	0	3.56418	5.90955	0	1.21081	2.54314	4.63555	12.4021	9.65176	9.90856	3.84582	3.09927	1.25252	3.78041	17.6577	n	n	n	n	4.82822	2.20461	6.072	11.2429	0.0406195
NONHSAT012763	chr10:37554773-37554801	n132728	+	0	0	0	0	0	0	0	0	0	0	0	0	2.68397	0	15.7658	n	n	n	6.68211	n	0	0.335496	11.2239	0.00193412
NONHSAT121905	chr7:89976011-90014397	n335672	+	5.25452	4.12345	4.40073	4.63661	6.73029	4.46403	9.51356	5.13614	6.8987	7.19048	5.67667	7.99546	6.62902	4.77578	7.04428	10.0765	9.26009	10.5893	11.7766	18.5874	4.93494	6.72698	11.2224	0.00348862
NONHSAT130754	chr9:33574943-33574969	n119086	+	0	0	3.40936	0	0	2.93439	0	0	5.56832	0	0	0	0	0	n	2.69856	16.9568	n	n	13.9276	1.05729	0.69604	11.1943	0.011857
NONHSAT129647	chr8:144818017-144828584	n346392	+	2.89445	2.16279	3.01881	0.155925	3.32129	4.50364	13.4187	21.2279	8.2025	13.8571	4.28636	4.22192	9.22132	0.795876	18.8831	14.5539	4.09483	6.6834	7.83923	15.0751	2.67615	9.40396	11.1883	0.00577996
NONHSAT048916	chr15:93119758-93119787	n131350	-	0	0	3.05666	0	0	0	2.3977	3.66566	2.49614	1.46432	0	0	2.59142	1.95538	19.7887	n	n	n	n	2.49735	0.509444	1.82133	11.1431	0.0438628
NONHSAT048713	chr15:93115349-93115379	n135745	-	0	0	0	0	2.42162	0	4.63555	19.4891	8.44529	2.83102	0	4.64891	3.75755	5.67061	19.8649	n	n	n	n	2.41411	0.403603	6.18475	11.1395	0.0423799
NONHSAT048715	chr15:93115351-93115381	n135698	-	0	0	0	0	2.42162	0	4.63555	19.4891	9.65176	2.83102	0	4.64891	3.75755	5.67061	19.8649	n	n	n	n	2.41411	0.403603	6.33556	11.1395	0.0423799
NONHSAT040972	chr15:25227142-25227171	n403743	+	2.67167	1.84354	0	4.00774	1.25256	2.63084	10.39	5.49849	6.24036	1.46432	1.98922	6.41229	0	1.95538	9.89437	7.2582	16.3721	n	16.1292	4.99471	2.06772	4.24376	10.9297	0.00276273
NONHSAT086947	chr22:42204888-42204918	n122357	+	1.29131	1.78209	0	1.93707	1.21081	2.54314	2.31777	0	0	4.24652	1.92291	3.09927	2.50504	3.78041	7.35736	4.67751	20.3481	11.322	n	n	1.46074	2.23399	10.9263	0.0086812
NONHSAT131171	chr9:38548385-38548413	n126811	-	1.38354	5.72815	0	0	5.18918	0	4.96666	3.79657	9.04852	1.51662	2.06026	1.66032	5.36793	2.02522	15.7658	2.50581	n	n	n	14.226	2.05015	3.80526	10.8325	0.028044
NONHSAT130755	chr9:33574950-33574978	n132290	+	0	0	3.16583	0	0	2.72479	0	0	5.17058	0	0	0	0	0	n	2.50581	15.7456	n	n	14.226	0.981771	0.646323	10.8258	0.0112834
NONHSAT048915	chr15:93119757-93119787	n397964	-	0	0	2.95478	0	0	0	2.31777	3.54347	2.41294	1.41551	0	0	2.50504	1.8902	19.1291	n	n	n	n	2.41411	0.492463	1.76062	10.7716	0.0438628
NONHSAT048712	chr15:93115343-93115371	n125093	-	0	0	0	0	2.59459	0	4.13888	20.8812	9.04852	3.03323	0	4.98097	4.02595	6.07566	18.9189	n	n	n	n	2.58655	0.432432	6.52305	10.7527	0.0392573
NONHSAT048996	chr15:93122278-93122307	n399269	-	2.67167	0	3.05666	0	0	2.63084	3.19693	5.49849	4.99229	5.85728	3.97843	0	1.29571	0	15.2221	n	n	n	n	6.24339	1.3932	3.10239	10.7328	0.00814183
NONHSAT106641	chr6:2284227-2284246	n388694	+	2.03891	2.81383	0	0	0	0	2.43976	0	1.90495	2.23501	0	0	0	2.98453	2.32338	n	n	14.8974	14.771	n	0.808789	1.19553	10.6639	0.0103151
NONHSAT145714	chr17:12891872-12891900	n142866	+	0	0	0	0	2.59459	0	0.827777	3.79657	0	0	2.06026	1.66032	0	0	2.36486	n	n	16.1744	13.3642	n	0.432432	1.04312	10.6345	0.00868473
NONHSAT065231	chr19:35343738-35343764	n127991	+	0	0	3.40936	0	0	0	14.2632	0	13.9208	0	0	0	2.89043	0	4.24463	n	16.9568	n	n	n	0.568226	3.88431	10.6007	0.0194656
NONHSAT040971	chr15:25227141-25227171	n119021	+	2.58262	1.78209	0	3.87415	1.21081	2.54314	10.0437	5.3152	6.03235	1.41551	1.92291	6.19854	0	1.8902	9.56456	7.01626	15.8263	n	15.5916	4.82822	1.9988	4.1023	10.5654	0.00276273
NONHSAT048995	chr15:93122277-93122307	n128619	-	2.58262	0	2.95478	0	0	2.54314	3.09037	5.3152	4.82588	5.66203	3.84582	0	1.25252	0	14.7147	n	n	n	n	6.03527	1.34676	2.99898	10.375	0.00814183
NONHSAT048711	chr15:93115338-93115364	n120534	-	0	0	0	0	2.79417	0	3.56581	22.4874	8.35248	3.26656	0	5.36412	4.33564	2.18101	17.8274	n	n	n	n	2.78551	0.465696	6.19413	10.3065	0.0356184
NONHSAT010799	chr1:248042681-248042707	n137616	+	0	4.11252	0	4.47017	2.79417	0	9.80597	0	4.17624	11.433	4.43748	3.57608	1.44521	0	15.2807	n	2.60874	n	n	12.5348	1.89614	4.35924	10.1414	0.0225002
NONHSAT106639	chr6:2284226-2284246	n389327	+	1.93696	2.67314	0	0	0	0	2.31777	0	1.8097	2.12326	0	0	0	2.83531	2.20721	n	n	14.1526	14.0324	n	0.76835	1.13576	10.1307	0.0103151
NONHSAT046961	chr15:69821456-69821484	n130294	+	0	0	0	0	0	0	0.827777	0	2.58529	3.03323	0	1.66032	1.34198	0	n	15.0348	n	n	n	5.17309	0	1.18108	10.104	0.00483915
NONHSAT129651	chr8:144823267-144828506	n378458	+	2.53628	1.9287	2.69026	0.144199	2.97444	4.1067	12.2282	19.2865	7.54418	12.4826	3.93097	3.86004	8.29115	0.736022	17.0754	13.0174	3.72862	6.08352	7.12469	13.5059	2.39676	8.54495	10.0893	0.00550755
NONHSAT048824	chr15:93118056-93118085	n399108	-	0	0	0	0	0	0	3.19693	7.33131	1.24807	5.85728	0	0	0	1.95538	17.5054	n	n	n	n	2.49735	0	2.44862	10.0014	0.0300643
NONHSAT079652	chr20:37035236-37035263	n123582	-	0	0	0	0	1.34534	0	3.43374	1.96859	1.34052	1.57279	2.13657	3.44363	0	2.10023	2.45245	n	3.76817	n	24.2536	9.3882	0.224224	1.99951	9.9656	0.0392612
NONHSAT114284	chr6:107387102-107387129	n129466	-	7.17393	1.9801	3.28308	2.1523	5.38137	2.82571	15.4518	19.6859	12.0647	11.0095	6.4097	0	20.8753	2.10023	16.3497	7.79585	10.0485	n	3.4648	12.0705	3.79942	10.9496	9.94587	0.0187498
NONHSAT122297	chr7:99661925-99661954	n115726	-	6.67918	5.53063	0	4.00774	6.2628	7.89251	6.39386	5.49849	17.473	16.1075	7.95686	6.41229	15.5485	0	8.37216	9.6776	n	n	12.9034	8.74074	5.06214	9.42381	9.92347	0.0181318
NONHSAT001962	chr1:28857033-28858340	n334359	+	1.29131	1.78209	0.738694	2.42134	0.605404	1.90736	5.79444	2.6576	6.63558	2.47714	0.961455	1.16223	4.07068	0	6.06982	2.33875	7.06533	11.322	9.35495	23.2358	1.4577	2.96989	9.89778	0.0171614
NONHSAT142608	chr16:54951850-54962412	n375267	-	1.34475	2.3555	2.24863	0.11638	2.78858	3.3105	4.45607	9.79303	3.9625	2.38123	2.54163	4.15857	2.25754	0.870655	9.57733	7.82187	2.35448	15.5697	17.1736	6.7927	2.02739	3.80265	9.88162	0.00707282
NONHSAT012920	chr10:43169007-43187207	n381433	-	0	0.0411885	0.0682922	0.0447706	0.111939	0	5.58909	16.5435	0.0836535	0.0654318	0.355546	0	0.0289488	0.0436873	n	8.48654	n	17.489	11.3153	2.00866	0.0443651	2.83873	9.82487	0.00487158
NONHSAT048978	chr15:93121921-93121949	n137247	-	0	0	3.16583	0	0	0	1.65555	1.89829	7.75588	3.03323	0	1.66032	2.68397	0	15.7658	n	n	n	n	3.87982	0.527638	2.3359	9.82279	0.0201302
NONHSAT131165	chr9:38544312-38544340	n117621	-	5.53418	3.81877	0	0	5.18918	0	4.13888	5.69486	3.87794	3.03323	0	1.66032	8.0519	6.07566	11.8243	n	n	n	n	7.75964	2.42369	4.0666	9.79198	0.0166218
NONHSAT048994	chr15:93122277-93122306	n119539	-	2.67167	0	3.05666	0	0	2.63084	3.19693	5.49849	4.99229	5.85728	3.97843	0	0	0	14.461	n	n	n	n	4.99471	1.3932	2.94043	9.72786	0.0159118
NONHSAT028539	chr12:54410641-54429144	n405863	+	0.0708645	0.0325992	0.0540508	0.212606	0.0221489	0.139563	2.69936	4.44014	5.31876	2.90007	0.140701	0.056694	2.58905	0.103731	4.44133	20.3643	8.6645	4.79806	5.47607	14.3522	0.0886386	2.28106	9.68274	0.00437935
NONHSAT048823	chr15:93118055-93118085	n128978	-	0	0	0	0	0	0	3.09037	7.08694	1.20647	5.66203	0	0	0	1.8902	16.9219	n	n	n	n	2.41411	0	2.367	9.66801	0.0300643
NONHSAT048973	chr15:93121788-93121818	n131831	-	1.29131	1.78209	0	0	2.42162	0	2.31777	7.08694	0	5.66203	3.84582	1.54964	1.25252	0	16.9219	n	n	n	n	2.41411	0.915836	2.71434	9.66801	0.0469626
NONHSAT106638	chr6:2284225-2284246	n389449	+	1.84473	2.54584	0	0	0	0	2.2074	0	1.72353	2.02215	0	0	0	2.70029	2.1021	n	n	13.4786	13.3642	n	0.731762	1.08167	9.64831	0.0103151
NONHSAT106640	chr6:2284226-2284247	n389323	+	1.84473	2.54584	0	0	0	0	2.2074	0	1.72353	2.02215	0	0	0	2.70029	2.1021	n	n	13.4786	13.3642	n	0.731762	1.08167	9.64831	0.0103151
NONHSAT053548	chr17:38573068-38574167	n335516	-	0.521156	0.239743	0	0	0	0.684253	0.311808	0.71505	0.324611	0.761708	0	0.416942	0.674001	0	4.65196	1.57315	11.4059	n	n	20.9475	0.240859	0.400515	9.64464	0.0243202
NONHSAT086781	chr22:39715056-39715084	n146985	-	4.15063	5.72815	3.16583	0	2.59459	2.72479	10.7611	0	12.9265	3.03323	4.12052	1.66032	30.8656	6.07566	11.8243	12.529	7.26719	n	n	6.46636	3.06067	8.68036	9.52173	0.00325588
NONHSAT065234	chr19:35343768-35343797	n118855	+	0	0	3.05666	0	0	0	12.7877	0	12.4807	0	0	0	2.59142	0	3.80553	n	15.2026	n	n	n	0.509444	3.48248	9.50408	0.0194656
NONHSAT063858	chr19:23284980-23285006	n145691	+	4.46991	2.05626	0	0	1.39709	0	0.891452	0	0	1.63328	6.65622	5.36412	0	0	7.64033	n	n	n	n	11.142	1.32054	1.81813	9.39119	0.00204979
NONHSAT041518	chr15:32929922-32929948	n128850	+	0	0	0	0	2.79417	2.93439	1.7829	4.08862	1.39208	3.26656	0	1.78804	1.44521	0	4.24463	2.69856	14.348	2.17732	21.5883	11.142	0.954761	1.72043	9.36649	0.0258651
NONHSAT022990	chr11:74719112-74719142	n393016	+	5.16523	0	2.95478	3.87415	6.05404	5.08628	10.0437	3.54347	13.2712	15.5706	19.2291	3.09927	7.51511	1.8902	10.3003	2.33875	10.1741	n	n	14.4847	3.85575	9.27032	9.32444	0.0441142
NONHSAT048974	chr15:93121789-93121818	n397781	-	1.33584	1.84354	0	0	2.50512	0	2.3977	7.33131	0	5.85728	3.97843	1.60307	1.29571	0	15.9832	n	n	n	n	2.49735	0.947417	2.80794	9.24029	0.044925
NONHSAT118652	chr7:763547-763574	n138699	-	0	1.9801	0	0	0	0	4.29217	1.96859	1.34052	3.14557	0	1.72182	5.56675	0	14.7147	n	7.53635	n	n	5.36469	0.330017	2.25443	9.20525	0.00236142
NONHSAT048909	chr15:93119265-93119294	n139783	-	0	0	0	0	0	2.63084	0.799233	1.83283	3.74422	5.85728	1.98922	3.20614	1.29571	0	15.9832	2.4194	n	n	n	n	0.438473	2.34058	9.20131	0.0375818
NONHSAT065233	chr19:35343754-35343784	n401378	+	0	0	2.95478	0	0	0	11.5889	0	12.0647	0	0	0	2.50504	0	3.67868	n	14.6959	n	n	n	0.492463	3.26983	9.18728	0.0194656
NONHSAT026197	chr12:7073259-7073354	n386032	+	2.03891	0.562765	0	0	1.9118	4.81858	3.17169	2.23798	4.19089	6.25804	3.03617	0.978717	6.72404	0	6.27311	6.64698	0.71397	14.3015	22.6488	3.81175	1.55534	3.32469	9.06603	0.0496889
NONHSAT048976	chr15:93121790-93121820	n403272	-	1.29131	1.78209	0	0	2.42162	0	2.31777	7.08694	0	5.66203	3.84582	1.54964	1.25252	0	15.4504	n	n	n	n	2.41411	0.915836	2.71434	8.93228	0.044925
NONHSAT065232	chr19:35343753-35343784	n124033	+	0	0	2.85946	0	0	0	11.215	0	11.6755	0	0	0	2.42423	0	3.56001	n	14.2218	n	n	n	0.476577	3.16435	8.89091	0.0194656
NONHSAT048530	chr15:93113430-93113459	n404858	-	0	1.84354	0	0	1.25256	0	2.3977	21.9939	8.7365	5.85728	0	0	6.47854	1.95538	15.2221	n	n	n	6.45169	4.99471	0.516017	5.92742	8.8895	0.00590964
NONHSAT048531	chr15:93113430-93113459	n116528	-	0	1.84354	0	0	1.25256	0	2.3977	21.9939	8.7365	5.85728	0	0	6.47854	1.95538	15.2221	n	n	n	6.45169	4.99471	0.516017	5.92742	8.8895	0.00590964
NONHSAT049017	chr15:93122729-93122759	n404335	-	1.29131	1.78209	0	0	0	0	2.31777	5.3152	2.41294	2.83102	1.92291	0	0	0	19.1291	4.67751	n	n	n	2.41411	0.512233	1.84998	8.74025	0.0490853
NONHSAT048977	chr15:93121799-93121826	n126098	-	1.43479	1.9801	0	0	1.34534	0	1.71687	7.87437	0	6.29115	4.27313	0	1.39169	0	14.7147	n	n	n	n	2.68234	0.793372	2.6934	8.69853	0.0349575
NONHSAT084823	chr22:31322269-31322295	n143439	+	1.48997	2.05626	0	2.23508	0	0	2.67435	2.04431	0	1.63328	2.21874	0	0	2.18101	n	10.7942	n	6.53195	n	n	0.963552	1.34396	8.6631	0.000987923
NONHSAT096188	chr4:42112871-42115336	n339969	-	0.911512	0.542218	0.46749	0.212174	2.69669	4.6117	18.3541	1.25064	14.5217	6.32241	5.75703	0.207456	4.22248	0.207041	11.5419	10.3323	12.4785	n	n	0.279116	1.57363	6.35536	8.65797	0.0185254
NONHSAT048975	chr15:93121789-93121820	n120082	-	1.24965	1.7246	0	0	2.3435	0	2.24301	6.85833	0	5.47939	3.72176	1.49965	1.21211	0	14.952	n	n	n	n	2.33624	0.886293	2.62678	8.64414	0.044925
NONHSAT084008	chr22:24235199-24235227	n115746	-	5.53418	0	3.16583	0	0	2.72479	0.827777	11.3897	0	6.06646	0	0	0	6.07566	6.3063	n	15.7456	n	n	3.87982	1.90413	3.04495	8.6439	0.0433369
NONHSAT113109	chr6:52317517-52317545	n143320	+	1.38354	3.81877	3.16583	0	3.89189	0	4.13888	3.79657	2.58529	1.51662	2.06026	4.98097	2.68397	6.07566	9.45946	17.5407	3.6336	n	n	3.87982	2.04334	3.47978	8.62838	0.0430025
NONHSAT129060	chr8:128866973-128902987	n380157	+	2.27878	3.14487	0.401101	0.525902	2.62981	2.41656	4.29994	4.56963	3.11171	7.87817	0.783085	4.62787	2.89043	3.84883	15.78	5.07965	4.75711	9.47773	8.46602	8.19268	1.8995	4.00121	8.62554	0.00266116
NONHSAT067308	chr19:50553845-50570050	n380266	+	0.609667	0.210345	0.17438	0.114319	0.59548	0.200116	5.19789	0	1.5427	1.19738	1.7779	0.335331	2.26685	0.334659	2.90917	9.9838	0.0222384	15.1084	8.46546	15.0783	0.317384	1.58159	8.59457	0.00846156
NONHSAT065225	chr19:35343715-35343742	n139849	+	0	0	3.28308	0	0	0	10.3012	1.96859	10.7242	0	0	0	2.78337	0	3.26994	n	13.8166	n	n	n	0.547181	3.22217	8.54329	0.0244901
NONHSAT065991	chr19:36810617-36822620	n383498	-	2.63577	2.29257	1.46979	1.72775	3.67604	2.13746	11.675	9.99829	9.5814	7.04112	2.27583	3.90731	7.56237	1.58868	10.4114	14.8429	5.95281	6.60291	4.43945	8.96492	2.32323	6.70375	8.53572	0.00267249
NONHSAT049012	chr15:93122575-93122604	n129149	-	0	1.84354	3.05666	0	0	0	0	1.83283	1.24807	2.92864	0	3.20614	0	0	14.461	n	n	n	n	2.49735	0.816701	1.15196	8.47918	0.0426094
NONHSAT049016	chr15:93122728-93122759	n117723	-	1.24965	1.7246	0	0	0	0	2.24301	5.14374	2.3351	2.73969	1.86088	0	0	0	18.5121	4.52662	n	n	n	2.33624	0.495709	1.7903	8.4583	0.0490853
NONHSAT018479	chr11:27148998-27149235	n337117	+	0.163457	0.676743	0	0	0.153267	0	0.195593	0	0.305435	0.179178	0	0	0.158547	0.717799	n	n	n	11.7042	5.13141	n	0.165578	0.194569	8.41782	0.00185666
NONHSAT049015	chr15:93122725-93122755	n403523	-	0	1.78209	0	0	0	0	2.31777	5.3152	2.41294	2.83102	1.92291	0	0	0	17.6577	4.67751	n	n	n	2.41411	0.297015	1.84998	8.24976	0.039044
NONHSAT049018	chr15:93122772-93122802	n140931	-	1.29131	1.78209	0	0	1.21081	0	2.31777	1.77173	2.41294	2.83102	1.92291	0	0	0	17.6577	4.67751	n	n	n	2.41411	0.714035	1.40705	8.24976	0.0478
NONHSAT048908	chr15:93119252-93119279	n115996	-	0	0	0	0	0	2.82571	0	1.96859	5.36209	4.71836	2.13657	3.44363	1.39169	0	13.8972	2.59862	n	n	n	n	0.470952	2.37762	8.24792	0.0320392
NONHSAT131922	chr9:77109924-77111785	n341701	-	0.291429	0.28728	0.619217	0.187358	0.273262	0.573949	0.33627	0.114244	0.116692	2.0993	0.247984	0.599537	0.242293	0.822711	n	5.01431	n	n	n	11.4414	0.372082	0.572379	8.22785	0.00208284
NONHSAT123294	chr7:129046003-129046030	n128030	+	0	0	0	2.1523	0	0	1.71687	0	2.68104	0	0	0	0	0	2.45245	n	n	n	13.8592	n	0.358717	0.549739	8.15582	0.0304471
NONHSAT126325	chr8:42957683-42957710	n145358	+	1.43479	0	0	0	1.34534	0	2.5753	0	0	6.29115	2.13657	0	4.17506	0	4.9049	12.9931	3.76817	n	n	10.7294	0.463355	1.89726	8.09888	0.00285644
NONHSAT049011	chr15:93122566-93122594	n122397	-	0	1.90938	3.16583	0	0	0	0	1.89829	1.29265	3.03323	0	3.32065	0	0	13.4009	n	n	n	n	2.58655	0.845869	1.1931	7.99372	0.0404837
NONHSAT049014	chr15:93122724-93122755	n119552	-	0	1.7246	0	0	0	0	2.24301	5.14374	2.3351	2.73969	1.86088	0	0	0	17.0881	4.52662	n	n	n	2.33624	0.287434	1.7903	7.98364	0.039044
NONHSAT065227	chr19:35343716-35343745	n394046	+	0	0	3.05666	0	0	0	10.39	1.83283	9.98458	0	0	0	2.59142	0	3.04442	n	12.8638	n	n	n	0.509444	3.09986	7.95409	0.0244901
NONHSAT065228	chr19:35343717-35343746	n135784	+	0	0	3.05666	0	0	0	10.39	1.83283	9.98458	0	0	0	2.59142	0	3.04442	n	12.8638	n	n	n	0.509444	3.09986	7.95409	0.0244901
NONHSAT065230	chr19:35343721-35343750	n399965	+	0	0	3.05666	0	0	0	10.39	1.83283	9.98458	0	0	0	2.59142	0	3.04442	n	12.8638	n	n	n	0.509444	3.09986	7.95409	0.0244901
NONHSAT065202	chr19:35342570-35342599	n117414	+	0	0	0	0	0	0	14.3862	3.66566	8.7365	0	0	0	2.59142	0	7.61106	n	8.18603	n	n	n	0	3.67247	7.89855	1.71431e-09
NONHSAT065204	chr19:35342571-35342600	n404476	+	0	0	0	0	0	0	14.3862	3.66566	8.7365	0	0	0	2.59142	0	7.61106	n	8.18603	n	n	n	0	3.67247	7.89855	1.71431e-09
NONHSAT065206	chr19:35342577-35342606	n396944	+	0	0	0	0	0	0	14.3862	3.66566	8.7365	0	0	0	2.59142	0	7.61106	n	8.18603	n	n	n	0	3.67247	7.89855	1.71431e-09
NONHSAT065269	chr19:35344158-35344187	n131844	+	0	0	0	0	0	0	19.1816	0	18.7211	0	0	0	3.88712	0	10.6555	4.8388	8.18603	n	n	n	0	5.22372	7.89344	0.000184769
NONHSAT065271	chr19:35344158-35344187	n131843	+	0	0	0	0	0	0	19.1816	0	18.7211	0	0	0	3.88712	0	10.6555	4.8388	8.18603	n	n	n	0	5.22372	7.89344	0.000184769
NONHSAT065272	chr19:35344159-35344188	n397770	+	0	0	0	0	0	0	19.1816	0	18.7211	0	0	0	3.88712	0	10.6555	4.8388	8.18603	n	n	n	0	5.22372	7.89344	0.000184769
NONHSAT065274	chr19:35344159-35344188	n397772	+	0	0	0	0	0	0	19.1816	0	18.7211	0	0	0	3.88712	0	10.6555	4.8388	8.18603	n	n	n	0	5.22372	7.89344	0.000184769
NONHSAT022542	chr11:68514586-68517699	n335543	-	2.01069	1.10995	0.613448	0	2.26241	2.90393	5.37339	1.47134	3.88241	2.05714	2.79454	3.05637	4.16061	0.39243	5.65167	4.85554	3.05105	13.3201	11.6532	8.77099	1.48341	2.89853	7.88375	0.00387319
NONHSAT073138	chr2:110045094-110045123	n404432	+	0	0	0	0	0	0	3.19693	0	0	1.46432	0	0	6.47854	3.91077	9.89437	n	5.84717	n	n	n	0	1.88132	7.87077	0.000171364
NONHSAT067861	chr19:54615802-54615830	n126426	+	1.38354	0	0	0	1.2973	0	0	1.89829	0	1.51662	4.12052	0	2.68397	4.05044	2.36486	n	n	n	13.3642	n	0.446807	1.78373	7.86454	0.0309169
NONHSAT145073	chr17:4096018-4096044	n118522	-	0	2.05626	0	0	0	0	1.7829	0	0	0	0	0	0	0	n	n	2.60874	13.0639	n	n	0.34271	0.222863	7.83632	0.0257016
NONHSAT055157	chr17:60526295-60526321	n118725	+	4.46991	4.11252	3.40936	2.23508	1.39709	0	8.91452	2.04431	6.9604	1.63328	4.43748	1.78804	2.89043	6.54302	6.79141	13.4928	2.60874	n	n	8.35653	2.60399	4.40143	7.81237	0.0303118
NONHSAT049021	chr15:93122832-93122862	n397173	-	1.29131	0	0	0	1.21081	0	1.54518	0	0	2.83102	1.92291	0	0	0	13.2432	2.33875	n	n	n	n	0.417019	0.787389	7.791	0.0303591
NONHSAT107074	chr6:3321302-3321331	n125004	-	1.33584	3.68708	0	0	1.25256	2.63084	11.9885	1.83283	6.24036	2.92864	1.98922	0	2.59142	0	10.6555	4.8388	n	n	n	n	1.48439	3.44637	7.74714	0.011664
NONHSAT084006	chr22:24235191-24235221	n147387	-	5.16523	0	0	0	1.21081	2.54314	0.772591	10.6304	1.20647	5.66203	0	0	0	3.78041	5.88588	n	13.5654	n	n	3.62116	1.48653	2.75649	7.69083	0.0320743
NONHSAT084007	chr22:24235191-24235221	n390017	-	5.16523	0	0	0	1.21081	2.54314	0.772591	10.6304	1.20647	5.66203	0	0	0	3.78041	5.88588	n	13.5654	n	n	3.62116	1.48653	2.75649	7.69083	0.0320743
NONHSAT065226	chr19:35343715-35343745	n139848	+	0	0	2.95478	0	0	0	10.0437	1.77173	9.65176	0	0	0	2.50504	0	2.94294	n	12.435	n	n	n	0.492463	2.99653	7.68896	0.0244901
NONHSAT065229	chr19:35343720-35343750	n127020	+	0	0	2.95478	0	0	0	10.0437	1.77173	9.65176	0	0	0	2.50504	0	2.94294	n	12.435	n	n	n	0.492463	2.99653	7.68896	0.0244901
NONHSAT123301	chr7:129250710-129250737	n127772	-	1.43479	1.9801	0	0	1.34534	0	4.29217	0	5.36209	7.86393	0	1.72182	8.35012	2.10023	2.45245	12.9931	n	12.5801	n	2.68234	0.793372	3.7113	7.67698	0.0200465
NONHSAT083335	chr22:19005617-19005646	n400185	-	1.33584	0	3.05666	0	0	0	0	7.33131	1.24807	0	0	0	0	0	0.761106	n	10.5249	11.7125	n	n	0.732083	1.07242	7.66616	0.0230432
NONHSAT083336	chr22:19005617-19005646	n400184	-	1.33584	0	3.05666	0	0	0	0	7.33131	1.24807	0	0	0	0	0	0.761106	n	10.5249	11.7125	n	n	0.732083	1.07242	7.66616	0.0230432
NONHSAT115744	chr6:158982479-158982506	n131143	+	1.43479	0	0	0	0	2.82571	0	0	1.34052	1.57279	0	0	0	2.10023	8.99232	n	n	6.29003	n	n	0.710083	0.626692	7.64118	0.000705465
NONHSAT065203	chr19:35342570-35342600	n117413	+	0	0	0	0	0	0	13.9066	3.54347	8.44529	0	0	0	2.50504	0	7.35736	n	7.91317	n	n	n	0	3.55005	7.63526	1.71431e-09
NONHSAT065205	chr19:35342576-35342606	n133626	+	0	0	0	0	0	0	13.9066	3.54347	8.44529	0	0	0	2.50504	0	7.35736	n	7.91317	n	n	n	0	3.55005	7.63526	1.71431e-09
NONHSAT065270	chr19:35344158-35344188	n131842	+	0	0	0	0	0	0	18.5422	0	18.097	0	0	0	3.75755	0	10.3003	4.67751	7.91317	n	n	n	0	5.0496	7.63032	0.000184769
NONHSAT065273	chr19:35344159-35344189	n397771	+	0	0	0	0	0	0	18.5422	0	18.097	0	0	0	3.75755	0	10.3003	4.67751	7.91317	n	n	n	0	5.0496	7.63032	0.000184769
NONHSAT077580	chr2:236839406-236839433	n146391	+	0	0	0	2.1523	1.34534	5.65143	4.29217	1.96859	0	4.71836	6.4097	1.72182	6.95843	2.10023	8.17484	5.19723	5.02423	n	n	12.0705	1.52485	3.52116	7.61671	0.00772221
NONHSAT131177	chr9:38569109-38569138	n143154	-	1.33584	0	0	0	2.50512	0	1.59847	0	1.24807	1.46432	0	1.60307	0	0	6.84995	n	3.5083	n	n	12.4868	0.64016	0.739241	7.61501	0.00658135
NONHSAT073137	chr2:110045093-110045123	n117530	+	0	0	0	0	0	0	3.09037	0	0	1.41551	0	0	6.26259	3.78041	9.56456	n	5.65226	n	n	n	0	1.81861	7.60841	0.000171364
NONHSAT015248	chr10:82032191-82032218	n136821	-	0	0	0	0	0	0	0	0	0	1.57279	0	1.72182	0	2.10023	n	n	1.25606	14.6767	n	6.70586	0	0.674354	7.54622	0.0211658
NONHSAT049020	chr15:93122831-93122862	n133139	-	1.24965	0	0	0	1.17175	0	1.49534	0	0	2.73969	1.86088	0	0	0	12.816	2.26331	n	n	n	n	0.403567	0.761989	7.53967	0.0303591
NONHSAT125576	chr8:23340316-23340345	n389993	+	4.00751	0	0	0	0	0	0	1.83283	0	1.46432	0	4.80921	1.29571	0	6.84995	n	12.8638	n	n	2.49735	0.667918	1.17526	7.40369	0.0181717
NONHSAT115762	chr6:159031206-159031232	n127421	+	1.48997	2.05626	0	0	2.79417	2.93439	8.91452	2.04431	1.39208	4.89984	2.21874	3.57608	2.89043	2.18101	9.33818	2.69856	7.82621	n	n	9.74929	1.5458	3.51462	7.40306	0.00366654
NONHSAT131175	chr9:38567536-38567565	n135427	-	0	0	0	0	2.50512	2.63084	0	0	1.24807	0	3.97843	6.41229	0	0	9.89437	n	3.5083	n	n	8.74074	0.855993	1.45485	7.38114	0.00348708
NONHSAT108945	chr6:32861952-32871535	n410280	+	1.61676	1.07215	1.10504	0.897668	2.26411	2.06759	31.8961	2.27589	2.3639	4.15446	2.28248	1.71342	15.4274	1.2294	4.18711	11.5987	3.86008	7.4253	7.96058	9.048	1.50389	7.66787	7.34663	0.000763532
NONHSAT091968	chr3:128580475-128580504	n398855	-	2.67167	0	3.05666	0	3.75768	2.63084	5.59463	16.4955	8.7365	11.7146	0	9.61843	10.3657	0	9.89437	9.6776	3.5083	n	n	6.24339	2.01948	7.81565	7.33092	0.00660809
NONHSAT084655	chr22:29180416-29180443	n132773	+	1.43479	1.9801	6.56617	0	2.69069	0	4.29217	1.96859	4.02156	1.57279	4.27313	3.44363	4.17506	0	9.80981	2.59862	13.8166	6.29003	n	4.02352	2.11196	2.96837	7.30772	0.0379682
NONHSAT048795	chr15:93117556-93117585	n397786	-	0	0	0	0	0	0	1.59847	5.49849	2.49614	1.46432	1.98922	0	1.29571	0	10.6555	n	n	n	n	3.74603	0	1.79279	7.20076	0.00446366
NONHSAT048793	chr15:93117553-93117582	n138282	-	0	0	0	0	0	0	1.59847	5.49849	3.74422	1.46432	1.98922	0	1.29571	0	10.6555	n	n	n	n	3.74603	0	1.9488	7.20076	0.00446366
NONHSAT129644	chr8:144815252-144815323	n411347	-	1.09125	2.25899	1.2485	0	0.511609	0	6.52894	6.73758	5.60753	6.57912	0.812497	0.654776	2.11693	0	9.01535	8.89385	5.73187	n	n	5.10023	0.851723	3.62967	7.18533	0.000133099
NONHSAT141331	chr16:25083269-25083300	n118948	+	1.24965	1.7246	2.85946	0	3.51525	0	0.747669	0	0	6.84923	1.86088	1.49965	3.63634	3.65846	3.56001	13.5799	4.37594	n	n	n	1.55816	2.28153	7.17194	0.0429505
NONHSAT125575	chr8:23340315-23340345	n147435	+	3.87392	0	0	0	0	0	0	1.77173	0	1.41551	0	4.64891	1.25252	0	6.62162	n	12.435	n	n	2.41411	0.645654	1.13608	7.1569	0.0181717
NONHSAT048819	chr15:93117976-93118008	n138920	-	0	0	0	0	0	0	2.17291	1.661	2.26213	1.32704	3.60545	0	0	0	13.1053	n	n	n	n	1.13161	0	1.37857	7.11845	0.0451475
NONHSAT065268	chr19:35344069-35344098	n118984	+	0	0	0	0	0	0	19.9808	0	18.7211	0	0	0	2.59142	0	8.37216	n	5.84717	n	n	n	0	5.16166	7.10966	2.0844e-05
NONHSAT051852	chr16:749582-749611	n390258	-	0	0	0	0	0	0	0	0	2.49614	4.39296	1.98922	0	0	0	10.6555	n	3.5083	n	n	n	0	1.10979	7.08189	0.00566138
NONHSAT144831	chr17:1424093-1424123	n401236	-	2.58262	0	0	0	1.21081	0	3.86296	0	2.41294	0	1.92291	0	3.75755	1.8902	5.88588	2.33875	n	16.9831	3.11832	n	0.632238	1.73082	7.08151	0.0459733
NONHSAT134578	chr9:125089077-125089105	n136013	+	2.76709	0	0	0	0	0	4.13888	9.49143	0	3.03323	2.06026	6.6413	2.68397	2.02522	5.51802	10.0232	n	6.06538	6.68211	n	0.461181	3.75929	7.07218	0.000152065
NONHSAT065276	chr19:35344188-35344217	n397271	+	0	0	0	0	0	0	19.1816	0	13.7288	0	0	0	2.59142	0	9.13327	4.8388	7.0166	n	n	n	0	4.43772	6.99622	5.64152e-05
NONHSAT095863	chr4:25923311-25923337	n129097	+	5.95988	0	0	0	4.19126	0	1.7829	0	0	0	4.43748	1.78804	5.78085	0	5.94248	10.7942	n	n	n	4.17827	1.69186	1.72366	6.97166	0.0373594
NONHSAT065267	chr19:35344067-35344095	n146957	+	0	0	0	0	0	0	19.8666	0	18.097	0	0	0	2.68397	0	7.88288	n	6.05599	n	n	n	0	5.08096	6.96944	3.5379e-06
NONHSAT048794	chr15:93117555-93117585	n131807	-	0	0	0	0	0	0	1.54518	5.3152	2.41294	1.41551	1.92291	0	1.25252	0	10.3003	n	n	n	n	3.62116	0	1.73303	6.96073	0.00446366
NONHSAT032049	chr12:132429584-132429612	n138005	+	0	0	0	0	0	2.72479	3.31111	0	2.58529	0	0	0	0	2.02522	3.94144	n	n	10.109	6.68211	n	0.454132	0.990202	6.91084	0.00195617
NONHSAT060264	chr19:1272974-1273004	n140411	-	2.58262	0	0	0	0	0	4.63555	1.77173	4.82588	1.41551	1.92291	3.09927	0	0	2.94294	n	n	n	n	10.8635	0.430436	2.20886	6.90322	0.0187045
NONHSAT034945	chr13:100621343-100621372	n402443	-	0	0	0	0	0	0	3.19693	0	4.99229	0	0	0	0	0	11.4166	2.4194	11.6943	1.95208	n	n	0	1.02365	6.8706	0.0124176
NONHSAT051851	chr16:749581-749611	n146885	-	0	0	0	0	0	0	0	0	2.41294	4.24652	1.92291	0	0	0	10.3003	n	3.39136	n	n	n	0	1.0728	6.84583	0.00566138
NONHSAT034944	chr13:100621342-100621372	n121834	-	0	0	0	0	0	0	3.09037	0	4.82588	0	0	0	0	0	11.7718	2.33875	11.3045	1.88701	n	n	0	0.98953	6.82551	0.0132066
NONHSAT131765	chr9:71683501-71683527	n120752	+	1.48997	0	0	0	0	0	0.891452	0	4.17624	0	0	1.78804	1.44521	0	1.69785	n	n	4.35463	14.3922	n	0.248328	1.03762	6.8149	0.0370871
NONHSAT115755	chr6:159030737-159030764	n124928	+	0	0	3.28308	0	0	0	3.43374	0	1.34052	1.57279	0	1.72182	0	0	13.8972	n	2.51212	n	n	4.02352	0.547181	1.00861	6.81095	0.0389232
NONHSAT028271	chr12:51868886-51868915	n404282	+	1.33584	0	3.05666	0	0	0	2.3977	0	1.24807	1.46432	1.98922	0	0	1.95538	n	n	2.33887	n	n	11.2381	0.732083	1.13184	6.78848	0.0387481
NONHSAT065275	chr19:35344187-35344217	n132960	+	0	0	0	0	0	0	18.5422	0	13.2712	0	0	0	2.50504	0	8.82883	4.67751	6.78271	n	n	n	0	4.2898	6.76302	5.64152e-05
NONHSAT148170	chr16:4851031-4852475	n337227	+	0.188055	0.129764	0.430307	0	0.176331	0.18518	1.51893	3.35425	0	0.412284	0.280035	0.112838	0	0	10.4467	n	9.71311	n	n	0.0878923	0.18494	0.709793	6.74924	0.0198778
NONHSAT065201	chr19:35342550-35342579	n399904	+	0	0	0	0	0	0	11.9885	1.83283	7.48843	0	0	0	3.88712	0	7.61106	n	5.84717	n	n	n	0	3.14961	6.72911	3.5379e-06
NONHSAT083696	chr22:21998013-21998039	n131600	+	0	0	0	0	0	0	0.891452	0	1.39208	0	0	1.78804	1.44521	0	2.54678	n	n	10.8866	n	n	0	0.689598	6.71668	0.0141973
NONHSAT048820	chr15:93117977-93118008	n394556	-	0	0	0	0	0	0	1.49534	1.71458	1.16755	1.36985	3.72176	0	0	0	12.104	n	n	n	n	1.16812	0	1.18363	6.63608	0.0420797
NONHSAT084299	chr22:24255260-24255287	n127831	-	0	0	0	2.1523	0	0	7.72591	5.90578	0	3.14557	0	0	8.35012	4.20045	5.72239	n	7.53635	n	n	n	0.358717	3.66598	6.62937	0.000201028
NONHSAT065278	chr19:35344194-35344222	n138073	+	0	0	0	0	0	0	12.4166	0	12.9265	0	0	0	2.68397	0	6.3063	7.51742	6.05599	n	n	n	0	3.50338	6.62657	8.85254e-08
NONHSAT126335	chr8:42984558-42984587	n122106	+	0	0	0	4.00774	0	2.63084	0.799233	5.49849	12.4807	2.92864	1.98922	1.60307	5.18283	0	7.61106	7.2582	n	n	n	4.99471	1.10643	3.81027	6.62132	0.00233437
NONHSAT056952	chr18:2917946-2917977	n389999	+	2.49931	1.7246	0	0	3.51525	0	0	0	4.6702	0	1.86088	0	2.42423	0	8.54403	n	n	n	n	4.67247	1.28986	1.11941	6.60825	0.0106841
NONHSAT131176	chr9:38568150-38568179	n122754	-	1.33584	0	0	0	1.25256	2.63084	1.59847	0	0	1.46432	3.97843	0	1.29571	0	3.80553	n	3.5083	n	n	12.4868	0.869872	1.04212	6.6002	0.0257266
NONHSAT028270	chr12:51868885-51868915	n117834	+	1.29131	0	2.95478	0	0	0	2.31777	0	1.20647	1.41551	1.92291	0	0	1.8902	n	n	2.2609	n	n	10.8635	0.707681	1.09411	6.5622	0.0387481
NONHSAT065200	chr19:35342549-35342579	n127172	+	0	0	0	0	0	0	11.5889	1.77173	7.23882	0	0	0	3.75755	0	7.35736	n	5.65226	n	n	n	0	3.04462	6.50481	3.5379e-06
NONHSAT070925	chr2:61368806-61368834	n116547	-	1.38354	0	0	2.07544	0	2.72479	0.827777	5.69486	6.46323	0	2.06026	3.32065	1.34198	0	4.72973	5.01162	n	n	13.3642	2.58655	1.03063	2.46359	6.42303	0.025934
NONHSAT056951	chr18:2917945-2917977	n147418	+	2.4212	1.67071	0	0	3.4054	0	0	0	4.52426	0	1.80273	0	2.34847	0	8.27702	n	n	n	n	4.52646	1.24955	1.08443	6.40174	0.0106841
NONHSAT065277	chr19:35344194-35344223	n138072	+	0	0	0	0	0	0	11.9885	0	12.4807	0	0	0	2.59142	0	6.08885	7.2582	5.84717	n	n	n	0	3.38258	6.39807	8.85254e-08
NONHSAT125097	chr8:11705065-11705091	n140346	+	0	0	0	0	0	0	0	0	0	0	0	0	0	4.36201	2.54678	n	n	2.17732	14.3922	n	0	0.545251	6.37211	0.0456594
NONHSAT131767	chr9:71683502-71683531	n402903	+	1.33584	0	0	0	0	0	0.799233	0	3.74422	0	0	1.60307	1.29571	0	2.28332	n	n	3.90416	12.9034	n	0.222639	0.930278	6.36362	0.0262167
NONHSAT065199	chr19:35342538-35342567	n404052	+	0	0	0	0	0	0	11.9885	1.83283	8.7365	0	0	0	3.88712	0	6.84995	n	5.84717	n	n	n	0	3.30562	6.34856	1.75889e-07
NONHSAT054417	chr17:46653132-46653162	n394780	-	0	0	0	1.93707	0	0	0.772591	0	0	1.41551	0	7.74818	1.25252	0	n	2.33875	10.1741	n	n	n	0.322845	1.3986	6.25641	0.022203
NONHSAT065252	chr19:35343987-35344016	n402151	+	0	0	0	0	1.25256	0	19.9808	1.83283	24.9614	0	0	0	3.88712	0	5.32774	n	7.0166	n	n	n	0.20876	6.33278	6.17217	3.68791e-05
NONHSAT054643	chr17:48457792-48457822	n394585	+	0	0	0	0	0	0	0	1.77173	0	7.07754	0	3.09927	0	0	2.94294	n	2.2609	n	n	13.2776	0	1.49357	6.16048	0.0334054
NONHSAT131766	chr9:71683501-71683531	n120751	+	1.29131	0	0	0	0	0	0.772591	0	3.61941	0	0	1.54964	1.25252	0	2.20721	n	n	3.77402	12.4733	n	0.215218	0.899269	6.1515	0.0262167
NONHSAT065198	chr19:35342537-35342567	n118340	+	0	0	0	0	0	0	11.5889	1.77173	8.44529	0	0	0	3.75755	0	6.62162	n	5.65226	n	n	n	0	3.19543	6.13694	1.75889e-07
NONHSAT065214	chr19:35342963-35342993	n396753	+	0	0	0	0	0	0	7.72591	1.77173	8.44529	0	0	0	0	0	5.88588	2.33875	10.1741	n	n	n	0	2.24287	6.1329	0.00437301
NONHSAT051850	chr16:749228-749256	n135585	-	0	0	0	0	0	0	0	0	1.29265	1.51662	0	0	0	0	11.036	n	1.2112	n	n	n	0	0.351158	6.12362	0.0383169
NONHSAT054416	chr17:46653131-46653162	n138413	-	0	0	0	1.87459	0	0	0.747669	0	0	1.36985	0	7.49824	1.21211	0	n	2.26331	9.84587	n	n	n	0.312431	1.35348	6.05459	0.022203
NONHSAT030601	chr12:109732717-109732743	n117948	-	0	0	0	0	0	0	0	0	0	0	0	0	1.44521	0	n	10.7942	1.30437	n	n	n	0	0.180652	6.04931	0.0353654
NONHSAT143729	chr16:75305382-75305410	n125930	-	0	0	0	0	0	0	0	0	0	0	2.06026	0	0	0	n	n	n	2.02179	10.0232	n	0	0.257532	6.02248	0.0187567
NONHSAT065258	chr19:35344016-35344045	n396294	+	0	0	0	0	1.25256	0	18.3823	0	19.9692	0	0	0	2.59142	0	6.08885	n	5.84717	n	n	n	0.20876	5.11786	5.96801	5.65174e-06
NONHSAT065257	chr19:35344015-35344044	n391928	+	0	0	0	0	1.25256	0	20.78	0	21.2172	0	0	0	2.59142	0	6.08885	n	5.84717	n	n	n	0.20876	5.57359	5.96801	5.65174e-06
NONHSAT065251	chr19:35343986-35344016	n122406	+	0	0	0	0	1.21081	0	19.3148	1.77173	24.1294	0	0	0	3.75755	0	5.15015	n	6.78271	n	n	n	0.201801	6.12168	5.96643	3.68791e-05
NONHSAT065254	chr19:35344001-35344031	n404945	+	0	0	0	0	1.21081	0	20.0874	1.77173	22.9229	0	0	0	3.75755	0	5.15015	n	6.78271	n	n	n	0.201801	6.06745	5.96643	3.68791e-05
NONHSAT054642	chr17:48457791-48457822	n138853	+	0	0	0	0	0	0	0	1.71458	0	6.84923	0	2.99929	0	0	2.84801	n	2.18797	n	n	12.8493	0	1.44539	5.96176	0.0334054
NONHSAT082513	chr21:45834472-45845155	n378133	-	0.265337	0.183092	0	0	0.0621991	0	9.24728	0	5.88774	0.0727145	0.395118	0	5.98378	0	0.0377946	4.08481	0.174214	11.3414	10.0918	9.921	0.0851046	2.69833	5.94184	0.0196941
NONHSAT065213	chr19:35342962-35342993	n134028	+	0	0	0	0	0	0	7.47669	1.71458	8.17286	0	0	0	0	0	5.69602	2.26331	9.84587	n	n	n	0	2.17052	5.93507	0.00437301
NONHSAT048822	chr15:93117993-93118024	n390449	-	0	0	0	0	0	0	2.24301	1.71458	0	1.36985	3.72176	0	0	0	10.68	n	n	n	n	1.16812	0	1.13115	5.92407	0.03842
NONHSAT048943	chr15:93121177-93121205	n115813	-	2.76709	0	0	0	0	0	2.48333	1.89829	1.29265	1.51662	0	0	0	0	12.6126	2.50581	n	n	n	2.58655	0.461181	0.89886	5.90165	0.0497997
NONHSAT048944	chr15:93121178-93121206	n123734	-	2.76709	0	0	0	0	0	2.48333	1.89829	1.29265	1.51662	0	0	0	0	12.6126	2.50581	n	n	n	2.58655	0.461181	0.89886	5.90165	0.0497997
NONHSAT060265	chr19:1272975-1273004	n393726	-	2.67167	0	0	0	0	0	3.19693	0	4.99229	1.46432	0	3.20614	0	0	3.04442	n	n	n	n	8.74074	0.445279	1.60746	5.89258	0.0132949
NONHSAT085309	chr22:37753512-37753541	n395816	-	0	0	3.05666	0	0	0	0.799233	0	0	0	0	0	0	0	n	2.4194	9.35547	n	n	n	0.509444	0.0999041	5.88743	0.0288302
NONHSAT058433	chr18:13463199-13463225	n141700	+	0	0	0	0	0	0	0	0	0	0	0	1.78804	0	0	0.848926	n	n	n	10.7942	n	0	0.223505	5.82155	0.047581
NONHSAT065253	chr19:35344000-35344031	n116326	+	0	0	0	0	1.17175	0	19.4394	1.71458	23.351	0	0	0	3.63634	0	4.98402	n	6.56392	n	n	n	0.195292	6.01767	5.77397	3.68791e-05
NONHSAT065255	chr19:35344014-35344044	n143505	+	0	0	0	0	1.21081	0	20.0874	0	20.51	0	0	0	2.50504	0	5.88588	n	5.65226	n	n	n	0.201801	5.3878	5.76907	5.65174e-06
NONHSAT065256	chr19:35344015-35344045	n135061	+	0	0	0	0	1.21081	0	20.0874	0	20.51	0	0	0	2.50504	0	5.88588	n	5.65226	n	n	n	0.201801	5.3878	5.76907	5.65174e-06
NONHSAT048821	chr15:93117992-93118024	n146531	-	0	0	0	0	0	0	2.17291	1.661	0	1.32704	3.60545	0	0	0	10.3463	n	n	n	n	1.13161	0	1.0958	5.73895	0.03842
NONHSAT056580	chr17:79844236-79844266	n145901	-	1.29131	0	0	0	0	0	3.09037	3.54347	2.41294	1.41551	9.61455	1.54964	5.01007	0	6.62162	n	4.52181	n	n	6.03527	0.215218	3.32957	5.72623	1.39631e-05
NONHSAT056581	chr17:79844237-79844267	n390781	-	1.29131	0	0	0	0	0	3.09037	3.54347	2.41294	1.41551	9.61455	1.54964	5.01007	0	6.62162	n	4.52181	n	n	6.03527	0.215218	3.32957	5.72623	1.39631e-05
NONHSAT115754	chr6:159030703-159030730	n146064	+	0	0	3.28308	0	0	0	2.5753	0	0	3.14557	0	0	0	0	10.6273	n	2.51212	n	n	4.02352	0.547181	0.71511	5.72097	0.0247917
NONHSAT052567	chr17:26671555-26671582	n147489	-	0	0	0	0	1.34534	0	0.858435	5.90578	2.68104	3.14557	0	0	5.56675	2.10023	2.45245	10.3945	n	n	n	4.02352	0.224224	2.53223	5.62348	0.0126543
NONHSAT065170	chr19:35330600-35330629	n137809	+	0	0	0	0	0	0	14.3862	1.83283	16.2249	0	0	0	0	0	6.84995	4.8388	8.18603	n	n	2.49735	0	4.05549	5.59304	0.000451915
NONHSAT065250	chr19:35343978-35344007	n118453	+	0	0	0	0	1.25256	0	18.3823	1.83283	19.9692	0	0	0	3.88712	0	5.32774	n	5.84717	n	n	n	0.20876	5.50893	5.58745	1.05297e-05
NONHSAT065266	chr19:35344041-35344069	n138059	+	0	0	0	0	0	0	17.3833	0	18.097	0	0	0	1.34198	0	6.3063	n	4.8448	n	n	n	0	4.60279	5.57555	3.5379e-06
NONHSAT048310	chr15:89940667-89940694	n131034	+	0	0	0	0	0	0	0	0	2.68104	0	0	0	2.78337	0	n	2.59862	n	8.3867	n	5.36469	0	0.683052	5.45	0.00159954
NONHSAT122351	chr7:99815806-99815834	n131778	-	0	0	0	0	2.59459	0	2.48333	3.79657	2.58529	0	2.06026	3.32065	0	0	4.72973	2.50581	2.4224	12.1308	n	n	0.432432	1.78076	5.44718	0.0291164
NONHSAT065187	chr19:35342174-35342203	n140069	+	0	0	0	0	0	0	3.99616	3.66566	6.24036	1.46432	0	0	0	0	3.80553	n	7.0166	n	n	n	0	1.92081	5.41106	0.000377555
NONHSAT065265	chr19:35344041-35344070	n138060	+	0	0	0	0	0	0	16.7839	0	17.473	0	0	0	1.29571	0	6.08885	n	4.67773	n	n	n	0	4.44407	5.38329	3.5379e-06
NONHSAT114286	chr6:107389397-107389424	n140558	-	0	0	0	0	0	0	5.15061	3.93719	6.70261	4.71836	0	5.16545	6.95843	0	5.72239	n	5.02423	n	n	5.36469	0	4.07908	5.37044	1.40907e-09
NONHSAT084185	chr22:24245459-24245489	n139908	-	0	0	0	0	0	0	2.31777	0	0	2.83102	0	0	0	3.78041	5.15015	n	3.39136	7.54803	n	n	0	1.11615	5.36318	0.000253056
NONHSAT115753	chr6:159030683-159030712	n124193	+	0	0	0	0	1.25256	0	1.59847	0	0	2.92864	0	0	0	0	9.89437	n	1.16943	n	n	4.99471	0.20876	0.565888	5.35284	0.0183215
NONHSAT041868	chr15:40993343-41001293	n335262	+	0.307454	0	0	0	0.288288	0.60551	0.735801	0	0.574509	0	0	1.10688	0.596437	0	2.8028	1.11369	6.72888	n	n	10.6336	0.200209	0.376704	5.31974	0.0161316
NONHSAT065171	chr19:35330601-35330630	n395055	+	0	0	0	0	0	0	14.3862	1.83283	16.2249	0	0	0	0	0	6.84995	4.8388	7.0166	n	n	2.49735	0	4.05549	5.30068	0.000222738
NONHSAT084186	chr22:24245460-24245489	n394019	-	0	0	0	0	0	0	2.3977	0	0	2.92864	0	0	0	3.91077	4.56663	n	3.5083	7.80831	n	n	0	1.15464	5.29441	0.000423296
NONHSAT104229	chr5:140098515-140098580	n717	+	0	0	0	0	0	0	0.356581	0.817724	0	0.653311	0	0	0	0	n	n	1.04349	n	n	9.47074	0	0.228452	5.25712	0.0381987
NONHSAT065264	chr19:35344040-35344070	n400302	+	0	0	0	0	0	0	16.2244	0	16.8906	0	0	0	1.25252	0	5.88588	n	4.52181	n	n	n	0	4.29594	5.20385	3.5379e-06
NONHSAT026198	chr12:7073317-7073341	n3430	+	0	0	0	0	0	0	0	0	1.50809	5.30816	0	0	4.69694	0	7.35736	5.84688	n	2.35876	n	n	0	1.43915	5.18767	0.0010599
NONHSAT065260	chr19:35344029-35344058	n397860	+	0	0	0	0	0	0	19.9808	0	21.2172	0	0	0	2.59142	0	6.84995	n	3.5083	n	n	n	0	5.47368	5.17913	0.000593375
NONHSAT065262	chr19:35344032-35344061	n398463	+	0	0	0	0	0	0	19.1816	0	19.9692	0	0	0	2.59142	0	6.84995	n	3.5083	n	n	n	0	5.21777	5.17913	0.000593375
NONHSAT065263	chr19:35344039-35344070	n126283	+	0	0	0	0	0	0	15.7011	0	16.3457	0	0	0	1.21211	0	5.69602	n	4.37594	n	n	n	0	4.15736	5.03598	3.5379e-06
NONHSAT065259	chr19:35344028-35344058	n131625	+	0	0	0	0	0	0	19.3148	0	20.51	0	0	0	2.50504	0	6.62162	n	3.39136	n	n	n	0	5.29123	5.00649	0.000593375
NONHSAT065261	chr19:35344031-35344061	n130291	+	0	0	0	0	0	0	19.3148	0	19.3035	0	0	0	2.50504	0	6.62162	n	3.39136	n	n	n	0	5.14042	5.00649	0.000593375

## Sheet: GENCODE Type_A
id	locus	name	strand	rpkm_bph3	rpkm_bph6	rpkm_bph7	rpkm_bph8	rpkm_bph11	rpkm_bph12	rpkm_pca3	rpkm_pca5	rpkm_pca6	rpkm_pca7	rpkm_pca8	rpkm_pca10	rpkm_pca11	rpkm_pca12	CRPC1	CRPC2	CRPC3	CRPC_Meta1	CRPC_Meta2	CRPC4	BPH	PCA	CRPC	P-value vs Pca
ENST00000548506.1	chr12:116806569-116827276	n	+	0	0	0	0	0	0	0	0	0	0.0707754	0	0	0	0	1.72898	2.10488	n	n	n	n	0	0.00884693	1.91693	7.18802e-09
ENST00000454625.1	chrX:119144675-119149501	GS1-421I3.2	-	0	0	0	0	0	0	0.180138	0.895047	0.656369	0	0.0747244	0.060219	0	0	2.20149	2.45387	n	n	n	2.53294	0	0.233312	2.3961	3.25759e-06
ENST00000542022.1	chr11:72396120-72404853	n	+	0	0	0.228462	0	0.0936192	0	0.0597365	0	0.279851	0	0	0.119817	0	0	n	n	n	1.31312	0.964428	n	0.0536802	0.0574256	1.13878	5.09968e-06
ENST00000416327.1	chr21:23381263-23390475	n	-	0.0487286	0	0	0	0	0	0	0	0	0	0	0	0	0	1.16607	1.94161	n	n	n	n	0.00812143	0	1.55384	7.66556e-06
ENST00000437317.1	chr7:121945004-121945871	FEZF1-AS1	+	0.0504417	0	0	0	0.0472972	0	0.211255	0.138417	0.0942554	0	0	0	0.0489265	0	2.12674	1.46172	n	1.62165	0.974474	0.84871	0.0162898	0.0616068	1.40666	1.31712e-05
ENST00000355189.3	chr21:19933933-20132122	n	-	0	0	0	0	0	0	0	0	0	0.0630984	0	0	0	0	n	n	n	1.09351	2.08506	n	0	0.0078873	1.58928	4.20861e-05
ENST00000417355.1	chr2:220163724-220168852	AC114803.3	+	0	0	0	0	0	0	0	0	0	0.136544	0	0	0	0	1.84525	n	n	n	n	0.931489	0	0.017068	1.38837	7.2717e-05
ENST00000533179.1	chr17:70086896-70115664	AC005152.2	-	0.0842157	0	0	0	0.157932	0.165857	0	0	0	0	0	0	0	0	n	n	n	1.84599	n	0.78721	0.0680007	0	1.3166	0.000234876
ENST00000603432.1	chr12:54350318-54352745	HOTAIR-AS	+	0	0	0	0.0478684	0	0	0	0.0218913	0.134163	0	0.0237592	0	0	0	1.52723	2.57186	n	1.53883	1.54118	0.193884	0.00797806	0.0224766	1.4746	0.000411351
ENST00000590912.1	chr7:20135760-20170098	n	+	0	0.0797951	0.132303	0.0867346	0	0.113872	0	0	0.108042	0.380286	0	0	0	0.084636	n	2.93217	n	9.20973	12.1475	n	0.0687842	0.0716205	8.09646	0.000472074
ENST00000417860.1	chr10:89079613-89090709	NUTM2A-AS1	-	1.90237	2.50607	3.56156	1.81601	2.83783	1.8733	2.63854	1.18643	2.10055	2.36971	2.44656	2.69803	3.10334	2.1518	3.59656	5.63807	2.69013	4.80176	5.01158	3.63733	2.41619	2.33687	4.22924	0.00119234
ENST00000606476.1	chr10:37604195-37635959	n	+	0	0	0	0	0	0	0.0463555	0	0.0723882	0.169861	0	0	0.601209	0	20.6595	n	n	4.30238	11.413	n	0	0.111227	12.125	0.00131906
ENST00000435629.1	chr10:37600084-37635838	n	+	0	0	0	0	0	0	0.0545359	0	0.0851626	0.499591	0	0	0.618891	0	21.2411	n	n	3.33001	14.9679	n	0	0.157273	13.1797	0.00152438
ENST00000419440.1	chr11:131747574-131767002	AP004372.1	-	0	0.420139	0	0	1.71274	0.749452	0.0910717	0	8.24855	0.66743	1.36001	0.822007	0.147645	0	26.235	31.4284	2.36774	n	n	22.6234	0.480388	1.41709	20.6636	0.00162382
ENST00000426471.1	chr10:37598113-37635954	n	+	0	0	0	0	0	0	0.0355487	0	0.0555124	0.325654	0	0	0.403418	0	16.8587	n	n	2.17064	9.75669	n	0	0.102517	9.59535	0.00290265
ENST00000458727.1	chr10:8094206-8095412	n	-	0.047243	0.325992	0	0	0.0442979	0.279125	0.0282655	0	0	0	0.0703503	0.28347	0	0	n	n	0.244955	2.34725	2.62395	n	0.11611	0.0477607	1.73872	0.00296253
ENST00000417359.1	chr10:8094205-8095219	n	-	0	0.473121	0	0	0	0.270068	0	0	0	0	0.102101	0.246845	0	0	n	n	0.35551	2.40468	3.47706	n	0.123865	0.0436182	2.07908	0.00311496
ENST00000436077.1	chr10:37529815-37530977	n	+	0	0	0	0	0	0	0	0	0	0.253524	0	0	0.560829	0	27.2112	n	n	n	6.4228	n	0	0.101794	16.817	0.00360587
ENST00000451648.1	chr20:61294371-61297979	RP11-93B14.5	-	0	0	0.682922	0	0	0.117557	0.178565	0	0	0.0654318	0	0.143264	0.0578976	0	4.65928	n	0.206331	2.87849	4.03603	0.725349	0.133413	0.0556448	2.5011	0.00416389
ENST00000505700.1	chr12:54392806-54393794	HOXC-AS1	-	0	0	0	0.318132	0	0	0.0422952	0	0.0660476	0.0774913	0	0	0.0685685	0.103478	3.26248	0.256068	n	2.9958	4.09706	0.396478	0.0530221	0.0447351	2.20158	0.004451
ENST00000419190.1	chr1:201969222-201979481	RP11-465N4.4	-	0.34413	2.646	3.48723	0.147493	0.368774	0.677741	3.32371	1.01178	1.79133	2.20949	0.951694	1.17993	1.66896	0.503735	18.4868	15.7599	0.33987	13.937	10.8033	3.26272	1.27856	1.58008	10.4316	0.00445301
ENST00000554537.1	chr14:100673744-100704892	RP11-638I2.4	-	0.117037	0.484556	0.803413	0.351131	0.438964	0.460992	0.490164	0.642321	0.328043	0.641469	0.522845	0.983153	0.227043	0.685271	0.600147	1.27183	n	1.53925	1.13051	1.09401	0.442682	0.565038	1.12715	0.0045504
ENST00000594114.1	chr19:51295942-51296841	CTD-2568A17.8	-	0.297994	0	0	0	0.419126	0.586879	0.0891452	0.204431	0.278416	0.326656	0	0	0.722607	0	1.61296	n	n	2.61278	3.23825	0.139276	0.217333	0.202657	1.90082	0.00478813
ENST00000455420.1	chr7:81205702-81255532	n	-	0	0	0	0.0133193	0.00832553	0	0	0.0243649	0	0.00973304	0	0	0	0	n	n	0.0460379	3.33459	3.34488	n	0.00360747	0.00426224	2.24184	0.00502208
ENST00000413944.2	chr7:81205703-81254542	n	-	0	0	0	0.0127132	0.00794668	0	0	0.0232562	0	0.00929014	0	0	0	0	n	n	0.043943	3.41816	3.31547	n	0.00344332	0.00406829	2.25919	0.00506116
ENST00000445290.1	chr1:171168386-171196927	n	-	0	0	0.217797	0	0	0	0	0	0.088929	0	0	0	0	0.139327	0.108462	n	n	2.50365	1.83881	n	0.0362994	0.028532	1.48364	0.00511499
ENST00000415582.1	chr1:201969229-201970411	RP11-465N4.4	-	0.309914	1.81773	1.77287	0	0.290594	0.457766	1.48338	0.425216	0.868658	0.594513	0.576873	0.743825	0.901813	0.340237	10.5946	7.57756	0.133909	7.24611	5.05167	1.73816	0.774812	0.741814	5.39033	0.00535406
ENST00000585533.1	chr9:66523963-66553601	RP11-262H14.3	-	0	1.63067	1.54498	0	0	0	0.151489	0	2.60219	2.40544	0.12568	0	0.163728	0	n	0.305719	n	6.78336	5.91053	6.23251	0.529275	0.681066	4.80803	0.00539462
ENST00000514255.1	chr5:27475772-27485293	n	+	0.142162	0	0.162648	0.106628	0	0	0.042528	0.487633	0	0.155836	0	0	0.0689459	0	1.70097	n	0.491409	n	n	n	0.0685731	0.0943679	1.09619	0.0058811
ENST00000591956.1	chr17:74553848-74557833	SNHG16	+	10.4512	12.9811	14.9864	10.2428	12.2823	9.74261	22.3857	18.5459	17.7716	12.6021	9.54538	13.5454	18.3147	10.6069	27.4313	32.8099	10.8379	44.0868	39.035	26.7028	11.7811	15.4147	30.1506	0.00618635
ENST00000444155.1	chr10:54733248-54735575	RP11-319F12.2	-	0	0.128826	0	0	0	0	0.05585	0	0.174429	0	0.139005	0	0	0	3.24433	n	n	n	n	0.610799	0.021471	0.0461606	1.92756	0.00702194
ENST00000591993.1	chr9:66513657-66553531	RP11-262H14.3	-	0	0.833058	0.568747	0	0	0	0.042489	0	1.29383	0.973081	0.0528756	0	0.0344414	0	n	0.128621	n	2.6982	2.5724	2.38977	0.233634	0.29959	1.94725	0.00709662
ENST00000453348.1	chr7:1778266-1781908	ELFN-AS1	-	0	0	0	0	0	0	6.25835	0	0	0.266658	0	0.145963	3.48031	0.178041	n	6.38843	0.105109	11.8197	19.9729	15.5761	0	1.29117	10.7725	0.00711551
ENST00000608345.1	chr4:140334956-140337300	RP11-83A24.2	-	1.69987	0.12347	0.818875	0.80525	1.00668	0.176199	1.28468	0.736518	1.00307	1.07879	1.33227	1.71784	0.607457	1.04769	1.63119	4.37504	1.39166	2.22257	2.1605	2.42526	0.771724	1.10104	2.3677	0.00764123
ENST00000415399.1	chr7:1778619-1781927	AC074389.9	-	0	0	0	0	0	0	6.30464	0	0	0.333846	0	0.146192	4.19475	0.267482	n	6.95007	0.105274	12.9954	24.1228	16.9102	0	1.40586	12.2168	0.00809972
ENST00000412669.1	chr7:90219937-90226667	AC002456.2	-	0.0862789	0	0	0.517703	0.242701	0	0.309725	0.118379	1.20916	0.567464	0.128479	0.414157	0.418436	0.378883	0.0983166	n	n	8.82565	6.45887	3.30663	0.141114	0.443085	4.67237	0.00814589
ENST00000412628.1	chr1:94059942-94066319	RP5-1033H22.2	+	0	0	0	0	0	0.443571	0.269509	0.309023	0.420861	0	0	0	0	0	3.59313	1.22377	0.38927	0.987388	1.63168	0.631598	0.0739285	0.124924	1.40947	0.00857234
ENST00000527209.1	chr19:50553846-50570050	CTD-2126E3.1	+	0.609667	0.210345	0.17438	0.114319	0.59548	0.200116	5.19789	0	1.5427	1.19738	1.7779	0.335331	2.26685	0.334659	2.90917	9.9838	0.219523	15.1084	8.46546	15.0783	0.317384	1.58159	8.62745	0.00865971
ENST00000440726.1	chr3:187166633-187167238	RP11-567G11.1	+	0	0	0	0.236228	0	0	0.376874	0	0	0	0.234501	0	0	0	1.97392	1.14086	n	n	n	0.147202	0.0393714	0.0764219	1.08733	0.00897273
ENST00000608886.1	chr1:201964824-201965480	RP11-465N4.5	-	0.353783	1.70885	1.07937	0.0884508	0.221152	1.04513	1.09362	0.566308	1.04671	2.13296	0.614628	0.353798	1.31543	0.345243	8.70116	8.97056	0.203819	4.22207	5.83794	1.54327	0.749456	0.933587	4.91314	0.00935406
ENST00000432358.1	chr6:158703295-158733390	RP11-732M18.3	+	2.55825	1.00873	1.88158	2.32997	2.14176	1.79939	3.55319	2.00574	2.13409	2.00308	1.63266	2.08324	1.94967	1.60489	5.51802	2.31669	3.78987	n	n	8.19886	1.95328	2.12082	4.95586	0.0105535
ENST00000586846.1	chr17:74553849-74554542	SNHG16	+	9.05247	10.7477	12.9462	8.48717	10.1733	8.91411	17.8811	13.699	15.6095	10.5798	8.326	11.5823	15.3014	9.15872	22.2617	23.6286	7.82286	32.2931	27.9684	20.9679	10.0535	12.7672	22.4904	0.0105843
ENST00000564354.1	chr11:125742926-125744293	RP11-680F20.10	-	0.0479446	0	0	0	0	0.0944236	0.774504	0.131564	0.223973	0.157668	0	0.057536	0.74407	0	3.57852	0.781514	n	1.05093	1.50513	0.896328	0.023728	0.261164	1.56248	0.0106847
ENST00000437194.1	chr21:29584625-29600799	AL035610.2	-	0.262342	0.36205	0.200098	1.18061	0.327984	0	0	0.119982	0	0.191717	0	0	0	0.640024	n	n	0.906832	n	n	5.80367	0.388847	0.118965	3.35525	0.0109166
ENST00000512427.1	chr12:54392806-54393404	HOXC-AS1	-	0	0	0	0.400774	0	0	0.0799233	0	0.124807	0.146432	0	0	0	0	1.52221	n	n	6.44186	3.54843	0.124868	0.0667956	0.0438953	2.90934	0.0110023
ENST00000554032.1	chr14:71276922-71282108	RP6-65G23.3	+	0.736888	1.16223	0	0	1.18449	0.829285	0.566847	0.28887	0.393414	0.230789	0.627036	1.01063	1.63372	0.462278	1.91931	1.52527	0.545824	1.99982	1.01684	2.06643	0.652149	0.651698	1.51225	0.0112235
ENST00000528800.2	chr8:70746364-70750064	RP11-159H10.3	+	0.339277	0.0851317	0.211728	0.0462677	0.289206	0.242975	1.14412	0.0423185	0.461071	0.608578	0.551152	0.0370136	0.837671	0.135445	1.28285	2.06689	n	0.991581	n	4.35347	0.202431	0.477172	2.1737	0.0114918
ENST00000428449.1	chr7:121943712-121950131	FEZF1-AS1	+	0.0292041	0	0.0334125	0	0.0410753	0	0.174729	0.0200347	0.109142	0	0.0434883	0.0175232	0.0849805	0	1.29787	0.766949	n	4.56638	5.9945	0.559622	0.017282	0.0562371	2.63706	0.0115417
ENST00000586942.1	chr17:74553851-74559242	SNHG16	+	13.3678	15.907	19.6638	13.198	16.6913	13.2978	27.8704	25.1724	23.2585	15.8497	11.6796	18.9066	24.5432	14.1765	37.8489	41.2576	11.552	51.4276	50.3981	30.4739	15.3543	20.1821	37.1597	0.0115429
ENST00000513381.1	chr12:54478916-54519614	RP11-834C11.5	-	0	0.10714	0	0.116457	0	0	0.139345	0.426068	0.2176	0.170201	0.346817	0	0.0753017	0	1.01735	0.562426	0.536709	1.47482	4.49937	2.46733	0.0372662	0.171917	1.75967	0.0116365
ENST00000505661.1	chr12:54515063-54519776	RP11-834C11.5	-	0	0.130397	0	0.141737	0	0	0.169593	0.518556	0.264835	0.207148	0.422102	0	0.0916477	0	1.23819	0.684513	0.653214	1.79496	5.47607	3.00292	0.0453557	0.209235	2.14164	0.0116365
ENST00000417576.2	chr9:77100467-77114043	RP11-171A24.3	-	0.559055	0.363075	1.42973	0.246656	0.27752	0.582893	0.550914	0.0451206	0.337975	3.74905	0.146912	1.02607	0.414671	1.05903	n	9.1128	0.966236	n	n	15.8925	0.576488	0.916219	8.65719	0.0125655
ENST00000542172.1	chr11:18624534-18625440	SPTY2D1-AS1	+	0.819259	0.323038	0.267804	0.351131	1.64611	0.230496	1.1904	0.642321	1.53087	0.898057	0.348564	0.421351	1.36226	0.342635	2.93405	2.33169	n	n	n	1.09401	0.606307	0.842056	2.11992	0.0127505
ENST00000535301.1	chr12:121412188-121418768	HNF1A-AS1	-	0	0	0.330758	0	0	0	0	0	0	0.0792262	0	0.2602	0	0	20.8367	14.1372	n	2.95725	5.75958	0.067559	0.0551264	0.0424283	8.75166	0.0129801
ENST00000504278.1	chr12:54515060-54519678	RP11-834C11.5	-	0	0.174146	0	0.189291	0	0	0.226493	0.692535	0.353688	0.276647	0.563719	0	0.122396	0	1.50982	0.914171	0.872371	2.39718	7.31331	3.65655	0.0605727	0.279435	2.77723	0.0134655
ENST00000537361.1	chr12:121406416-121418709	HNF1A-AS1	-	0	0	0.269024	0	0	0.231546	0	0	0	0.0644389	0	0.211635	0	0	24.718	16.822	n	3.95155	5.82023	0.0549494	0.0834282	0.0345092	10.2734	0.0139059
ENST00000411824.1	chr20:61294371-61298076	RP11-93B14.5	-	0	0	0.547857	0	0	0.0943069	0.143249	0	0	0.052491	0	0.11493	0.0464469	0	4.50172	0.0867276	0.165524	2.65907	3.70035	0.626654	0.107027	0.0446396	1.95667	0.0146009
ENST00000561978.1	chr8:128025399-128033259	PCAT1	+	0.0777896	0.0805161	0.0889993	0.0291728	0.291761	0.0766007	1.91984	1.94784	0.545092	1.02326	0.202716	0.116689	1.0752	0.0284669	7.65653	4.33233	5.51231	2.75662	3.09953	19.7782	0.107473	0.857389	7.18926	0.0160057
ENST00000433126.1	chr20:61294383-61297974	RP11-93B14.5	-	0	0.0376498	0.312124	0.0409241	0.0255805	0.0537283	0.0979341	0.037431	0	0.0598102	0	0.196433	0.0793849	0	3.32635	0.0494103	0.094302	1.91359	2.10816	0.535524	0.0783345	0.0588741	1.33789	0.0169083
ENST00000413915.1	chr9:37509147-37510296	RP11-613M10.6	+	3.2171	4.6248	4.90759	7.43997	3.77069	2.63994	3.84959	4.96576	9.01721	5.58367	3.19376	6.11275	3.12046	3.33566	12.0671	4.36999	4.40185	11.753	10.3584	14.5348	4.43335	4.89736	9.58085	0.0173056
ENST00000560208.1	chr16:54958771-54963061	CRNDE	-	0.790597	0.509169	1.80905	0	1.77915	0.934215	2.86963	6.07452	2.06823	1.4444	1.56972	2.97277	1.43145	0.61721	5.55555	5.82302	0.728756	8.39526	8.1458	5.27163	0.970362	2.38099	5.65334	0.0174379
ENST00000557792.1	chr16:54959065-54963101	CRNDE	-	1.12755	0.778044	2.76434	0	2.26555	0.951695	4.04767	9.06126	2.55842	2.03056	1.91891	3.96269	2.18735	0.943137	7.47972	8.31449	1.11359	12.2401	12.4473	7.75426	1.31453	3.33875	8.22491	0.0177611
ENST00000560912.1	chr16:54953085-54962724	CRNDE	-	3.20717	6.05678	7.14553	0.253212	9.33826	10.1393	14.0884	28.4867	12.3801	8.04897	8.16922	13.3694	6.95843	2.5944	29.5256	28.1262	4.81372	46.2502	43.0042	20.4331	6.02338	11.762	28.6922	0.018037
ENST00000432294.1	chr1:100523546-100550027	RP4-714D9.2	-	0.30265	0.417678	0.692525	0.605335	0.662161	0.596049	0.362152	1.52258	0.848299	1.32704	0.150227	0.363196	0.97853	0.443017	1.20707	0.730861	1.39488	2.21134	1.70533	3.11194	0.546066	0.74938	1.7269	0.0182384
ENST00000440093.2	chr17:70067184-70115589	AC005152.2	-	0.0827762	0.114237	0	0	0	0.652088	0.0495251	0.113573	0.0773378	0	0.246527	0.894021	0.321158	0	n	n	0.57226	4.23367	2.5986	0.464252	0.141517	0.212768	1.9672	0.0183362
ENST00000608964.1	chr2:70286785-70291119	PCBP1-AS1	-	0.312413	0.431151	0	0.468647	0	0	0.373835	0	0	0	0	0.374912	0.606057	0	2.67001	n	1.07991	n	n	0.292029	0.202035	0.16935	1.34732	0.0190662
ENST00000587743.1	chr17:74553851-74556515	SNHG16	+	2.38395	3.0894	3.5923	2.26779	2.84869	2.08986	4.39203	3.27089	4.40033	2.90007	2.05639	3.20975	4.0325	2.46826	6.10398	5.6604	1.70841	7.62592	7.0557	5.08186	2.712	3.34128	5.53938	0.0191979
ENST00000583980.1	chr17:77128804-77132484	RP11-398J5.1	+	0	0	0	0	0	0.139478	0	0.0971701	0.0661683	0.155266	0	0	0	0	3.10704	n	n	n	n	0.264802	0.0232463	0.0398255	1.68592	0.0192557
ENST00000418368.1	chr6:58272356-58287658	LINC00680	-	2.4183	2.6956	2.50074	2.05799	3.09607	2.47292	3.17198	2.71184	4.25813	4.91944	3.49725	2.81837	2.16522	1.97416	4.14679	5.89602	3.41604	8.80075	8.81589	3.60812	2.54027	3.18955	5.7806	0.020027
ENST00000423311.1	chr22:35515817-35627049	CTA-714B7.5	-	0.0597828	0.247513	0.136795	0.179359	0.056056	0	0.464986	0.656198	0.22342	0.0655328	0	0	0.637856	0	3.33806	3.03172	n	0.349446	0.144366	1.50882	0.113251	0.255999	1.67448	0.0205279
ENST00000556684.1	chr14:88490962-88511192	n	+	0.214622	1.03667	0	0	1.60994	0.211341	1.86192	0	1.70443	0.235265	1.43819	0	1.14496	0.157081	5.80844	6.99683	0.185469	n	n	n	0.512096	0.817731	4.33024	0.020797
ENST00000399751.2	chr6:58272356-58287658	LINC00680	-	2.46153	2.73745	2.57016	2.11513	3.18201	2.54157	3.24574	2.78712	4.35401	5.05601	3.59433	2.8966	2.22532	1.99399	4.24829	5.88656	3.51087	9.04507	9.06062	3.70829	2.60131	3.26914	5.90995	0.0209576
ENST00000445909.1	chr1:171168386-171196864	n	-	0	0	0.20055	0	0	0	0	0	0.0818871	0	0	0	0	0.128294	0.299621	n	0.302961	4.73887	6.98446	n	0.0334251	0.0262727	3.08148	0.0212804
ENST00000422882.1	chr6:58272361-58276677	LINC00680	-	1.4036	1.93706	1.75799	1.13033	1.89795	1.62947	2.06849	2.04743	2.70558	3.56306	2.09012	1.50708	1.28978	1.12461	3.01365	4.17443	2.11946	6.15329	6.70759	2.23733	1.62607	2.04952	4.06763	0.0215626
ENST00000607068.1	chr5:675941-676731	CTD-2589H19.6	+	0.3918	0.270355	0.448259	0.0734667	0.137766	0.385812	0.673942	0.33598	1.14393	0.697912	0.729295	0.117545	0.570046	0.215068	1.73005	0.975713	0.423227	4.07937	7.45084	3.02145	0.284576	0.560465	2.94678	0.0222973
ENST00000453491.1	chr10:118592512-118609212	RP11-539I5.1	-	2.18166	0.81374	1.75398	3.00733	2.7644	1.04513	3.24559	1.29442	3.19522	3.36102	2.80973	3.04266	1.83016	0.863107	4.50176	6.72792	2.34392	3.70508	6.54989	2.86607	1.92771	2.45524	4.44911	0.0224057
ENST00000418765.1	chr6:58272352-58287779	LINC00680	-	2.05758	2.21945	2.2729	1.88031	2.8607	2.23573	2.70266	2.40125	3.8227	4.04431	3.13441	2.41244	1.97283	1.73096	3.4496	5.39712	3.10656	8.1563	8.73814	2.89605	2.25445	2.77769	5.29063	0.0238319
ENST00000568654.1	chr18:33759959-33767411	RP11-49I11.1	-	2.03556	1.31682	1.16444	1.14507	1.72973	2.63084	2.58799	3.84021	2.55558	1.74324	1.42087	1.60307	2.03611	2.32784	3.37061	4.26275	2.85848	5.76328	1.68973	6.24339	1.67041	2.26436	4.03137	0.0243713
ENST00000450081.1	chr6:58272352-58287779	LINC00680	-	2.09138	2.24859	2.33711	1.93342	2.94151	2.29889	2.76445	2.46908	3.90796	4.15856	3.22295	2.48058	2.02856	1.74426	3.53319	5.37341	3.19431	8.3867	8.98498	2.97786	2.30848	2.84705	5.40841	0.0249443
ENST00000557355.1	chr14:88503281-88514483	n	+	0.212076	0.390239	0	0	0.729137	0.139223	1.26885	0	0.990714	0.154983	0.631612	0	0.617117	0.103478	3.34303	3.07282	0.12218	n	n	n	0.245112	0.470845	2.17934	0.0254596
ENST00000544890.1	chr12:123743524-123745766	RP11-282O18.3	-	10.9502	11.4851	11.2474	9.05265	8.94417	17.2525	14.1512	16.2261	18.0061	10.723	10.146	11.0966	12.415	10.8283	10.2874	12.0757	25.907	60.0951	49.2428	28.2505	11.4887	12.949	30.9764	0.0255378
ENST00000550029.1	chr12:104157090-104162636	RP11-341G23.4	-	0.524922	0.79687	0.360338	0.314971	0.590638	0.620278	0.533905	2.16065	0.294261	0.230164	0.390835	0.0629933	1.17105	0.691538	3.11043	1.71128	1.27014	2.68477	5.45071	0.343471	0.53467	0.691925	2.42847	0.0256444
ENST00000591372.1	chr19:36815839-36822551	LINC00665	-	3.50241	3.44416	2.10901	1.87184	3.89568	3.5187	14.9824	14.5137	12.5858	10.321	2.28046	3.67556	8.69244	1.53596	17.1438	13.3032	3.9457	32.4908	32.7355	20.2928	3.05697	8.57341	19.9853	0.0264638
ENST00000562298.1	chr16:89782936-89784572	VPS9D1-AS1	+	5.28452	4.01975	1.71383	0.0624191	3.70656	4.58913	19.0451	20.0961	15.5118	8.62076	1.85888	4.99346	24.6198	2.49726	29.2081	45.8958	4.38692	36.0579	57.1747	16.1416	3.22937	12.1554	31.4775	0.0265207
ENST00000419697.1	chr10:81563813-81574410	RP11-773D16.1	-	2.34097	1.9801	2.24632	1.13279	1.62857	0.594887	2.89157	1.24332	1.97551	2.06946	1.46186	1.99368	2.05091	0.331615	3.61414	4.23985	2.61031	3.97265	1.45886	1.97646	1.65394	1.75224	2.97871	0.0311225
ENST00000424148.1	chr11:1593971-1620414	KRTAP5-AS1	+	0.410482	0.30685	0.313089	0.410506	0.144335	0.067368	0.225126	0.1408	0.767027	1.03116	0.127345	0.2463	0.182486	0.500716	2.96243	1.17712	0.709451	1.04973	1.19776	0.351725	0.275438	0.402621	1.24137	0.0312126
ENST00000512206.1	chr12:54410894-54429145	RP11-834C11.14	+	0.0836701	0	0	0.16735	0	0.0549275	2.6198	4.3241	5.23759	2.56809	0.166126	0.0669389	2.16418	0.122475	4.4017	19.0434	0.674847	5.21678	6.46562	13.739	0.0509912	2.15866	8.2569	0.0314965
ENST00000445604.2	chr9:66521421-66553911	RP11-262H14.3	-	0.0967272	0.734195	0.497996	0	0.0906973	0	0.21702	0	1.17484	0.927768	0.0720191	0.0870582	0.258009	0.0353971	0.0688891	0.218984	n	2.7563	1.86865	2.8255	0.236602	0.346514	1.54767	0.0359332
ENST00000608663.1	chr4:140334970-140374930	RP11-83A24.2	-	2.15717	0.496174	0.822675	0.943817	1.68558	0.885084	2.25862	0.863258	1.42761	1.87202	2.14152	2.15727	1.04619	1.18412	2.20209	5.53487	1.39812	2.75827	2.60463	2.77259	1.16508	1.61882	2.87843	0.037689
ENST00000524947.1	chr11:1592583-1618813	KRTAP5-AS1	+	0.543709	0.468971	0	0.305854	0	0	0.162651	0.279748	0.571486	0.894005	0.101206	0.0815598	0	0.198969	2.63316	1.96948	0.117464	0.397265	1.4771	0.381175	0.219756	0.286203	1.16261	0.0382365
ENST00000546421.1	chr12:98909072-98909988	TMPO-AS1	-	0.314953	0.289771	0.120113	0.236228	0.442979	0.310139	0.376874	0.360109	0.490435	0.632951	0.078167	0.37796	0.76373	0.30735	1.85429	1.04578	0.272173	n	n	5.103	0.285697	0.423447	2.06881	0.0454309
ENST00000608807.1	chr7:7592484-7603957	RP5-1159O4.1	-	4.39311	2.48023	3.19847	1.19819	3.18305	1.96635	3.82313	4.10969	3.54478	9.85019	1.78414	1.67744	6.39172	1.1692	13.6528	18.0831	4.83176	1.45903	9.61467	11.1995	2.73657	4.04379	9.80682	0.0338183
ENST00000424148.1	chr11:1593971-1620414	KRTAP5-AS1	+	0.410482	0.30685	0.313089	0.410506	0.144335	0.067368	0.225126	0.1408	0.767027	1.03116	0.127345	0.2463	0.182486	0.500716	2.96243	1.17712	3.65338	0.709451	1.04973	1.19776	0.275438	0.402621	1.79165	0.00860571
ENST00000545631.1	chr9:125871780-125873444	MIR600HG	-	1.37274	1.44494	1.33098	0.523533	0.959921	1.00809	1.18325	0.830002	2.34772	1.30074	1.07406	1.5636	1.44435	0.817386	2.62479	2.61266	2.79049	2.68601	3.65208	1.00044	1.1067	1.32014	2.56108	0.00504106
ENST00000452148.2	chr9:97317351-97330409	PCAT7	+	0.832028	0.0459302	0.685386	0.399396	0.561715	0.852084	5.25681	3.42474	5.06842	2.07948	0.396476	0.958538	2.7762	0	2.5599	14.5871	7.5752	5.44703	4.90251	10.3595	0.562757	2.49508	7.57187	0.0122124

## Sheet: GENCODE Type B
id	locus	strand	rpkm_bph3	rpkm_bph6	rpkm_bph7	rpkm_bph8	rpkm_bph11	rpkm_bph12	rpkm_pca3	rpkm_pca5	rpkm_pca6	rpkm_pca7	rpkm_pca8	rpkm_pca10	rpkm_pca11	rpkm_pca12	CRPC1	CRPC2	CRPC3	CRPC_Meta1	CRPC_Meta2	CRPC4	BPH	PCA	CRPC	P-value vs BPH
ENST00000588908.1	chr19:567229-571736	-	0.0627865	0.259948	0.287336	0	0.117745	0.370961	0.0375652	3.27354	0.351968	1.03238	0.373986	0.150694	3.04502	0.459531	0.357732	0.682294	0.879444	3.94528	1.97106	3.40401	0.183129	1.09059	1.8733	0.0304126
ENST00000590292.1	chr19:567311-571734	-	0.0761085	0.315104	0.348304	0	0.142728	0.449671	0.0455358	3.44601	0.426649	1.08457	0.453338	0.182668	3.61729	0.445628	0.433636	0.827064	0.999418	4.11509	2.38928	4.12628	0.221986	1.21271	2.14846	0.0291959
ENST00000588290.1	chr19:567410-572215	-	0.0808752	0.33484	0.370118	0	0.227501	0.477835	0.0967755	3.4399	0.528932	0.975194	0.481731	0.0970544	3.68695	0.473538	0.645113	0.732386	0.92041	3.7819	1.75771	4.46031	0.248528	1.22251	2.04964	0.0371073
ENST00000589457.1	chr19:567212-571745	-	0.0538793	0.223071	0.246574	0	0.101041	0.318335	0.0322361	2.957	0.352376	0.885923	0.320931	0.129316	2.61304	0.39434	0.306983	0.585502	0.754683	3.38559	1.69144	2.92111	0.15715	0.960645	1.60755	0.0304126
ENST00000414885.1	chr2:165697259-165705844	+	0.136646	0.377162	0.469012	0	0.448448	0.134558	1.51248	0.37497	4.59607	2.92089	0.406965	0.163983	3.51235	0.500054	4.94383	0.989949	4.60555	2.49604	6.10464	1.91596	0.260971	1.74847	3.50933	0.00980501
ENST00000413706.1	chr7:1200227-1203127	+	1.32196	0.872537	1.97277	1.63818	0.485042	2.49032	1.82258	1.10405	2.95352	2.70921	1.6262	1.03462	1.39375	2.69228	4.61745	2.60247	2.61648	1.51185	4.02513	2.04161	1.46347	1.91703	2.9025	0.0437828
ENST00000426029.1	chr21:45759259-45760353	+	0.610067	0	0	0	0	1.20148	0.730008	0.41852	0.569986	0.668744	0.45423	0.366056	2.07109	0	0.521387	n	0.534072	2.6745	3.68305	1.71079	0.301925	0.65983	1.82476	0.0313232
ENST00000423310.1	chr21:45834473-45845155	-	0.265337	0.183092	0	0	0.0621991	0	9.24728	0	5.88774	0.0727145	0.395118	0	5.98378	0	0.0377946	4.08481	0.174214	11.3414	10.0918	9.921	0.0851046	2.69833	5.94184	0.0387362
ENST00000456880.1	chr21:45834478-45836623	-	0.226105	0.0520065	0	0	0	0.111324	4.5882	0.0258522	1.98927	0.0413086	0.084174	0	3.07037	0.0275808	0.0322063	1.84279	0.131959	3.74465	3.18505	3.45208	0.0649059	1.22834	2.06479	0.0149937
ENST00000527789.1	chr11:64884629-64884930	+	0	0.916504	0	0	0	0.435967	0.529777	1.51863	1.86141	3.39722	0	0.265652	0.644152	0	n	1.20279	0.968959	n	n	3.72463	0.225412	1.02711	1.96546	0.0264041
ENST00000506791.1	chr5:43018585-43024336	+	0.378559	0.348291	0.28874	0	0.47328	0.248515	0.377488	0.346267	0	0.138323	0.751626	0.30286	1.10156	0	n	n	0.773274	n	n	1.88725	0.289564	0.377266	1.33026	0.0113341
ENST00000601548.1	chr19:48564628-48565512	+	0	0	0	0	0	0.58463	4.44018	1.42553	0.0693373	0	0.110512	0	4.31903	0.108632	1.14166	3.76351	0.714654	1.95208	n	0.277484	0.0974384	1.30915	1.56988	0.0154881
ENST00000601950.1	chr19:48564695-48565479	+	0	0	0	0	0	0.672196	4.95207	1.63905	0.0797227	0	0.127064	0	4.63487	0.124903	1.16681	4.01812	0.821694	2.24446	n	0.319045	0.112033	1.44471	1.71403	0.0174534
ENST00000580385.1	chr8:145737950-145739056	+	2.6361	2.68895	2.36032	5.50175	2.25683	4.28873	3.90867	12.7376	7.06748	3.14092	2.73076	3.57608	3.89096	3.69093	5.61597	6.8502	5.31781	8.20681	15.4993	9.10648	3.28878	5.09293	8.43276	0.0180593
ENST00000527092.1	chr11:66240961-66247702	-	1.07609	0.645685	0.7494	0.772022	1.35997	1.84286	1.67955	3.59482	2.01078	1.79503	1.1844	2.1897	3.81201	0.342428	3.27882	2.45739	1.51546	4.85426	2.48561	2.9739	1.07434	2.07609	2.92757	0.0148782
ENST00000533502.1	chr11:66241830-66247663	-	1.66692	1.0122	1.06799	1.30027	2.06317	3.28289	1.95475	4.75715	2.80333	2.04652	1.68792	2.88056	4.85054	0.585606	4.86269	2.65676	2.2181	6.13846	3.54232	3.73958	1.73224	2.6958	3.85965	0.0351185
ENST00000525142.1	chr11:66245191-66247704	-	1.22982	0.754324	0.469012	1.02491	1.92192	2.69116	1.22634	4.59339	1.8512	1.57279	1.83134	1.47584	5.16912	0.700076	3.26994	1.9799	1.61493	3.29478	3.95977	3.44873	1.34852	2.30251	2.92801	0.0122148
ENST00000537283.1	chr22:18979510-18980156	+	0.0598752	0.0826317	0.274013	0	0.112285	0.47168	0.179117	0.246455	0.671297	0.656341	0.0891612	0.502973	0.0580766	0.175289	1.29635	0.975987	2.62083	0.787469	n	0.727591	0.166748	0.322339	1.28165	0.00749809
ENST00000500741.2	chr12:120928131-120933743	-	2.4454	3.14983	2.14497	2.13985	3.19103	3.37123	3.8528	3.18744	1.16141	3.93155	2.39731	3.03243	5.21828	2.62501	3.50645	4.61353	2.17646	5.18158	5.26554	4.01928	2.74039	3.17578	4.12714	0.012428
ENST00000541723.1	chr12:110171971-110211313	-	0.0889535	0	0.203544	0.0667189	0.20852	0.175188	2.7941	0.549217	0.166219	0.487546	0	0.266872	1.20794	0	0.380116	4.43048	n	1.55987	1.61107	1.41354	0.123821	0.683987	1.87901	0.018489
ENST00000541460.1	chr12:110172128-110211289	-	0.0515835	0	0.236067	0.0773797	0.193471	0.20318	2.7159	0.5662	0.144584	0.452359	0	0.247612	0.950646	0	0.323293	3.55017	n	1.28146	1.74393	1.20545	0.126947	0.634663	1.62086	0.0130306
ENST00000536474.1	chr12:110172217-110173762	-	0.0705633	0	0.322926	0	0.198493	0.277939	2.99749	0.48408	0.197782	0.386751	0	0.254039	1.0951	0	0.281429	4.34523	n	1.13427	1.5336	1.05535	0.144987	0.676904	1.66997	0.0395655
ENST00000563777.1	chr16:30930640-30934590	-	0.764784	0.500663	0.628198	0.441247	0.69872	0.868955	2.31719	4.14346	2.23522	5.3095	0.817638	0.694218	5.80134	0.531037	4.16191	1.02998	0.927022	1.14625	3.95413	1.90636	0.650428	2.7312	2.18761	0.044022
ENST00000480284.1	chr7:156803499-156809120	+	0.0372135	0.0513571	0.085152	0	0.174468	0	0.667946	0.919055	2.85102	0.611891	0	0.0446581	1.08287	0	1.63261	2.35897	2.70396	9.24471	9.16623	1.04356	0.0580318	0.77218	4.35834	0.0381151
ENST00000425081.2	chr17:1420225-1421390	+	6.43272	3.55103	4.25226	3.21654	7.03699	5.9121	9.06583	9.70858	8.68124	6.42463	6.49248	6.34722	12.271	2.82484	10.5066	16.5698	3.75427	13.4737	15.3614	8.28458	5.06694	7.72698	11.3251	0.0147314
ENST00000422730.2	chr17:46800530-46802819	+	1.76087	1.04747	0.694696	0.318797	2.90366	0.896876	4.19597	3.87393	6.38219	5.4912	4.47574	2.95111	7.47977	0.266643	6.78076	3.46414	0.903653	4.17035	4.17893	7.46369	1.2704	4.38957	4.49359	0.0201742
ENST00000432056.1	chr17:46801054-46802113	+	2.38277	1.80331	0.703518	0.461208	3.6036	1.3624	5.84042	6.644	9.33578	8.08862	6.52416	4.05857	10.885	0.787585	10.8171	5.01162	2.22053	5.6161	10.2088	11.2802	1.71947	6.52051	7.52572	0.00882995
ENST00000464464.1	chr7:151574127-151575899	+	2.33247	2.51919	2.08845	1.06488	5.42011	6.19142	7.70569	7.79192	12.1279	16.3413	6.04055	5.84156	18.0992	2.82046	7.80034	7.1632	12.3403	39.7161	26.9383	29.7656	3.26942	9.59607	20.6206	0.0293484
ENST00000467458.1	chr7:151574550-151576299	+	1.8727	1.97635	2.2686	0.716074	3.75293	4.55596	4.83327	5.08849	8.37095	10.6264	4.04631	3.48117	13.2494	1.88125	5.83707	6.45097	11.5724	32.0344	25.0056	21.0748	2.52377	6.44715	16.9959	0.0219091
ENST00000446954.2	chr6:150211239-150240644	+	0.157797	0.108885	0.180536	0.591774	0.443881	0.932313	0.0944104	1.51554	0.958296	0.864873	1.0574	0.852142	1.0714	0	1.88804	2.28636	2.07211	0.691775	1.14317	2.87628	0.402531	0.801758	1.82629	0.00719311
ENST00000605899.1	chr6:150205567-150240642	+	0.178522	0.123186	0.204247	0.669495	0.502179	0.878966	0.10681	1.71458	1.08415	0.880616	1.19628	1.07118	1.21211	0	2.03429	3.07164	2.18797	0.78263	1.29331	3.08717	0.426099	0.908217	2.07617	0.00656323
ENST00000553637.1	chr14:50053297-50053596	+	2.97001	13.1875	10.0462	4.06785	15.1351	22.634	30.0538	29.588	27.5075	22.9312	24.2287	39.2058	72.0198	12.4754	41.7162	23.8553	24.4178	48.8735	31.495	27.2794	11.3401	32.2513	32.9395	0.001302
ENST00000580625.1	chr14:50053298-50053594	+	3.00001	13.3207	10.1477	4.10894	15.288	22.8626	30.3574	29.8868	27.7854	23.1629	24.4734	39.6018	72.7473	12.6014	42.1376	24.0963	24.6644	49.3672	31.8131	27.555	11.4547	32.577	33.2723	0.001302
ENST00000412754.1	chr7:100434936-100450238	-	0.419938	0.144885	0	0	0.590638	0.206759	1.25625	1.44043	1.17704	0.345246	0	0.503947	1.52746	0	2.33282	1.14086	1.01097	2.14781	2.28169	1.47202	0.227037	0.781297	1.73103	0.000185226
ENST00000533300.1	chr8:70746388-70762652	+	0.359529	0.124043	0.411338	0	0.168558	0.354034	1.23686	0.123323	0.755793	1.18233	0.936916	0	1.04619	0.131569	1.68997	2.93023	0.236057	n	0.434104	4.70499	0.23625	0.676622	1.99907	0.04429
ENST00000501104.2	chr8:70746346-70749605	+	0.561438	0.129137	0.321171	0.0701838	0.394829	0.368571	1.59557	0.0641933	0.699403	0.974444	0.696706	0	1.22529	0.136971	1.89265	2.96581	0.24575	1.29903	n	6.73502	0.307555	0.674072	2.62765	0.0475368
ENST00000586247.1	chr19:44406153-44430697	+	0.374654	0	0	0.112403	0.421558	0.147571	1.25527	0.205617	0.560063	0.73924	0.446323	0.179842	0.7268	0	0.256156	0.814266	1.37753	1.42347	2.53325	0.700419	0.176031	0.514145	1.18418	0.0125998
ENST00000609548.1	chr4:1161566-1161962	+	0.09758	0.404	0.223283	0.146378	0.365988	0.192177	3.67808	1.07107	2.37039	0.106965	0.145308	0.351303	2.36622	0	1.61232	4.59503	0.256274	n	n	2.82761	0.238234	1.26117	2.32281	0.0214597
ENST00000541002.3	chr12:123736789-123746030	-	22.6851	25.4309	25.0757	21.8313	22.7436	40.6903	37.4394	45.682	42.8786	29.1901	26.8168	31.0346	31.1775	28.5063	26.228	28.065	39.963	87.7204	67.6759	49.5545	26.4095	34.0907	49.8678	0.0416153
ENST00000454812.1	chr6:41491633-41516359	-	0.336863	0.464893	0.154162	0.101065	0.252691	0.530743	1.49144	1.47901	1.6366	1.69861	0.300977	0.404253	1.89511	0.0986194	8.52174	1.58629	1.41552	4.92263	10.5752	0.755721	0.306736	1.12558	4.62951	0.0452186
ENST00000432751.1	chr6:41491643-41515286	-	0.568302	0.784294	0.216732	0.142084	0.35525	0.746154	2.09676	2.0793	2.30085	2.38802	0.423134	0.568326	2.66428	0.138646	11.9804	2.23011	1.99004	6.92057	14.8673	1.06244	0.468802	1.58241	6.50848	0.0465482
ENST00000414386.1	chr6:41491633-41513914	-	0.832108	0.765576	0.846236	0.138693	0.520157	0.728346	3.26369	2.66394	3.28252	2.93912	0.550714	0.554762	3.13877	0.270674	14.065	3.34905	2.42818	7.43094	14.5124	1.29636	0.638519	2.08302	7.18033	0.0388772
ENST00000439386.1	chr6:41491635-41513812	-	0.958892	0.661667	0.219414	0.143842	0.449558	0.755389	2.98327	2.63129	3.22522	2.83802	0.571161	0.57536	3.06929	0.140362	14.0955	2.95239	2.09861	7.00622	15.0513	1.16523	0.53146	2.00425	7.06154	0.0444874
ENST00000518880.1	chr8:82192106-82193681	-	0.124965	0	0	0	0.23435	0.24611	2.91591	3.25771	4.78696	0.136985	0.093044	0.0749824	1.57575	0	1.068	0.792159	1.36748	n	n	2.16102	0.100904	1.60517	1.34717	0.000860597
ENST00000517670.1	chr8:82192122-82192910	-	0.135689	0	0	0	0.254461	0.133615	2.96318	3.72343	4.56388	0.14874	0.101028	0	1.64516	0.0993102	1.23696	0.860137	1.00969	n	n	2.15621	0.0872942	1.65559	1.31575	0.00081652
ENST00000424075.2	chr12:133464428-133465169	+	0.349002	0.385317	0.159718	0.31412	0.0654491	0.412401	0.292332	0.861925	0.586931	0.76514	0.935469	0.586349	5.07778	0	0.954468	1.01135	0.122211	3.06001	2.19125	1.37017	0.281001	1.13824	1.45158	0.0364919
ENST00000565714.1	chr16:83823572-83837133	-	0.583422	0.966194	0	0	0.218821	0.919208	10.4021	11.687	0.327055	2.30233	0.868784	0.280055	10.5257	0	0.199446	2.95866	0.715045	6.13846	4.50841	4.36285	0.447941	4.54913	3.14715	0.0346805
ENST00000565382.1	chr16:84150656-84151176	+	0.6692	0.615694	0.170141	0.557699	0.557762	1.46438	1.29012	4.28481	0.903115	0.57055	1.43941	0.713844	2.01941	0.653046	1.39804	2.02004	0.976398	n	n	4.44826	0.672479	1.48429	2.21068	0.0334208
ENST00000522127.1	chr8:75521933-75545555	-	0.629441	0.39485	0.130935	0	0.214619	0	0.34236	2.90491	0.534625	11.6042	0	0.8927	1.44308	0	0.880274	2.17639	n	n	n	2.51395	0.228308	2.21524	1.85687	0.0330941
ENST00000609359.1	chr4:140334978-140375188	-	1.48284	0.426337	0.565507	0.926829	1.5642	0.85177	1.92224	1.01726	1.32769	1.55774	1.47208	1.70534	1.01879	0.994845	1.83054	4.58799	2.75852	1.89604	1.79042	2.48341	0.969581	1.377	2.55782	0.017998
ENST00000608661.1	chr4:140333081-140375109	-	1.15755	0.873295	1.0948	1.04185	1.41824	1.48941	1.98534	1.20704	1.38432	1.75952	1.33301	2.05589	1.04792	0.926276	1.5301	4.47252	2.20236	3.02222	2.49714	1.8755	1.17919	1.46241	2.59997	0.0179065
ENST00000470236.1	chr3:136561299-136580896	-	1.64578	0.960931	0.289684	0.474773	2.07737	1.3713	2.76467	4.77673	1.36024	2.56734	1.4139	3.41831	3.49968	0.741257	1.73114	5.38831	4.04525	1.20251	n	4.61521	1.13664	2.56777	3.39648	0.0455728
ENST00000453417.1	chr6:38897126-38900693	-	0.101147	0	0.231445	0.303458	0.66389	0	8.65383	0.138778	17.1048	2.77188	0.451859	0	0.686759	0	n	6.59492	n	n	n	11.062	0.216657	3.72599	8.82848	0.00019615
ENST00000518073.1	chr8:144362998-144363860	-	6.54172	2.39806	1.8711	1.83996	3.73785	3.82478	6.17665	8.55481	5.72993	10.4202	3.65302	7.48241	9.41867	2.24431	7.33794	12.5885	7.24802	15.3848	18.5124	9.17234	3.36891	6.71	11.7074	0.00963147
ENST00000517411.1	chr8:144362336-144363830	-	4.92499	2.15509	1.09945	1.44154	2.92847	2.95714	5.3183	7.99341	4.65753	8.82224	2.50425	5.18948	7.63162	2.19791	5.37258	9.35502	5.0476	16.5881	20.1603	7.74761	2.58445	5.53934	10.7119	0.0271705
ENST00000521207.1	chr8:144363196-144363780	-	5.68898	2.11857	1.65302	1.3546	3.55622	4.80174	5.88898	7.18606	5.90579	7.72095	2.28598	5.09321	7.88298	1.98273	6.0711	8.83166	6.64042	14.3835	18.9716	7.85008	3.19552	5.49334	10.4581	0.0151565
ENST00000524335.1	chr8:144363240-144363835	-	5.35673	1.82138	1.24349	1.28103	2.98456	4.28104	5.20222	6.17799	5.22239	6.55275	1.9653	4.28557	7.22896	1.81823	5.08675	7.73335	5.98075	12.1389	16.4977	7.18427	2.82804	4.80668	9.10362	0.0143495
ENST00000519852.1	chr8:144362998-144363420	-	1.77161	1.95595	1.35127	1.41737	1.66117	0.930418	2.40257	4.86147	3.08974	7.5091	2.11051	3.82684	6.18622	1.55596	2.96089	4.27821	3.41204	9.31998	14.5458	2.76003	1.51463	3.9428	6.21282	0.0365676
ENST00000570096.1	chr20:37590568-37590754	-	0	0.285897	0	0	0	0	0.24789	0.568471	0.193551	0.227087	0	0	1.00469	0	0.708195	n	n	n	n	1.74281	0.0476495	0.280212	1.2255	0.00389509
ENST00000416202.1	chr22:46449585-46453090	+	2.92214	2.53487	2.10146	5.00967	5.47995	5.59053	10.6398	12.8298	9.28253	5.0336	6.09197	2.00384	5.50676	5.01067	14.5561	11.7946	3.94684	13.9086	15.3228	10.2235	3.93977	7.04987	11.6254	0.0070756
ENST00000451166.1	chr22:46450340-46453090	+	0.618414	0.67057	0.404302	0.79515	1.3254	1.5659	2.40499	3.21215	2.93019	1.40421	0.920891	0.318055	1.54244	1.09921	4.07717	3.28012	0.54138	6.00314	2.34674	2.51871	0.896623	1.72902	3.12788	0.0412107
ENST00000445441.1	chr22:46450795-46453090	+	0.80988	1.67653	0.926585	2.2273	3.03757	4.51917	5.00704	8.88954	6.81004	1.92351	2.61301	0.809914	3.14221	2.76615	8.99802	8.80089	1.29982	10.8487	4.23743	5.55161	2.19951	3.99518	6.62274	0.0440426
ENST00000457649.2	chr10:17428935-17450285	+	0.486849	2.78352	0.477432	0.104331	7.95612	6.16381	42.0279	108.881	0.389882	16.6964	4.66055	0	35.3493	2.54516	45.2933	33.0029	21.8581	25.002	21.8338	27.6951	2.99534	26.3187	29.1142	0.00279274
ENST00000451225.2	chr10:17428993-17450285	+	0.671224	3.70534	0.658242	0.143842	10.2499	8.30928	56.1659	147.221	0.537536	22.5991	5.99719	0	47.4345	3.36868	59.2777	44.9805	29.1287	34.4706	30.1026	37.4665	3.95631	35.4154	39.2378	0.00237358
ENST00000377597.2	chr10:17428950-17452630	+	0.342257	1.21037	0.244736	0.0320885	3.95134	3.20175	18.9799	49.1018	0.119914	8.41801	2.16606	0.0256704	15.5406	1.40904	21.2189	15.2258	9.60666	9.37773	8.31666	12.897	1.49709	11.9701	12.7738	0.00566179
ENST00000451190.2	chr10:17450026-17455502	+	0.312413	1.29345	0.476577	0.156216	2.63644	3.69166	17.0095	45.1506	0.291888	7.19169	2.17103	0	14.6464	1.21949	19.5801	12.4482	8.29606	8.52197	13.3283	9.53963	1.42779	10.9601	11.9524	0.00424102
ENST00000511755.2	chr10:17441101-17452630	+	0.298171	0.949604	0.209931	0.0344063	3.16144	2.75545	14.5873	38.5816	0.0857172	6.56212	1.87851	0.0275246	11.6353	1.20866	16.4397	11.2991	7.4895	6.06658	6.81266	8.91891	1.23483	9.32084	9.50441	0.00761642
ENST00000562866.1	chr16:89778264-89784573	+	3.6905	2.65331	1.31473	0.0663003	2.94241	3.52529	14.6762	15.3422	11.3352	6.73436	1.34922	4.00448	17.491	1.71445	21.8202	37.2226	9.9632	21.7657	33.1933	11.3613	2.36542	9.08088	22.5544	0.00658052
ENST00000590838.1	chr19:38042273-38078249	+	0.308556	0.29808	0.247114	0.23143	0.448448	0.91152	0.267684	0.211677	0.490083	2.08014	0.229738	0.592453	0.448931	0.406496	3.19082	0.251479	1.68825	0.789072	2.30986	1.57191	0.407525	0.5909	1.63357	0.042998
ENST00000438770.2	chr19:37742814-37754664	+	0.420317	0.773421	0.480886	1.78645	0.197058	0.551857	0.796342	1.8262	1.83261	0.691116	1.2518	0.336268	1.01923	0.615257	4.74969	1.26876	1.04255	2.04739	3.89085	1.89898	0.701665	1.0461	2.48304	0.0444089
ENST00000562848.1	chr12:54413694-54416373	+	0	0	0	0.151786	0.0135538	0.028468	0.908083	0.872645	2.49847	1.28346	0.0215251	0	0.855264	0	3.55789	6.3094	5.61852	0.211232	0.10472	5.47228	0.0323012	0.804932	3.54567	0.0266462
ENST00000441217.1	chr2:74212259-74213470	+	1.78797	0.68542	0.909162	0.745028	1.21081	1.56501	3.1498	0.681436	1.02086	2.9399	1.92291	1.90724	2.11965	0.436201	7.86671	2.51866	2.95657	n	n	3.34261	1.15057	1.77225	4.17114	0.0356711
ENST00000411439.1	chr10:43169645-43187171	-	0	0	0	0	0	0	2.76882	6.14474	0	0.0818213	0	0	0	0.10926	n	3.78527	n	4.0358	4.50624	0.279088	0	1.13808	3.1516	0.00337371
ENST00000559598.2	chr16:54952776-54962463	-	2.17073	4.22478	4.71236	0.250484	5.89747	7.67327	9.39098	20.0847	8.26848	5.36917	5.38746	8.54971	4.91289	1.71096	18.8057	17.9439	4.87264	32.6973	31.9896	14.4118	4.15485	7.9593	20.1202	0.0188183
ENST00000501177.3	chr16:54952775-54962463	-	2.27136	4.52779	5.19732	0.283936	6.03432	7.33121	9.66368	21.2089	8.60641	5.39461	5.73115	8.55581	5.01823	1.93946	18.8367	16.9122	5.24721	33.0995	34.8906	14.9211	4.27432	8.26478	20.6512	0.0207413
ENST00000502066.2	chr16:54952782-54962708	-	2.3514	4.54311	4.97694	0.264547	6.22859	8.10409	9.95342	21.535	8.67779	5.67062	5.60241	9.10029	5.13171	2.06517	20.096	18.9514	4.88891	34.8767	34.4955	15.0561	4.41145	8.46706	21.3941	0.0199187
ENST00000558952.1	chr16:54957193-54962798	-	1.42044	2.22761	3.54573	0.0968536	4.47999	3.17893	5.71718	12.0478	4.52426	3.468	2.69207	7.12832	3.3818	1.13412	12.6179	10.5244	3.44788	15.8509	16.0593	10.1996	2.49159	5.01169	11.45	0.0100712
ENST00000559432.1	chr16:54952978-54962628	-	2.50782	5.10036	5.28537	0.296996	6.37376	7.53844	9.95024	22.6372	9.18725	5.93211	6.19131	9.42453	5.18504	2.22188	20.7184	18.4072	5.43079	35.1041	35.0611	15.5457	4.51713	8.84119	21.7112	0.0184145
ENST00000558031.1	chr16:54952966-54957691	-	3.2561	6.79806	4.96708	0.375725	7.04566	10.5233	11.2892	24.3995	10.9986	6.58943	6.58928	9.81881	5.50676	2.68865	24.4981	21.321	5.40863	37.2115	34.4762	14.5159	5.49433	9.73503	22.9052	0.0236459
ENST00000560029.1	chr16:54952782-54954528	-	1.64598	3.0017	2.2867	0.264547	3.47258	6.25173	5.5922	11.5337	5.21766	3.67302	3.58904	4.79705	2.73691	1.37678	10.9188	10.4339	2.41872	20.6168	20.4418	6.81372	2.82054	4.81455	11.9406	0.035855
ENST00000609330.1	chr22:25830291-25831037	-	0.0518598	0	0	0	0	0	0.620555	0.640386	0.145358	0.511629	0.0772253	0.0622344	0.25151	0	1.38874	1.03318	n	1.59145	1.1271	0.0484761	0.00864329	0.288612	1.03779	0.0020477
ENST00000600597.1	chr19:48983183-48984136	+	10.8417	9.8532	4.23551	1.78502	11.4056	12.2383	30.2181	33.5602	48.0529	24.6385	4.92212	8.72662	48.0916	7.35438	40.7542	15.0862	22.1075	28.4017	19.1569	25.583	8.39322	25.6955	25.1816	0.0179599
ENST00000590628.1	chr19:28284402-28297690	+	1.53796	1.04122	1.46079	1.82825	3.34673	2.40027	3.59385	1.87127	4.82588	3.21273	2.29021	1.81081	3.32128	1.2743	5.19148	3.94172	3.86132	2.7139	3.64387	2.54973	1.93587	2.77504	3.65034	0.0107915
ENST00000585917.1	chr19:28284431-28296680	+	3.50216	1.5615	2.21916	1.85894	4.44581	3.28946	7.57548	1.99597	9.26246	4.96117	3.45	3.2329	4.70347	2.05057	9.85415	10.1487	7.82984	2.36204	3.64309	10.2742	2.81284	4.654	7.35201	0.0111156
ENST00000588122.1	chr19:28284371-28409771	+	1.41945	0.65298	1.08267	0.709767	1.77462	0.582399	2.93703	0.730333	3.75755	2.46363	1.49723	1.34854	2.00785	0.779168	3.84155	4.6061	3.31369	0.518567	2.85647	3.15124	1.03698	1.94017	3.04794	0.00683309
ENST00000586784.1	chr19:28284391-28289190	+	3.54322	1.62996	2.0269	1.59454	4.37442	2.90756	7.4197	1.78254	8.49678	5.04922	3.34164	2.76383	4.92606	1.90173	9.69018	9.62597	8.11651	2.50259	3.42254	10.5433	2.67943	4.46019	7.31685	0.00823551
ENST00000588318.1	chr19:28284411-28285873	+	2.7799	1.11381	1.84673	1.34519	2.94294	1.05964	5.36522	1.47645	6.2837	4.22686	2.13657	2.04466	3.39224	1.31264	7.30626	6.0093	4.2392	1.70355	4.33099	5.36469	1.84804	3.27979	4.82566	0.0062971
ENST00000586220.1	chr19:28284803-28288920	+	2.46595	1.20758	1.27413	0.835288	3.72939	2.0366	5.61596	1.09142	6.01996	4.18549	2.72445	1.52736	4.01217	2.09591	6.97967	5.61877	6.19776	2.55734	0.768374	9.36893	1.92482	3.40909	5.24847	0.0353018
ENST00000592404.1	chr19:28284403-28290311	+	3.44349	1.88692	2.54922	1.6712	4.131	2.99193	7.99859	1.59803	8.98938	5.27346	3.16714	2.79542	5.05919	2.14964	9.98292	10.7308	8.11266	2.14601	2.93489	10.2718	2.77896	4.62886	7.36317	0.0152983
ENST00000587188.1	chr19:28284957-28290374	+	2.90804	1.57665	1.78237	1.55797	3.16498	2.76132	6.46243	1.13999	6.88949	4.0416	2.08788	2.1188	4.4325	2.05237	8.16607	8.08845	6.50086	2.58009	0.501606	8.9801	2.29189	3.65313	5.80286	0.0348795
ENST00000440004.1	chr19:12305830-12348247	+	2.29809	2.1521	2.06584	2.21614	2.69354	2.58625	5.79444	3.71614	2.99061	1.4395	3.78878	1.08343	3.82124	1.08126	4.58276	2.82434	3.30514	3.11836	n	5.29365	2.33533	2.96443	3.82485	0.0223842
ENST00000415793.1	chr19:12305830-12318512	+	1.25218	1.18806	1.25354	0.469593	1.10074	0.924779	2.80942	1.9328	1.75486	0.686307	1.7481	0.469587	1.89775	0.687347	2.54163	1.41743	1.91834	1.71546	n	4.16983	1.03148	1.49827	2.35254	0.0283158
ENST00000451691.2	chr19:12305903-12318269	+	1.41384	1.17072	1.50974	0.706961	1.3257	1.11378	3.21443	2.32783	2.02546	1.03322	1.82466	0.791785	2.10277	0.827827	2.95368	1.70712	2.14538	1.92833	n	4.49342	1.20679	1.7685	2.64559	0.0207242
ENST00000533004.1	chr8:144816310-144828507	+	3.0714	2.71513	3.62735	0.148625	3.63641	5.12903	14.7179	26.7799	9.09811	15.3291	5.10059	4.58606	11.0516	1.07735	20.3463	16.3294	4.2996	11.0863	12.9199	15.903	3.05466	10.9676	13.4807	0.00766695
ENST00000435097.2	chr8:144823268-144828506	+	2.53628	1.9287	2.69026	0.144199	2.97444	4.1067	12.2282	19.2865	7.54418	12.4826	3.93097	3.86004	8.29115	0.736022	17.0754	13.0174	3.72862	6.08352	7.12469	13.5059	2.39676	8.54495	10.0893	0.0180053
ENST00000602294.1	chrX:73164159-73224186	+	6.55943	5.00547	3.00186	3.35708	7.01883	5.4713	6.18689	5.08227	4.90278	7.86707	5.86066	5.37125	7.78457	3.61473	7.29873	18.4491	5.47211	12.4046	12.113	4.90516	5.069	5.83378	10.1071	0.0483063
ENST00000561521.1	chr19:28221181-28237138	-	0.984102	1.14255	1.39399	1.03102	2.05056	2.8918	3.84115	2.33612	9.50095	3.42462	2.27958	0.787315	2.27271	0.777423	3.67571	3.47984	1.70935	4.47404	6.41267	1.9858	1.58234	3.15248	3.6229	0.024357
ENST00000590677.1	chr19:28206694-28284302	-	4.34336	3.39061	5.11983	3.61967	7.40472	8.89956	14.1744	6.07968	26.9304	9.37794	6.92509	4.68576	8.213	3.01833	12.9733	13.1108	7.87348	10.1296	11.9718	9.30922	5.46296	9.92557	10.8947	0.00201645
ENST00000588150.1	chr19:28213937-28262740	-	1.33584	1.84354	1.79804	1.29662	3.75768	3.40461	6.11178	2.58752	16.7388	4.04841	3.15934	1.69737	3.65847	1.0352	8.7751	6.97357	1.85734	8.26762	8.34924	1.83629	2.23939	4.87962	6.00986	0.0336951
ENST00000412740.2	chr19:36806262-36821394	-	3.30503	2.69183	1.73567	2.11317	4.16586	2.0274	14.6522	10.5561	12.0478	9.44332	2.42044	4.35632	9.19681	1.50688	12.4097	17.0745	8.25309	12.0346	11.1213	9.92655	2.67316	8.02249	11.8033	0.00118988
ENST00000585356.1	chr19:36803969-36822609	-	3.08521	2.91865	1.70796	1.6049	4.12935	2.10703	13.9186	10.4119	11.9717	9.16398	2.29712	3.58297	8.39839	1.56607	12.3898	14.2398	7.38388	9.74409	9.37297	10.9309	2.59218	7.66384	10.6769	0.000790757
ENST00000449434.2	chr19:36803979-36821349	-	3.74896	3.12071	1.90631	2.23165	4.46381	2.34391	14.7398	10.859	13.5102	10.8283	2.48117	4.14188	10.101	1.48081	13.4941	15.9509	7.71	13.8265	15.2323	11.4587	2.96922	8.51777	12.9454	0.000750098
ENST00000438368.2	chr19:36810653-36822610	-	2.49528	2.15228	1.37985	1.59083	3.4316	2.00667	10.9606	9.5006	8.99509	6.58747	2.13657	3.66822	7.07945	1.49147	9.84535	13.8216	5.58855	6.19887	4.21801	8.37747	2.17609	6.30243	8.00831	0.00914889
ENST00000590622.1	chr19:36810618-36822620	-	2.63577	2.29257	1.46979	1.72775	3.67604	2.13746	11.675	9.99829	9.5814	7.04112	2.27583	3.90731	7.56237	1.58868	10.4114	14.8429	5.95281	6.60291	4.43945	8.96492	2.32323	6.70375	8.53572	0.00959689
ENST00000427868.2	chr19:36806478-36813130	-	1.51588	1.39468	0.642342	0.842206	1.84254	0.884571	6.44946	3.77456	6.45199	5.29277	1.08686	1.54964	4.02984	0.410914	5.34208	7.01626	1.91685	4.59445	6.91453	2.36163	1.18704	3.63075	4.69097	0.0159993
ENST00000580636.1	chr8:94928250-94928347	-	0	0	0	0	0	0.778513	0.236508	0	0	0	0	0	4.98451	0	1.35135	n	n	2.31062	5.72752	0.369507	0.129752	0.652627	2.43975	0.0387487
ENST00000602845.1	chr3:196669494-196670411	+	9.15732	9.25988	6.56617	7.65967	9.2987	15.7076	16.8657	25.0706	11.5521	15.6354	14.4532	9.77385	14.1625	7.3508	12.3584	23.8461	11.0459	16.7117	26.1898	34.6732	9.60823	14.358	20.8042	0.0299105
ENST00000608317.1	chr7:154795158-154797413	+	4.1212	3.10444	3.57559	3.83808	5.63541	6.6284	6.41087	11.8744	6.06443	8.9034	4.62828	5.19293	10.8763	3.94631	7.88568	15.7368	4.91566	9.88672	12.606	9.22947	4.48385	7.23711	10.0434	0.0208939
ENST00000572077.1	chr17:79349801-79359160	-	0.233018	0.0803951	0	0.26216	0.218492	0.803097	0.627367	0.159856	1.14297	0.702433	0.260243	0.768992	0.565046	0.767452	0.0995732	1.89914	0.968959	0.93641	3.09487	0.816804	0.266194	0.624295	1.30263	0.0414583
ENST00000602192.1	chr13:113619149-113620445	-	1.28434	0	0.273379	0.224025	1.34431	0.0588236	1.60832	0.983538	0.13953	2.35736	0.622684	1.18284	2.98403	0	1.31037	2.65071	0.261477	3.01165	3.02936	3.09907	0.530812	1.23479	2.2271	0.0258629
ENST00000447956.1	chr20:2187863-2193797	+	0.280043	0.128826	0	0	0.175057	0.919208	1.4521	1.665	0.697717	0.818607	1.39005	0.112022	0.724348	0.273283	2.55291	1.69067	n	n	n	0.174514	0.250522	0.891642	1.4727	0.0443307
ENST00000426452.1	chr22:48027439-48031373	+	0.120683	0	0	0	0.339479	0.356515	2.38276	0	0	0.0661452	0	0	3.27762	0.0883273	2.85355	n	2.48277	0.264534	0.437147	0.789662	0.136113	0.726856	1.36553	0.0347769
ENST00000432139.2	chr9:33604295-33605275	+	0.0716067	0.098822	0.327702	0	0.134286	0.141024	0.0856848	0.0982477	1.47185	0	0.213262	0	0.277823	0	n	1.55629	0.125374	n	n	2.81126	0.128907	0.268358	1.49764	0.0404588
ENST00000563192.1	chr16:2204798-2205359	-	13.706	15.4761	13.4779	10.1951	23.8975	26.5468	53.3359	64.9636	66.7791	39.1127	15.5182	19.9821	80.4248	13.9278	93.2577	28.3112	17.5518	119.511	152.36	90.3173	17.2166	44.2556	83.5514	0.0331397
ENST00000562231.1	chr16:80862632-80926492	-	0.681168	0.216936	0.399654	0.183402	0.818852	0.412773	26.1455	1.67748	39.3598	35.8408	1.95065	0.1048	0.321882	0.434628	34.2326	14.0768	0.0917409	35.5026	11.4723	3.64076	0.452131	13.2294	16.5028	0.0143295
ENST00000561519.1	chr16:80864391-80904417	-	0.767805	0.0963292	0.63887	0.523533	0.981737	0.824803	26.6022	1.05346	37.9549	41.3175	1.97488	0	0.203111	0.102173	43.826	15.0439	n	21.4201	2.02269	3.45805	0.638846	13.651	17.1541	0.0202168
ENST00000563626.1	chr16:80864428-80926457	-	0.850562	0.106712	0.707731	0.579962	1.08755	0.913704	28.683	1.16701	41.0344	45.1776	1.84231	0	0.225003	0.113186	46.8756	16.2452	n	22.0339	2.24071	3.54166	0.707704	14.7803	18.1874	0.0215018
ENST00000569356.1	chr16:80864323-80869686	-	0.833102	0.114974	0.190631	0.49989	0.9374	0.328147	33.2962	1.60028	43.8221	50.2277	2.23306	0	0.404038	0.121949	50.5522	17.2012	n	24.592	2.41418	4.2831	0.484024	16.4632	19.8085	0.0167685
ENST00000608252.1	chr9:131067440-131067794	-	0.436499	0.752996	0.499399	1.47327	0.409288	2.14913	3.78679	2.84476	2.85474	1.43544	0.974996	1.30955	1.79939	0.798678	5.40921	4.94103	0.573187	4.78396	3.95279	3.16214	0.95343	1.97554	3.80372	0.0144964
ENST00000439810.1	chr3:177924467-178103205	-	1.27124	0.0923363	0	0.200733	0.564626	0.395307	0.0400306	8.17017	0.125023	0.220027	3.38751	0	0	0.391752	3.46901	n	0.0585727	n	n	4.503	0.420706	1.54181	2.67686	0.0437263
ENST00000414475.1	chr3:177919838-178103097	-	1.14933	0	0	0.202835	0.380359	0.532595	0.0404498	4.54529	0.0631659	0.148221	1.71149	0	0	0.395854	4.89206	n	n	n	n	2.02229	0.37752	0.863058	3.45718	0.0332612
ENST00000417383.1	chr3:178052813-178103145	-	2.04634	0.097382	0.322926	0.105851	0.926302	1.8066	0.126654	18.5887	0.329636	0.0773502	7.98585	0	0	0.929609	n	n	n	n	n	12.8621	0.884233	3.50472	12.8621	0.0373249
ENST00000604014.1	chr6:47444979-47445308	-	0.117392	0.810041	1.07446	0.176098	0.550368	3.23673	2.24754	1.77173	1.75486	0.900778	2.44734	2.39489	4.21301	0.51551	1.60524	3.18921	2.05537	3.60247	3.68528	3.84063	0.994181	2.03071	2.99637	0.017208
ENST00000417801.1	chr9:82645494-82649470	+	0.0868593	0	0	0	0.570112	0.342127	0.103936	0.23835	0	0.476068	0.517375	0	0.1685	0	0.0494889	1.41584	1.29267	n	n	1.94861	0.166516	0.188029	1.17665	0.0178592
ENST00000433644.2	chr9:98177116-98189078	-	0.331105	0.190394	0.126272	0.0413904	0.595056	0.489066	1.46924	0.757151	0.592923	1.81475	0.451966	0.52979	1.28463	0.121167	1.83934	1.44923	0.0966198	2.137	3.66469	2.75972	0.295547	0.877704	1.9911	0.0244819
ENST00000602859.1	chr9:129462577-129463312	+	0	0	0	0	0	0.103661	0.377898	1.08326	1.62283	0.346184	0.0783794	0	0.0510537	0	2.15922	0.571978	0.737251	3.38431	4.44868	0.442805	0.0172768	0.444951	1.95738	0.0275463
ENST00000546835.1	chr12:117099387-117135870	+	0	0.0610305	0	0	0.0414661	0	0.0793758	0.0606758	0.0413174	0	0	0	0.0857889	0.064733	2.26768	0.240283	n	0.969354	0.533958	1.15745	0.0170828	0.0414864	1.03374	0.0102498
ENST00000424735.1	chr1:190448136-190449865	+	0.515541	0.10164	0.168523	0	0.55246	0.290092	1.2338	0.707346	1.65144	0.968789	1.86442	0	0.214309	0	0.671394	2.53439	1.16054	n	n	2.34068	0.271376	0.830012	1.67675	0.0325891
ENST00000547774.1	chr12:49182930-49184318	+	0.176489	0	0.201921	0	0.24823	0.868955	1.31992	0.726451	0.659573	0.580391	0	0.317693	2.13984	0	3.72058	2.23753	0.154504	2.06324	1.91787	1.81471	0.249266	0.717983	1.98474	0.0116926
ENST00000549864.1	chr12:49183359-49184318	+	0.327605	0	0.374813	0	0.230386	0.645195	1.32304	0.674233	1.22432	0.718228	0.12196	0.294857	2.1449	0	3.45314	2.37337	0.143398	1.91493	1.78001	1.76082	0.263	0.812694	1.90428	0.0115275
ENST00000561811.1	chr16:66923072-66924664	+	2.17875	1.46674	0.729574	1.35515	3.88655	3.45365	3.97424	4.22883	3.17753	2.67956	4.66879	2.99724	2.78337	2.2558	4.5113	4.13854	3.39601	4.34866	4.10642	3.22875	2.1784	3.34567	3.95495	0.017041
ENST00000563086.1	chr16:66923094-66924996	+	1.95427	1.32041	1.25768	1.0688	2.78683	2.96678	3.56862	4.10581	2.32038	1.96371	4.06206	1.88106	2.40894	1.31112	4.44225	3.24451	2.92266	2.46908	2.21215	4.2434	1.89246	2.70271	3.25568	0.041618
ENST00000568032.1	chr16:19098178-19109432	+	0	0.190711	0	0.0690989	0.259151	0.272155	0.661434	0.695211	0.301259	1.31284	0.617343	0.110557	1.69782	0.269708	0.41992	1.58512	1.57269	n	n	3.10016	0.131853	0.708272	1.66947	0.032478
ENST00000606645.1	chr1:2477904-2478899	+	0.816791	0.966194	1.69099	0.175037	0.765873	1.22561	3.1881	12.701	6.75914	4.6473	1.62173	1.3536	6.82849	0.398537	1.19668	3.02911	5.61821	2.7282	3.85093	2.2905	0.940082	4.68723	3.11894	0.0251497
ENST00000582965.1	chr17:62223330-62223836	+	3.3444	3.46162	3.18861	0.62711	4.44254	3.01884	7.17009	5.73583	10.4156	5.65185	3.11262	4.51513	16.49	1.63183	5.47832	10.6001	2.68381	22.1961	33.3144	20.8412	3.01385	6.84036	15.8523	0.0452567
ENST00000440408.1	chrY:14774265-14804162	+	2.4487	1.96286	2.6338	1.71565	3.04535	2.06474	10.2598	2.80648	5.78804	4.42011	2.59833	2.84178	2.34669	1.57756	7.10951	4.26234	9.65933	n	n	15.4194	2.31185	4.07985	9.11265	0.0367765
ENST00000417071.1	chrY:14774468-14800184	+	5.40241	3.69754	4.1206	4.21676	5.47747	2.94105	17.0811	4.33894	8.33038	7.12569	4.70916	4.90191	3.57862	3.60039	11.3363	7.0799	17.3413	n	n	26.1939	4.3093	6.70828	15.4879	0.0487525
ENST00000426302.1	chr3:50298665-50300744	+	1.44146	0.497328	0.412294	0.810868	1.26713	2.83886	3.1802	5.19159	4.29279	4.24652	1.34156	1.62171	6.29172	0.791248	2.46386	6.52676	1.34077	2.23808	2.61068	3.62116	1.21132	3.36967	3.13355	0.0423966
ENST00000610278.1	chr22:21335650-21336044	-	0.392296	0.541395	0	0.441358	0.459801	0.7726	0.997523	2.01843	1.00794	0.752549	1.16835	0.588469	3.90025	0.717799	1.00582	1.77627	1.28786	2.29307	2.60518	2.47523	0.434575	1.39391	1.90724	0.00138951
ENST00000415205.1	chr22:42665766-42671202	+	0.407781	0.225106	0.933087	0	0.382361	0.321239	1.51265	1.56659	0.761981	0.536403	0.242894	0.489359	0.237319	0.477525	2.13751	3.10193	1.21375	0.595897	n	1.37223	0.378262	0.72809	1.68426	0.0434776
ENST00000420096.2	chr22:42672361-42673058	+	0.639731	0.784774	0.975889	0.533139	0.6665	1.67987	3.82752	2.24311	2.19157	0.935015	0.952634	0.85301	1.79259	0.728336	4.81941	4.24838	1.74235	n	3.77631	3.32217	0.879984	1.69047	3.58172	0.0084594
ENST00000530190.1	chr11:76666461-76689663	-	0	0	0	0	0.191854	0	7.14103	0	0.127444	0.598102	0	0.081847	5.42464	0	n	1.48231	2.26887	n	n	n	0.0319756	1.67163	1.87559	7.82294e-05
ENST00000594586.1	chr6:41759148-41759215	+	0.569695	0	0	0	0.53418	0	0.681698	1.56329	0.532266	0	0.848342	0.683663	1.65774	0	n	2.06361	0.498729	n	2.75146	n	0.183979	0.745876	1.77126	0.0118738
ENST00000508884.1	chr6:53367983-53371717	+	0.141643	0	0	0	0.199219	0	0.0847449	0.0971701	0.0661683	0.077633	0.210922	0	0.137388	0.207335	n	n	0.0619992	1.75937	1.36818	n	0.0568103	0.11017	1.06318	0.0211637
ENST00000579012.1	chr18:6928348-6929965	-	0.128064	0	0	0.0960532	0	0.630531	0.0766206	41.5552	0	0	0.572105	0	0	0	n	1.85554	n	n	n	n	0.142441	5.27549	1.85554	0.0248981
ENST00000413145.1	chr9:6645956-6670635	+	0.147297	0.406561	0	0	0.138115	0	3.48107	0	1.92668	0	0.438686	0.0883823	4.7148	0	0.755318	5.20217	0.386847	1.39911	3.20131	n	0.115329	1.3312	2.18895	0.0308983
ENST00000529667.1	chr17:70067183-70115634	-	0.113939	0	0	0	0	0	0	0	0	0	0	0.410198	0.110516	0	n	n	n	1.83151	n	0.21301	0.0189898	0.0650892	1.02226	0.039633
ENST00000602213.1	chr17:70036855-70107844	-	0	0.065119	0	0	0	0.371714	0.0282311	0.0647406	0.0440854	0.0517238	0.140529	0.396375	0.22884	0.0690696	n	n	n	2.3444	1.59524	0.220534	0.0728055	0.127949	1.38672	0.0347371
ENST00000542553.1	chr2:61368732-61369778	-	0.185001	0.408502	1.01597	1.5541	0.797954	1.74887	1.46106	5.3812	2.1433	2.10907	1.65293	1.19886	3.5171	0.86657	2.21353	3.95377	1.39282	1.78428	1.34025	2.52479	0.951732	2.29126	2.20157	0.0121515
ENST00000384229.1	chr17:16343350-16343420	+	9.27559	12.8009	4.99399	11.4587	7.67414	10.7457	47.9877	57.6438	28.0377	11.962	10.5625	18.3337	48.6894	11.9802	60.9313	51.3867	12.4191	19.1359	28.9872	26.5212	9.49151	29.3996	33.2302	0.0326164
ENST00000588655.1	chr19:44896603-44952640	-	0.6749	0.279422	0.617723	1.72109	1.4555	0.664584	2.26124	2.03719	2.20696	3.40314	1.50751	0.971897	1.96388	1.38308	3.38387	2.93363	3.01323	0.197248	n	3.2805	0.902204	1.96686	2.56169	0.0155004
ENST00000441504.1	chr4:53578665-53579296	+	7.4942	9.54691	8.1784	6.39926	13.8378	17.03	37.043	96.4962	36.625	16.43	11.3314	11.3455	44.621	7.93211	51.3044	64.3157	11.1027	107.324	82.1342	14.8726	10.4144	32.728	55.1755	0.0318907
ENST00000444958.1	chr4:53578991-53586518	+	3.71547	4.22273	3.12564	3.44247	6.14797	6.88693	17.5876	46.7798	17.0505	6.22903	4.5564	3.9342	20.3512	3.75908	22.29	29.4901	5.26163	67.1498	54.7574	6.58858	4.5902	15.031	30.9229	0.0479532
ENST00000575305.1	chr16:739001-742413	+	0.703731	0.548255	0.649306	0.544855	0.532146	0.55885	5.31737	1.2303	1.1135	1.07003	0.642284	0.830892	2.89551	0.332295	1.29988	1.35679	1.39112	3.58272	3.12471	1.1777	0.589524	1.67902	1.98882	0.0197649
ENST00000434411.1	chr17:75084755-75091068	+	3.69463	3.37423	2.9009	1.98326	2.73408	3.70949	5.69962	2.78309	5.68547	4.8441	1.64513	4.086	6.30651	2.91616	8.43052	4.52662	3.91615	6.8811	9.578	6.55162	3.0661	4.24576	6.64733	0.0269105
ENST00000366365.2	chr17:75084950-75086180	+	1.8842	1.76822	1.37966	0.84794	1.66074	2.07805	2.66048	1.39602	3.06312	2.64375	1.12232	1.94458	3.98418	2.09614	3.80035	2.66181	2.40826	3.41424	4.00406	2.43055	1.60314	2.36382	3.11988	0.042242
ENST00000568363.1	chr17:75082798-75089844	+	3.40077	3.67301	1.69167	1.47868	2.44935	3.68853	6.36946	2.70494	6.12444	4.16008	1.98162	4.37683	6.3104	3.10224	8.34021	5.08813	4.01267	5.54579	6.18902	5.75885	2.73033	4.39125	5.82245	0.0259865
ENST00000566583.1	chr17:75084831-75091065	+	4.51668	3.51623	3.57753	2.73622	3.20349	4.3336	6.30545	3.3369	6.43811	5.71281	1.7677	4.62111	7.04892	3.26336	9.8483	5.24384	4.71444	7.57342	12.4453	8.63342	3.64729	4.8118	8.07645	0.0294165
ENST00000565256.1	chr17:75084831-75091065	+	4.11251	3.24936	3.51987	2.63718	3.12024	3.83326	5.63478	3.10125	5.74882	5.4372	1.49594	4.29478	6.69904	2.89505	8.96119	4.66235	4.25981	7.61532	12.1296	7.98182	3.41207	4.41336	7.60168	0.0290485
ENST00000592806.1	chr19:28284396-28475892	+	1.00621	0.347161	0.959343	0.503136	1.25798	0.330278	2.23249	0.575238	2.66363	1.74641	1.06135	0.955944	1.34198	0.429592	2.60374	2.65767	2.09207	0.367599	2.02488	2.23384	0.734019	1.37583	1.99663	0.00765054
ENST00000417244.1	chr6:168225709-168226140	-	0.851412	0.881254	0.487051	0	1.39709	1.6768	1.91025	4.67271	1.19321	1.16663	2.21874	0.766303	3.71626	0.934717	5.09355	4.2406	2.79507	n	n	1.19379	0.882267	2.07235	3.33075	0.0109877
ENST00000521951.1	chr8:128806803-128952700	+	1.03473	1.21902	0.57748	0.227149	1.30152	1.39169	2.58202	1.86984	1.43833	3.45808	0.563719	1.60516	1.8849	1.51463	9.15955	1.69122	2.29773	7.11777	4.57082	3.16115	0.958598	1.86458	4.66637	0.0351156
ENST00000504719.2	chr8:128806779-128903221	+	1.901	2.19807	1.05808	0.462431	2.40877	2.32728	4.54948	3.45418	2.59215	6.13887	1.07112	3.02117	3.23927	2.70746	16.1881	3.07078	3.73319	10.7364	6.57576	5.33089	1.72594	3.34671	7.60586	0.0433751
ENST00000517790.1	chr8:128808000-128903178	+	1.87552	2.05283	1.18388	0.388061	2.18309	2.29265	4.02418	3.63812	2.29612	5.31702	0.770448	3.33728	2.82287	2.6507	14.2971	2.69406	3.28378	10.5849	5.93469	4.95719	1.66267	3.10709	6.95862	0.0460539
ENST00000522963.1	chr8:128808059-128903041	+	1.36406	1.60012	0.468186	0.306931	1.40693	1.61185	2.65238	2.52659	1.84794	3.88766	0.812497	2.94649	1.65385	1.79703	10.1811	2.09994	2.44799	5.08296	3.294	3.57016	1.12634	2.26556	4.44603	0.0480243
ENST00000518528.1	chr8:128808066-128903206	+	1.92455	1.97058	1.13645	0.372514	2.03742	2.2008	4.12296	3.66272	2.26213	5.17205	0.832028	3.35258	2.83021	2.54451	14.0426	2.58612	3.42397	10.5237	5.69692	4.93268	1.60705	3.0974	6.86767	0.044287
ENST00000523068.1	chr8:128808279-128903229	+	1.28519	1.39358	0.735193	0.275413	1.37722	1.44634	2.88349	2.70798	1.50094	3.72326	0.615149	2.09311	2.04796	1.94843	10.1207	1.99515	2.4511	8.11592	4.21194	3.68981	1.08549	2.19004	5.09744	0.0370374
ENST00000523427.1	chr8:128806821-128903198	+	1.52809	1.76689	0.850522	0.309766	1.97499	1.87075	3.5582	2.54994	2.08367	4.84412	0.799504	2.27985	2.52373	2.1159	12.5655	2.46841	2.89242	8.38894	5.28584	4.20796	1.3835	2.59436	5.96819	0.044586
ENST00000521122.1	chr8:128866974-128902987	+	2.27878	3.14487	0.401101	0.525902	2.62981	2.41656	4.29994	4.56963	3.11171	7.87817	0.783085	4.62787	2.89043	3.84883	15.78	5.07965	4.75711	9.47773	8.46602	8.19268	1.8995	4.00121	8.62554	0.0109415
ENST00000520913.1	chr8:128902892-128944941	+	1.99003	2.28864	1.21429	0.398029	2.05257	2.22089	3.96879	3.73156	2.23114	5.67173	0.790237	3.18418	3.02406	2.91299	14.7399	2.8834	3.8327	11.923	8.9705	5.33254	1.69408	3.18934	7.94701	0.0298725
ENST00000519481.1	chr8:128902923-129008896	+	2.78751	2.46599	2.12613	1.07218	3.01585	3.09681	6.0724	5.78592	4.00673	8.77511	1.17077	4.37443	5.26889	3.97571	23.6196	4.5308	5.38112	26.1117	17.4327	7.54966	2.42741	4.92875	14.1043	0.0333699
ENST00000517838.1	chr8:128903116-129008896	+	2.1688	1.23852	2.05351	1.00967	2.17385	2.35658	5.14564	4.72006	2.93466	6.88626	0.890923	2.87191	5.00524	2.40837	18.8337	3.11533	4.45197	26.9937	17.8791	5.52263	1.83349	3.85788	12.7994	0.0444227
ENST00000473970.2	chr10:104209588-104216054	+	10.4838	6.88379	4.98917	3.5396	12.1548	14	26.4659	24.7524	24.2224	15.2901	14.3662	9.35516	13.7033	3.84745	27.2114	29.5365	13.2046	22.6965	34.1163	21.8052	8.67519	16.5004	24.7617	0.00694268
ENST00000492465.2	chr10:104209610-104216050	+	9.08729	5.94412	4.50053	3.21186	10.5751	12.7974	23.0288	21.2813	21.0744	13.4	12.6423	8.33577	11.8329	3.35281	23.5757	25.9277	11.6387	19.2096	28.4376	18.7574	7.68606	14.3685	21.2578	0.00768954
ENST00000598368.1	chr10:104213597-104216049	+	5.98539	3.59615	2.74639	1.91891	6.82653	8.42876	14.8345	13.0226	13.1172	8.60384	7.24324	5.49606	8.30246	2.31171	14.0909	16.6182	7.18918	12.3006	20.1743	10.8502	4.91702	9.11645	13.5372	0.0137803
ENST00000594818.1	chr10:104209950-104220863	+	3.04691	1.08127	1.19519	0.522357	3.50999	3.77185	11.4587	8.59988	9.43486	5.5348	4.1483	4.07432	5.74188	1.14687	11.5568	11.5098	4.80125	5.72463	4.62492	6.42858	2.18793	6.26745	7.44101	0.0132563
ENST00000596366.1	chr10:104210311-104215640	+	12.7084	7.45597	5.19778	4.23639	13.931	14.5092	30.0833	27.8817	27.4754	16.9592	15.0846	11.7144	16.3165	4.31362	30.2922	32.0235	18.811	27.1837	29.5029	28.8086	9.67313	18.7286	27.7703	0.00133915
ENST00000462662.1	chr7:128095894-128133913	+	2.90407	4.08343	2.25683	3.78099	4.52127	4.42442	4.95027	3.98452	3.78835	4.68499	4.07972	7.69338	4.94275	6.89778	7.96093	7.24451	4.79683	4.96441	6.35131	4.40481	3.66184	5.12772	5.9538	0.0245425
ENST00000579126.1	chr18:9102734-9182522	+	19.3696	24.0992	22.7912	19.6462	29.1309	38.1471	55.1296	77.5764	36.8277	29.5027	30.8633	24.0583	31.6144	19.5431	55.8805	50.3574	44.711	30.5968	26.0997	48.9293	25.5307	38.1394	42.7624	0.0205361
ENST00000515275.1	chr4:165798346-165800408	+	0	0.388114	1.12614	0.421867	0.593318	1.38465	2.10324	3.56919	6.37174	6.16555	1.98922	0.75935	0.477366	0.102915	5.28768	7.38554	0.800139	n	n	4.40323	0.652348	2.69232	4.46915	0.0443173
ENST00000510062.1	chr4:165798394-165820117	+	0	0.317286	1.31518	0.431099	0.75451	1.81114	2.33841	4.8105	7.89396	7.37156	2.31091	0.827699	0.724751	0	6.05836	8.22381	1.00634	n	n	5.15774	0.771536	3.28472	5.11156	0.0415473
ENST00000508763.1	chr12:54507797-54519675	-	0	0.0743571	0	0.0808236	0	0	0.0967082	0.2957	0.151018	0.118123	0.240698	0	0.0522608	0	0.706061	0.390334	0.235838	1.02355	3.12265	1.71237	0.0258634	0.119314	1.19847	0.0304238
ENST00000448136.1	chr17:74553860-74561430	+	8.10871	12.9544	14.7944	9.32824	13.6354	14.0659	20.3697	32.4777	19.3965	14.7516	8.79623	10.762	22.9704	12.1524	27.8364	31.4146	11.4142	28.156	37.6584	18.5526	12.1478	17.7096	25.8387	0.0312628
ENST00000493536.1	chr17:74553852-74561425	+	11.2989	18.5267	21.21	13.4492	19.5857	20.4584	29.6606	48.1307	27.6532	21.4604	12.7559	15.1895	33.3901	17.5218	39.8827	46.2541	16.607	41.0331	55.1494	27.2035	17.4215	25.7203	37.6883	0.0287994
ENST00000590435.1	chr17:74553874-74561361	+	12.1371	19.2488	23.5836	14.446	21.399	22.7276	31.0584	52.8244	30.3755	24.0571	13.9255	16.7857	37.1703	18.5234	43.0898	50.8111	18.3415	48.4981	66.1621	29.4417	18.9237	28.0901	42.7241	0.0299575
ENST00000587838.1	chr17:74554545-74559835	+	10.5174	15.4824	17.6484	12.9503	16.2309	14.5857	27.1631	33.2501	24.1976	17.1014	9.65805	15.6717	22.8259	15.2029	36.4539	38.6529	12.0462	33.6203	44.0233	22.1202	14.5692	20.6338	31.1528	0.0429924
ENST00000363315.1	chr17:74554873-74554950	+	1.98663	0.68542	1.13645	0	0.465696	0	2.08005	0.681436	4.17624	2.72213	1.47916	1.19203	2.89043	0.727002	5.09355	2.69856	2.17395	2.90309	n	1.85701	0.712366	1.99356	2.94523	0.00556935
ENST00000364968.1	chr17:74557716-74557787	+	0	0.742538	0	0	1.00901	0	0.643826	0.738223	0.502696	1.17959	0	0.645682	1.56565	0.787585	1.22623	1.94896	n	n	n	1.00588	0.291924	0.757906	1.39369	0.0128236
ENST00000555276.1	chr14:70793069-70883701	-	18.6387	28.2445	22.5789	22.1119	32.3263	49.4233	60.6411	46.8005	54.6326	43.1329	37.914	34.6475	56.5996	19.7937	50.5992	51.4085	31.7806	50.9136	56.4827	32.6816	28.8873	44.2702	45.6444	0.0258108
ENST00000519246.1	chr8:30601691-30624522	+	2.48237	2.8329	3.33163	1.43222	3.64809	3.57262	7.35461	8.67855	2.76529	3.63689	3.83871	3.17947	5.78798	2.09635	6.079	3.2855	4.68062	7.81312	4.78411	5.17628	2.8833	4.66723	5.3031	0.00529911
ENST00000517341.1	chr8:30601682-30624522	+	2.72699	3.17308	3.42583	1.52399	4.01096	3.94898	8.12581	9.53729	2.97246	4.015	4.25986	3.46502	6.32742	2.19154	6.64142	3.58318	5.14906	8.75134	5.16491	5.6979	3.13497	5.1118	5.8313	0.00562319
ENST00000518239.1	chr8:30601707-30623910	+	4.97365	5.41491	6.19618	2.81857	6.37359	6.74785	13.457	15.4679	4.90505	6.54243	7.15948	5.63705	10.2917	3.64019	11.1147	5.80518	8.95009	12.1135	6.67257	10.2798	5.42079	8.3876	9.15597	0.00513999
ENST00000523607.1	chr8:30601706-30624421	+	2.4837	3.24961	3.39516	1.59675	4.17381	3.87506	8.31774	9.95771	3.25476	3.92476	4.22688	3.5999	6.63282	2.45522	7.05718	3.91415	4.8569	9.52146	5.84197	5.42722	3.12902	5.29622	6.10315	0.00960105
ENST00000520436.1	chr8:30620663-30624068	+	2.4258	3.6521	3.86868	1.98486	4.48022	5.06698	7.9165	10.0858	3.50265	4.43186	5.03532	3.17572	6.91618	2.69004	6.78496	4.39348	4.76206	5.90809	4.97037	4.87861	3.57977	5.46926	5.28293	0.0219672
ENST00000521598.1	chr8:30613636-30623816	+	2.75551	2.46063	3.33803	1.33731	3.34366	2.71339	6.1581	8.22856	2.72591	2.75402	3.25849	3.30675	5.5813	1.89811	5.67963	3.08246	3.68934	6.86903	5.28418	4.24237	2.65809	4.23891	4.80783	0.0179036
ENST00000518059.1	chr8:30608914-30620839	+	4.08609	3.90397	4.13549	1.29662	4.71552	3.86888	10.9072	12.1829	3.15689	5.51273	5.85064	3.96053	7.46938	2.30045	8.73033	3.84258	7.49813	9.87522	5.31315	8.9611	3.66776	6.41759	7.37008	0.0046577
ENST00000522735.1	chr8:30589764-30620863	+	2.95428	2.56463	3.48903	1.07218	3.35095	3.09681	7.61188	8.69523	2.35952	3.81299	4.25736	3.08783	5.45377	1.88323	6.29855	2.76163	5.58969	6.82387	3.79721	6.45841	2.75465	4.64523	5.28823	0.00390581
ENST00000265616.5	chr8:30601690-30624522	+	2.74594	3.19513	3.44963	1.53458	4.03883	3.97642	8.18227	9.60356	2.99312	4.0429	4.28946	3.4891	6.37139	2.20677	6.68758	3.60808	5.18484	8.81216	5.2008	5.73749	3.15676	5.14732	5.87183	0.00562319
ENST00000341403.5	chr8:30601690-30624522	+	2.26666	2.96564	3.09847	1.45722	3.80908	3.53644	7.59089	9.08754	2.97034	3.58179	3.85751	3.28532	6.0532	2.24067	6.44048	3.57211	4.43247	8.68942	5.33147	4.95296	2.85558	4.83341	5.56982	0.00960105
ENST00000380154.5	chr8:30601690-30624522	+	2.71291	3.09987	3.33747	1.66285	4.02083	4.13644	8.02844	9.44569	2.97075	3.90117	4.30048	3.53569	6.16827	2.13502	6.3989	3.38133	4.77548	8.18461	5.1424	5.18088	3.16173	5.06069	5.5106	0.00849235
ENST00000447507.1	chr1:28832555-28834782	+	34.1324	39.3023	22.041	16.0201	28.4704	34.6417	95.5925	51.4282	68.2797	56.2378	21.204	32.4167	135.881	28.5063	90.3165	31.0991	45.6458	151.777	130.464	88.4739	29.1013	61.1933	89.6293	0.0405139
ENST00000364938.1	chr1:28833878-28834083	+	1.12833	3.11433	0	1.12839	1.41065	0.37036	4.83807	1.03208	2.63549	1.85528	0.560071	0.9027	6.93141	1.10109	7.07163	2.04357	3.78647	4.94653	3.63299	5.44933	1.19201	2.48202	4.48842	0.0163389
ENST00000512005.1	chr20:32822646-32868979	-	24.7996	21.0272	24.108	18.4792	31.6128	40.7009	51.2529	67.274	55.0483	36.6907	40.3087	25.1897	38.283	19.9302	50.4702	37.7234	57.8233	153.961	101.574	60.8325	26.7879	41.7472	77.064	0.0357936
