# Supplementary material for: Identification of long non-coding RNAs in advanced prostate cancer associated with androgen receptor splicing factors
Source: Commun Biol. 2020 Jul 23;3:393. doi: 10.1038/s42003-020-01120-y (PMC7378231; doi:10.1038/s42003-020-01120-y)
Supplement: Supplementary file 4 — Supplementary Data 2 [file 42003_2020_1120_MOESM4_ESM.xlsx]

## Sheet: 1d
			Type_A	Background					Type_A	Background
		down_Grasso	326	12323				down_Taylor	11	3614
		others	1501	28677				others	952	22513
			1827	41000				All	963	26127
			Type_A	Background					Type_A	Background
		up_Grasso	888	12854				up_Taylor	650	9865
		others	939	28146				others	313	16262
			1827	41000				All	963	26127
		Chi-square, df	238.9202, 1					Chi-square
		z	15.457					Chi-square, df	345.9, 1
		P value	< 0.0001					z	18.6
		P value summary	****					P value	< 0.0001
		One- or two-tailed	Two-tailed					P value summary	****
		Statistically significant? (alpha<0.05)	Yes					One- or two-tailed	Two-tailed
								Statistically significant? (alpha<0.05)	Yes
		Data analyzed	Myocardial Infarction	No MI	Total
		up_Grasso	888	12854	13742			Data analyzed	Myocardial Infarction	No MI	Total
		others	939	28146	29085			up_Taylor	650	9865	10515
		Total	1827	41000	42827			others	313	16262	16575
								Total	963	26127	27090

## Sheet: 2b
						LN/V	22Rv1
				22Rv1	LN/V	AR-regulated genes	AR-regulated genes			%変換	割合
			CRPC up	32	3	836	717		Up in CRPC	0.358852	0.00358852
			PCA up	23	31	836	717		Up in Pca	3.70813	0.0370813
			PCA up CRPC down	38	85	836	717		Up in Pca /Down in CRPC	10.1675	0.101675
									Up in CRPC	4.46304	0.0446304
						0.00358852	0.0446304		Up in Pca	3.20781	0.0320781
						0.0370813	0.0320781		Up in Pca /Down in CRPC	5.29986	0.0529986
						0.101675	0.0529986
		Chi-square			Chi-square			Chi-square
		Chi-square, df	30.01, 1		Chi-square, df	0.2879, 1		Chi-square, df	12.54, 1
		z	5.478		z	0.5365		z	3.541
		P value	< 0.0001		P value	0.5916		P value	0.0004
		P value summary	****		P value summary	ns		P value summary	***
		One- or two-tailed	Two-tailed		One- or two-tailed	Two-tailed		One- or two-tailed	Two-tailed
		Statistically significant? (alpha<0.05)	Yes		Statistically significant? (alpha<0.05)	No		Statistically significant? (alpha<0.05)	Yes
		Chi-square, df	11.01, 1
		z	3.319
		P value	0.0009
		P value summary	***
		One- or two-tailed	Two-tailed
		Statistically significant? (alpha<0.05)	Yes

## Sheet: 3b
CTBP1-AS				Benign	PCa	CRPC
Mann Whitney test				0.309037	12.7102	1.61877
P value	0.0152			0.0963044	15.4149	14.177
Exact or approximate P value?	Exact			0.182487	10.9998	1.09962
P value summary	*			0.0747712	1.67195	1.18885
Significantly different? (P < 0.05)	Yes			0.308466	0.564106	0.305
One- or two-tailed P value?	Two-tailed			0.746058	0.00370116	2.91669
Sum of ranks in column A,C	24 , 54				2.04993
Mann-Whitney U	3				0.0145924
PCGEM1				Benign	PCa	CRPC
Mann Whitney test				8.52751	42.4196	5.35838
P value	0.9372			1.14323	9.89497	1.94161
Exact or approximate P value?	Exact			0.111501	0.136581	16.6333
P value summary	ns			0.328937	4.59373	0.17802
Significantly different? (P < 0.05)	No			6.25965	10.0136	0
One- or two-tailed P value?	Two-tailed			5.23024	0	6.35412
Sum of ranks in column A,C	38 , 40				19.6858
Mann-Whitney U	17				0.24965
					5.35838
HOTAIR
Mann Whitney test				Benign	PCa	CRPC
P value	0.132			13.5013	8.72848	19.3949
Exact or approximate P value?	Exact			13.2807	7.23521	11.7433
P value summary	ns			11.1274	9.89203	11.3837
Significantly different? (P < 0.05)	No			5.81737	8.637	40.2388
One- or two-tailed P value?	Two-tailed			6.40677	4.46099	38.0045
Sum of ranks in column A,C	29 , 49			10.1833	15.365	9.26389
Mann-Whitney U	8				14.2301
					9.82146
ARLNC1
Mann Whitney test				Benign	PCa	CRPC
P value	0.0022			0.680861	26.1337	34.2172
Exact or approximate P value?	Exact			0.216838	1.67672	14.0705
P value summary	**			0.399474	39.3421	38.1692
Significantly different? (P < 0.05)	Yes			0.183319	35.8247	35.4866
One- or two-tailed P value?	Two-tailed			0.818483	1.94977	11.4671
Sum of ranks in column A,C	21 , 57			0.412587	0.104752	3.63911
Mann-Whitney U	0				0.321737
					0.434432

## Sheet: 4a
	qPCRまとめ
		LNCaP	VCaP		22Rv1	siAR/E	siAR/D
	HOXC-AS1	0.321199	1.39486		1.85581	0.709385	0.176378
	RP11-539I	0.903932	3.24771		1.80625	0.818779	0.389582
	RN7SL1	0.83462	1.92761		1.58004	0.844337	0.634354
	LOC101927746	1.48217	0.180517		1.53674	0.81317	0.554217
	ARLNC1	6.68605	9.81318		1.47053	0.486448	0.575107
	LOC100505761	0.908369	1.06031		1.43631	0.532797	0.381854
	FAM83H-AS1	1.07784	3.56462		1.43528	0.631225	0.691824
	Linc00665	0.808947	0.863896		1.35962	0.563362	0.381851
	RORB1-AS1	0.513762	0.503915		1.334	0.608044	0.343808
	NR_039988	1.278	1.22761		1.31934	0.794714	0.737555
	FOXP4-AS	0.788214	0.207917		1.28514	0.319516	0.262681
	ERVK3-1	2.0839	1.93516		1.27126	0.573962	0.62643
	TPPP	0.54051	0.485469		1.2109	0.457441	0.429769
	ELFN1-AS1	1.25899	0.229959		1.1776	0.30178	0.519211
	DANCR	0.825324	0.551079		1.04681	0.614657	0.560246
	SNHG19	0.837849	0.559801		0.911016	0.421782	0.4516
	LOC100294145	1.20972	4.56868		0.870922	2.04613	1.92839
	HOXC-intron	1.57605	1.98793		0.730546	1.56442	2.16567
	FOLH1-intron	0.796578	0.048585		0.593876	2.66002	4.35393
	ELF3-AS1	0.697802	1.15204		0.572456	1.54362	2.27433
	PRKAG2-AS1	0.294765	0.375445		0.453756	3.17487	4.23567

## Sheet: 4b
	Cont														Cont
	26.7223	26.6888	26.7478	25.908	25.9006	25.9199									19.922	19.9425	19.8872	18.5083	18.6045	18.7587
ELF3-aS	36.4251	37.0259	36.7836	37.0974	37.0621	37.0159								HOXC-int	28.6597	28.6048	28.5981	28.5211	28.5085	28.6141
ERVK	32.3936	32.3777	32.3004	29.9872	30.3316	29.9643
															1.00666e-06	9.92427e-07	1.03125e-06	2.68198e-06	2.50895e-06	2.25464e-06
	9.03177e-09	9.24395e-09	8.87396e-09	1.58819e-08	1.5964e-08	1.57516e-08									2.3582e-09	2.44963e-09	2.46093e-09	2.596e-09	2.61877e-09	2.43382e-09
	1.0838e-11	7.14666e-12	8.45322e-12	6.80104e-12	6.96939e-12	7.19624e-12
	1.77241e-10	1.79199e-10	1.8906e-10	9.39655e-10	7.40082e-10	9.54663e-10									1.01011e-06			2.48186e-06
														補正	0.00233459	0.00242511	0.00243629	0.00104599	0.00105517	0.000980644
	9.0499e-09	1.5159e-10		1.58658e-08	8.74743e-11									平均	0.00239866	4.55357e-05		0.00102727	3.318e-05
補正	0.00119758	0.000789695	0.000934068	0.00042866	0.000439271	0.000453569
	0.0195849	0.0198013	0.0208909	0.0592251	0.0466463	0.0601711									0.973152	1.01088	1.01555	0.436011	0.439836	0.408772
平均	0.000973783			0.0004405
	0.0200923			0.0553475											siAR-1						siAR-2
	1.17525	0.774971	0.916652	0.420667	0.43108	0.445112									19.6233	19.5524	19.5389	18.751	18.7512	18.7291	20.3584	20.4066	20.1688	19.9241	19.5801	20.3714
	0.974761	0.985529	1.03976	2.9477	2.32164	2.99478									28.7003	28.634	28.5974	28.6966	28.6873	28.7077	28.4986	28.5816	28.4626	27.9233	27.9237	27.9341
															1.23818e-06	1.30063e-06	1.31282e-06	2.26667e-06	2.26639e-06	2.3014e-06	7.43881e-07	7.19427e-07	8.48395e-07	1.0052e-06	1.27586e-06	7.37211e-07
															2.29267e-09	2.4006e-09	2.46224e-09	2.29853e-09	2.3135e-09	2.2809e-09	2.63673e-09	2.48939e-09	2.70337e-09	3.92861e-09	3.9276e-09	3.89931e-09
	siAR						suAR-2								1.28388e-06			2.27815e-06			7.70568e-07			1.00609e-06
	25.779	25.8895	25.9029	25.6508	25.6766	25.6321	26.1823	26.1244	26.0951	25.3851	25.3969	25.4769			0.00178574	0.0018698	0.00191782	0.00100894	0.00101552	0.00100121	0.0034218	0.00323059	0.00350829	0.00390483	0.00390382	0.00387571
	35.6934	35.7101	35.995	36.2146	36.3339	36.5276	35.915	35.9428	36.2514	35.4934	35.2514	35.3898			0.00185779	5.45879e-05		0.00100856	5.84831e-06		0.00338689	0.000116025		0.00389479	1.34967e-05
	31.5243	31.4389	31.4169	30.4256	30.5096	30.4987	32.8816	32.5856	32.9783	31.7084	31.8428	31.7157
															0.744367	0.779409	0.799424	0.420569	0.423308	0.417344	1.42634	1.34664	1.4624	1.62769	1.62727	1.61555
	1.73677e-08	1.60875e-08	1.59381e-08	1.89824e-08	1.86448e-08	1.92295e-08	1.31322e-08	1.36699e-08	1.39506e-08	2.28198e-08	2.26346e-08	2.14134e-08
	1.79981e-11	1.7791e-11	1.46026e-11	1.25408e-11	1.15455e-11	1.00947e-11	1.54349e-11	1.51409e-11	1.22249e-11	2.06744e-11	2.44489e-11	2.22136e-11						0.476119						3.65042e-08
	3.23776e-10	3.43508e-10	3.48795e-10	6.9338e-10	6.54196e-10	6.5913e-10	1.2637e-10	1.55155e-10	1.18183e-10	2.84987e-10	2.59632e-10	2.83546e-10
	1.64644e-08	6.41612e-10		1.89522e-08	2.39652e-10		1.35842e-08	3.39576e-10		2.22892e-08	6.23917e-10
補正	0.00109315	0.00108057	0.000886916	0.000661707	0.000609189	0.000532638	0.00113624	0.00111459	0.000899931	0.000927551	0.00109689	0.000996606
	0.0196651	0.0208636	0.0211847	0.0365856	0.0345181	0.0347785	0.0093027	0.0114217	0.00869998	0.0127859	0.0116483	0.0127212
平均	0.00102021			0.000601178			0.00105025			0.00100702
	0.0205712			0.0352941			0.00980814			0.0123851
	1.07276	1.06042	0.870379	0.649369	0.597831	0.522707	1.11505	1.09381	0.883151	0.910257	1.07644	0.978023
	0.978755	1.0384	1.05439	1.82091	1.718	1.73096	0.463005	0.568471	0.433007	0.636366	0.579748	0.633149
検定				0.0135817						0.000337566
				0.0104179						0.000602792
							Cont								Cont
							25.868	25.8492	25.7787	25.5993	25.7473	25.9558			26.7223	26.6888	26.7478	25.908	25.9006	25.9199
						ELFN-AS	27.3553	27.359	27.2621	26.9543	26.8699	26.936		NR_039988	27.9057	27.8419	27.8769	26.5185	26.5629	26.4494
						FAM-AS	30.4686	30.4576	30.6369	29.852	30.0005	30.0788		ARLNC1	33.3784	33.1823	32.3616	30.9407	30.8865	30.9049
							1.63287e-08	1.65433e-08	1.73711e-08	1.9672e-08	1.77541e-08	1.53651e-08			9.03177e-09	9.24395e-09	8.87396e-09	1.58819e-08	1.5964e-08	1.57516e-08
							5.82419e-09	5.80943e-09	6.2127e-09	7.69059e-09	8.15389e-09	7.78828e-09			3.97702e-09	4.15687e-09	4.05698e-09	1.04025e-08	1.00875e-08	1.09127e-08
							6.73034e-10	6.78193e-10	5.9892e-10	1.0319e-09	9.31011e-10	8.81812e-10			8.95563e-11	1.02595e-10	1.81213e-10	4.85198e-10	5.03788e-10	4.97374e-10
							1.67477e-08	4.49433e-10		1.7597e-08	1.76178e-09				9.0499e-09	1.5159e-10		1.58658e-08	8.74743e-11
						補正	0.34776	0.346879	0.370958	0.437039	0.463367	0.44259		補正	0.439454	0.459328	0.448291	0.655654	0.635798	0.687812
							0.0401866	0.0404947	0.0357613	0.0586407	0.0529073	0.0501114			0.00989584	0.0113365	0.0200238	0.0305814	0.0317531	0.0313488
						平均	0.355199			0.447666				平均	0.449024			0.659755
							0.0388142			0.0538865					0.0137521			0.0312277
							0.979058	0.976576	1.04437	1.23041	1.30453	1.24603			0.978688	1.02295	0.998367	1.46018	1.41596	1.53179
							1.03536	1.0433	0.921351	1.51081	1.3631	1.29106			0.719592	0.824356	1.45607	2.22378	2.30898	2.27958
															siAR-1						siAR-2
	siAR-1						siAR-2								25.779	25.8895	25.9029	25.6508	25.6766	25.6321	26.1823	26.1244	26.0951	25.3851	25.3969	25.4769
	25.779	25.8895	25.9029	25.6508	25.6766	25.6321	26.1823	26.1244	26.0951	25.3851	25.3969	25.4769		NR_039988	27.3313	27.1195	27.0476	27.2105	27.1112	27.1609	27.5905	27.7214	27.779	27.0793	26.9489	27.1021
	28.1376	28.134	28.1155	27.7657	27.6479	27.6247	29.2856	29.3339	29.3403	28.9984	28.9628	28.9427		ARLNC1	32.9281	33.0423	32.6881	32.3161	31.8386	32.3638	33.4324	34.1027	33.6591	33.5472	32.9809	33.2301
	30.6018	30.9318	30.8366	30.6306	31.1837	30.6776	31.3805	31.2334	31.1695	30.8078	30.7132	30.9509
															1.73677e-08	1.60875e-08	1.59381e-08	1.89824e-08	1.86448e-08	1.92295e-08	1.31322e-08	1.36699e-08	1.39506e-08	2.28198e-08	2.26346e-08	2.14134e-08
	1.73677e-08	1.60875e-08	1.59381e-08	1.89824e-08	1.86448e-08	1.92295e-08	1.31322e-08	1.36699e-08	1.39506e-08	2.28198e-08	2.26346e-08	2.14134e-08			5.92198e-09	6.85832e-09	7.20882e-09	6.43924e-09	6.89806e-09	6.66434e-09	4.94806e-09	4.51881e-09	4.34206e-09	7.05222e-09	7.71941e-09	6.94162e-09
	3.38638e-09	3.39481e-09	3.43864e-09	4.38209e-09	4.75516e-09	4.83227e-09	1.52808e-09	1.47777e-09	1.47126e-09	1.86468e-09	1.91134e-09	1.93812e-09			1.22365e-10	1.13051e-10	1.44514e-10	1.87022e-10	2.604e-10	1.8094e-10	8.62668e-11	5.42089e-11	7.37225e-11	7.96662e-11	1.17963e-10	9.92527e-11
	6.13685e-10	4.88217e-10	5.21511e-10	6.0156e-10	4.1e-10	5.82274e-10	3.57716e-10	3.96118e-10	4.14054e-10	5.32019e-10	5.68073e-10	4.81779e-10
															1.64644e-08	6.41612e-10		1.89522e-08	2.39652e-10		1.35842e-08	3.39576e-10		2.22892e-08	6.23917e-10
	1.64644e-08	6.41612e-10		1.89522e-08	2.39652e-10		1.35842e-08	3.39576e-10		2.22892e-08	6.23917e-10				0.359683	0.416553	0.437841	0.339761	0.363971	0.351639	0.364251	0.332651	0.319639	0.316396	0.346329	0.311433
	0.205679	0.20619	0.208852	0.231217	0.250902	0.254971	0.112489	0.108786	0.108306	0.0836582	0.0857518	0.0869534			0.00743208	0.0068664	0.00877736	0.00986806	0.0137398	0.00954718	0.00635051	0.00399057	0.00542707	0.0035742	0.00529236	0.00445294
	0.0372733	0.0296528	0.031675	0.0317408	0.0216333	0.0307232	0.0263332	0.0291601	0.0304805	0.0238689	0.0254864	0.0216149			0.404693			0.35179			0.338847			0.324719
	0.206907			0.245697			0.10986			0.0854544					0.00769194			0.0110517			0.00525605			0.00443984
	0.032867			0.0280325			0.0286579			0.0236567					0.801033	0.927686	0.975096	0.756666	0.810582	0.783118	0.811205	0.740832	0.711854	0.70463	0.771293	0.693579
	0.579051	0.580492	0.587986	0.650952	0.706371	0.717826	0.316693	0.306267	0.304917	0.235525	0.241419	0.244802			0.540436	0.499302	0.63826	0.717572	0.999113	0.694239	0.461788	0.290181	0.394638	0.259904	0.384843	0.323803
	0.960306	0.763971	0.81607	0.817767	0.557359	0.79155	0.678445	0.751279	0.785297	0.614955	0.656629	0.556884
				4.92537e-05						1.47386e-06
				0.00316819						0.000389185
		Cont						siAR-1						siAR-2
		23.8652	23.9254	23.9772	23.5636	23.5508	23.5672	23.4326	23.3916	23.4493	23.657	23.6134	23.6793	23.1713	23.1509	23.0902	23.6205	23.648	23.5961
	HOXC-AS	31.4978	31.593	31.5418	30.7408	30.7978	30.8238	31.8581	31.9273	31.8918	31.3596	31.5152	31.6705	31.3771	31.2498	31.4462	31.8234	31.9595	31.8879
		6.54443e-08	6.27682e-08	6.05559e-08	8.06607e-08	8.13796e-08	8.04573e-08	8.83247e-08	9.08711e-08	8.73085e-08	7.5604e-08	7.79224e-08	7.44398e-08	1.05865e-07	1.07372e-07	1.11986e-07	7.75408e-08	7.60773e-08	7.88607e-08
	HOXC-AS	3.29766e-10	3.08718e-10	3.19864e-10	5.57308e-10	5.35711e-10	5.26155e-10	2.56888e-10	2.44861e-10	2.50967e-10	3.62931e-10	3.25812e-10	2.92564e-10	3.58551e-10	3.91622e-10	3.41789e-10	2.6315e-10	2.39451e-10	2.51642e-10
		6.29228e-08	1.9987e-09		8.08325e-08	3.95627e-10		8.88348e-08	1.49847e-09		7.59888e-08	1.44755e-09		1.08408e-07	2.60405e-09		7.74929e-08	1.13681e-09
	補正	0.00524081	0.0049063	0.00508344	0.0068946	0.00662742	0.0065092	0.00289175	0.00275637	0.0028251	0.00477611	0.00428764	0.0038501	0.00330743	0.00361249	0.00315281	0.0033958	0.00308998	0.00324729
	平均	0.00507685			0.00667708			0.00282441			0.00430462			0.00335757			0.00324436
		1.03226	0.966377	1.00127	1.35801	1.30538	1.2821	0.569579	0.542913	0.55645	0.940735	0.844522	0.758342	0.651453	0.711539	0.620998	0.668859	0.608623	0.639609
	検定										0.00122755						1.84594e-05
			16.8018	16.8265	16.7478				16.95	16.9314	16.7991
		Lnc6	27.8818	27.853	27.7157				28.7932	28.5696	28.8963
			8.7529e-06	8.60436e-06	9.08706e-06				7.89865e-06	8.00071e-06	8.76939e-06
			4.04323e-09	4.12481e-09	4.53658e-09				2.14971e-09	2.51006e-09	2.00143e-09
			8.81477e-06						8.22292e-06
		補正	0.000458688	0.000467943	0.000514656				0.000261429	0.000305251	0.000243397
		平均	0.000480429	2.44956e-05					0.000270026	2.59733e-05	0.00113264
			0.955599	0.974881	1.0722				0.544643	0.63594	0.507077
			18.532	18.6974	18.4615	18.261	18.0801	17.5027	18.7018	18.4943	18.3818	17.9747	18.0217	18.0006
			29.4871	28.7405	29.7747	28.8709	28.8333	28.8663	28.8606	28.9448	29.0866	28.2852	27.9136	28.5711
			2.6382e-06	2.35252e-06	2.77026e-06	3.18334e-06	3.60879e-06	5.38471e-06	2.34526e-06	2.70802e-06	2.92767e-06	3.88228e-06	3.75762e-06	3.81303e-06
			1.32896e-09	2.22968e-09	1.0887e-09	2.03698e-09	2.09086e-09	2.04347e-09	2.05154e-09	1.93531e-09	1.75419e-09	3.05718e-09	3.95511e-09	2.50755e-09
			2.58699e-06			4.05895e-06			2.66032e-06			3.81764e-06
		補正	0.000513711	0.000861881	0.000420836	0.00050185	0.000515123	0.000503448	0.000771163	0.000727474	0.000659389	0.000800803	0.00103601	0.000656832
		平均	0.000598809	0.000189844		0.000506807	5.91631e-06		0.000719342	4.59921e-05		0.000831215	0.000156285
		検定	0.431161			0.000230486			0.00291648			0.00744059
			1.07023	1.79558	0.876742	1.04552	1.07317	1.04885	1.60659	1.51557	1.37373	1.66834	2.15835	1.3684

## Sheet: 4c
qPCR	LNCaP cDNA比 検量線作成で
	Benign	Pca	CRPC				Benign	Pca	CRPC
Lnc4	0.898893	0.212666	3.36679			Lnc10	0.112142	1.0976	3.53194
	0.429816	2.21792	19.144				0.550055	1.63631	0.378901
	0.395089	0.551918	260.166				1.93448	6.25719	1.19153
	2.57883	2.88611	205.023				0.012652	1.20385	5.54207
	0.016418	0.623708	0.343193				0.543032	0.604272	8.89939
	2.20846	0.38688	0.301873				0.837667	1.12094	8.23282
	0.814774	0.175891	0.143143			Dunnett's multiple comparisons test	Mean Diff.	95% CI of diff.	Significant?	Summary	Adjusted P Value
Dunnett's multiple comparisons test	Mean Diff.	95% CI of diff.	Significant?	Summary	Adjusted P Value
PCa vs. Benign	-0.04103	-83.37 to 83.28	No	ns	> 0.9999	PCa vs. Benign	1.027	-1.982 to 4.036	No	ns	0.6327
PCa vs. CRPC	-68.78	-152.1 to 14.55	No	ns	0.1118	PCa vs. CRPC	-2.42	-5.429 to 0.5887	No	ns	0.1225
Lnc6	27.4721	15.4348	1050.69			Lnc11	0.00117	0.178713	0.711559
	3.65167	25.753	611.282				0.000148	0.00073	0.553171
	7.78111	19.2067	99.7985				8.65e-05	5.05e-05	0.002501
	50.505	87.7508	384.695				0.005073	0.000235	0.012843
	0.265418	33.805	993.929				0.001784	0.011872	0.541895
	19.8158	18.9427	1977.89				0.001377	3.4e-05	0.856378
	25.5591	17.12	856.567					0.050967	0.819735
Dunnett's multiple comparisons test	Mean Diff.	95% CI of diff.	Significant?	Summary	Adjusted P Value	Dunnett's multiple comparisons test	Mean Diff.	95% CI of diff.	Significant?	Summary	Adjusted P Value
PCa vs. Benign	11.85	-433.9 to 457.6	No	ns	0.997	PCa vs. Benign	0.03305	-0.2560 to 0.3221	No	ns	0.9462
PCa vs. CRPC	-822.4	-1268 to -376.7	Yes	***	0.0007	PCa vs. CRPC	-0.4651	-0.7428 to -0.1874	Yes	**	0.0016
Lnc9	0.228092	0.124458	1.59436			Lnc12	0.941184	0.6239	0.899106
	0.131067	0.301168	1.28058				0.091306	0.758288	0.903742
	0.124655	0.230389	4.14117				0.295883	0.464574	0.182147
	0.519233	1.83866	2.51092				0.008908	0.40638	0.431531
	0.066216	0.567815	1.24584				0.44818	0.492626	0.374493
	0.273074	0.082537	3.09527				0.474606	0.142902	0.751518
	0.088584	0.021715	2.62072						0.436268
Dunnett's multiple comparisons test	Mean Diff.	95% CI of diff.	Significant?	Summary	Adjusted P Value	Dunn's multiple comparisons test	Mean rank diff.	Significant?	Summary	Adjusted P Value
PCa vs. Benign	0.248	-0.6777 to 1.174	No	ns	0.7487	PCa vs. Benign	2.5	No	ns	0.8832
PCa vs. CRPC	-1.903	-2.829 to -0.9775	Yes	***	0.0002	PCa vs. CRPC	-0.3333	No	ns	> 0.9999
HOXC-intron	0.012273	0.216766	2.05387			ARLNC1	5.21463	87.9868	36.5851
	0.020886	0.1723	4.81552				0.2012	37.3676	7.14234
	0.008506	0.668455	1.18984				1.48464	6.08553	33.7002
	0.08795	2.87704	2.55177				4.94154	560.137	17.3846
	0.001531	0.358309	3.16573				0.037721	176.807	1231.76
	0.119822	0.016655	4.57723				0.579798	11.0425	660.21
	0.039843	0.21128	2.97434				5.278		829.113
Dunnett's multiple comparisons test	Mean Diff.	95% CI of diff.	Significant?	Summary	Adjusted P Value	Dunn's multiple comparisons test	Mean rank diff.	Significant?	Summary	Adjusted P Value
PCa vs. Benign	0.6043	-0.6134 to 1.822	No	ns	0.4025	PCa vs. Benign	9.333	Yes	**	0.0091
PCa vs. CRPC	-2.401	-3.619 to -1.183	Yes	***	0.0003	PCa vs. CRPC	-1.238	No	ns	> 0.9999

## Sheet: 4d
22Rv1					P値	平均	SD		DU145					P値	平均	SD
day 5	0.34	0.348	0.36	0.311		0.33975	0.0208547	siControl	day4	0.358	0.457	0.335	0.374		0.381	0.053135	siControl
	0.204	0.185	0.18	0.184	1.32153e-05	0.18825	0.0107199	#1		0.318	0.29	0.245	0.211	0.0179213	0.266	0.0474201	#1
	0.252	0.278	0.301	0.29	0.00698707	0.28025	0.0210456	#2		0.245	0.279	0.293	0.208	0.00875299	0.25625	0.0379594	#2
	0.278	0.323	0.292	0.287	0.0202893	0.295	0.0195448	#3		0.37	0.459	0.445	0.386	0.360692	0.415	0.0435966	#3
	0.277	0.295	0.278	0.272	0.00217396	0.2805	0.0100167	#4		0.22	0.266	0.28	0.251	0.00512525	0.25425	0.0257213	#4
	0.265	0.257	0.261	0.265	0.000328564	0.262	0.00382971	#5		0.287	0.318	0.296	0.321	0.0350042	0.3055	0.0166233	#5
	0.26	0.263	0.244	0.236	0.000347287	0.25075	0.0128938	#6		0.281	0.235	0.252	0.223	0.00396214	0.24775	0.0251578	#6
	0.258	0.252	0.254	0.258	0.000203831	0.2555	0.003	#7		0.25	0.289	0.249	0.225	0.00507363	0.25325	0.0264874	#7
	0.278	0.232	0.26	0.242	0.00099736	0.253	0.0202978	#8		0.249	0.163	0.218	0.183	0.0016021	0.20325	0.0380384	#8
	0.283	0.238	0.228	0.258	0.00151676	0.25175	0.0242813	#9		0.422	0.37	0.259	0.424	0.802711	0.36875	0.0773191	#9
	0.288	0.301	0.301	0.269	0.00815898	0.28975	0.01513	#10		0.288	0.329	0.28	0.309	0.0326777	0.3015	0.0220378	#10
	0.302	0.266	0.275	0.308	0.0118594	0.28775	0.0204022	#11		0.317	0.246	0.309	0.26	0.0218432	0.283	0.0352609	#11
	0.268	0.289	0.252	0.272	0.00168475	0.27025	0.0151959	#12		0.214	0.171	0.207	0.167	0.000604945	0.18975	0.0241851	#12
day 3	0.251	0.237	0.305	0.257		0.2625	0.0295466		day2	0.268	0.288	0.312	0.24		0.277	0.0305287
	0.186	0.121	0.117	0.125		0.13725	0.0326637			0.227	0.245	0.211	0.173		0.214	0.0306594
	0.215	0.22	0.257	0.237		0.23225	0.0189978			0.189	0.243	0.243	0.169		0.211	0.0378418
	0.234	0.252	0.218	0.22		0.231	0.0157056			0.316	0.403	0.382	0.319		0.355	0.0441588
	0.201	0.226	0.203	0.206		0.209	0.0115181			0.176	0.255	0.226	0.209		0.2165	0.0330101
	0.185	0.179	0.187	0.199		0.1875	0.0083865			0.216	0.213	0.197	0.184		0.2025	0.0148885
	0.176	0.18	0.154	0.152		0.1655	0.0145488			0.174	0.129	0.164	0.124		0.14775	0.0249583
	0.188	0.203	0.196	0.233		0.205	0.0196469			0.237	0.304	0.244	0.271		0.264	0.0304302
	0.214	0.181	0.204	0.165		0.191	0.022166			0.274	0.2	0.267	0.213		0.2385	0.0374388
	0.223	0.169	0.158	0.173		0.18075	0.0288718			0.281	0.354	0.288	0.24		0.29075	0.0471832
	0.226	0.229	0.23	0.181		0.2165	0.0237276			0.216	0.213	0.197	0.184		0.2025	0.0148885
	0.221	0.189	0.193	0.217		0.205	0.0163299			0.21	0.252	0.215	0.177		0.2135	0.0307083
	0.19	0.192	0.173	0.184		0.18475	0.00853913			0.205	0.126	0.168	0.131		0.1575	0.0367922
day 1	0.172	0.168	0.146	0.16		0.1615	0.0114746
	0.134	0.137	0.139	0.125		0.13375	0.00618466
	0.16	0.129	0.137	0.152		0.1445	0.0140594
	0.133	0.138	0.13	0.131		0.133	0.00355903
	0.136	0.118	0.131	0.118		0.12575	0.00917878
	0.127	0.128	0.126	0.108		0.12225	0.00953502
	0.147	0.129	0.126	0.135		0.13425	0.00928709
	0.124	0.127	0.13	0.137		0.1295	0.00556776
	0.124	0.126	0.12	0.128		0.1245	0.00341565
	0.128	0.121	0.145	0.127		0.13025	0.0103078
	0.146	0.119	0.129	0.134		0.132	0.011225
	0.123	0.138	0.132	0.137		0.1325	0.00685565
	0.134	0.126	0.129	0.149		0.1345	0.0102144

## Sheet: 5a
	siCont			LNC4			LNC3			LNC1
	26.9185	26.8974	26.7716	25.1601	25.0071	25.125	25.2363	25.3324	25.0901	25.278	25.3381	25.3971
Arfull	23.4945	23.5068	23.3039	23.3037	23.2486	23.3611	22.0622	22.1221	22.026	22.8818	22.7907	22.9755
V7	27.4496	27.2505	27.118	27.7463	27.7128	27.649	26.7747	26.7871	26.8362	27.4342	27.1881	27.3811
	7.88365e-09	7.99954e-09	8.7289e-09	2.66723e-08	2.96559e-08	2.73283e-08	2.52995e-08	2.36688e-08	2.7998e-08	2.45796e-08	2.35769e-08	2.26319e-08
	8.46167e-08	8.38997e-08	9.65637e-08	9.6577e-08	1.00337e-07	9.28155e-08	2.28357e-07	2.19068e-07	2.34165e-07	1.29389e-07	1.37821e-07	1.21251e-07
	5.45548e-09	6.26279e-09	6.86557e-09	4.44147e-09	4.54571e-09	4.75139e-09	8.70969e-09	8.63536e-09	8.3465e-09	5.51415e-09	6.53991e-09	5.72082e-09
補正	10.7332	10.4881	11.0625	3.62088	3.38336	3.39631	9.02615	9.25553	8.36363	5.26408	5.84559	5.35751
	0.691999	0.782894	0.786533	0.16652	0.153282	0.173863	0.344264	0.364841	0.29811	0.224339	0.277387	0.252776
	10.7613	0.235363		3.46685	0.109043		8.88177	0.378159		5.48906	0.254973
	0.753809	0.0437314		0.164555	0.00851655		0.335738	0.0279017		0.251501	0.0216756
														siCont			siLnc12			Lnc2			Lnc7			Lnc8
Control比	0.997392	0.974613	1.028	0.336473	0.314401	0.315605	0.838763	0.860079	0.777198	0.489169	0.543206	0.497851		27.1715	27.3356	27.3535	25.9194	25.8461	25.9827	25.4873	25.9236	25.8055	25.7446	25.8192	25.6819	25.3617	25.3797	25.4856
	0.918014	1.0386	1.04342	0.220908	0.203345	0.230649	0.456704	0.484002	0.395477	0.29761	0.367985	0.335336	Arfull	23.7475	23.9101	23.8188	22.6072	22.6729	22.7401	22.2489	22.7998	22.6244	22.5967	22.704	22.4503	22.1427	22.2549	22.1501
													V7	27.92	27.0442	27.4621	26.6171	26.5572	26.7872	26.0653	26.0883	26.0758	25.8311	25.913	25.892	26.1442	26.3738	25.69
														6.61563e-09	5.90418e-09	5.83126e-09	1.57575e-08	1.65791e-08	1.50807e-08	2.12597e-08	1.57115e-08	1.70523e-08	1.77876e-08	1.68909e-08	1.85775e-08	2.31932e-08	2.29055e-08	2.12853e-08
	Lnc5			Lnc6			Lnc9			Lnc10				7.10047e-08	6.34356e-08	6.75803e-08	1.56514e-07	1.49546e-07	1.42745e-07	2.00634e-07	1.36952e-07	1.54662e-07	1.57659e-07	1.4636e-07	1.74493e-07	2.15966e-07	1.99811e-07	2.14858e-07
	24.2723	24.1708	24.1786	24.8707	24.8801	24.8602	24.8886	24.9454	24.8439	25.1084	25.0573	25.2417		3.93781e-09	7.22587e-09	5.4087e-09	9.71496e-09	1.01274e-08	8.63501e-09	1.4242e-08	1.40165e-08	1.41386e-08	1.67523e-08	1.58279e-08	1.60593e-08	1.34841e-08	1.15003e-08	1.84731e-08
Arfull	21.4513	21.3986	21.4533	22.834	22.816	22.7078	22.3606	22.4514	22.6222	22.3423	22.207	22.3157
V7	25.6906	25.6368	25.5094	27.1269	27.1571	26.9747	26.9031	26.958	26.9253	26.1389	26.1397	26.9378		10.7329	10.7442	11.5893	9.9327	9.02017	9.46544	9.43729	8.71668	9.06983	8.86344	8.66502	9.39267	9.31158	8.72324	10.0942
														0.595229	1.22386	0.927536	0.616531	0.610854	0.572589	0.669904	0.892119	0.829128	0.941797	0.937065	0.86445	0.58138	0.502075	0.867882
	4.93518e-08	5.29511e-08	5.26625e-08	3.25972e-08	3.23857e-08	3.28345e-08	3.21948e-08	3.0951e-08	3.32076e-08	2.76449e-08	2.8641e-08	2.52053e-08
	3.48759e-07	3.61724e-07	3.48279e-07	1.33748e-07	1.35427e-07	1.45972e-07	1.85689e-07	1.74358e-07	1.54897e-07	1.88057e-07	2.06547e-07	1.91567e-07		11.0221	0.401094		9.47277	0.372572		9.0746	0.294206		8.97371	0.307123		9.37635	0.561577
	1.8465e-08	1.91664e-08	2.09372e-08	6.82306e-09	6.68168e-09	7.5824e-09	7.96801e-09	7.67076e-09	7.84626e-09	1.35338e-08	1.35255e-08	7.77892e-09		0.915541	0.256777		0.599991	0.0195144		0.79705	0.0935117		0.914438	0.0353991		0.650445	0.157122
補正	7.0668	6.83127	6.61342	4.10305	4.1817	4.44567	5.76768	5.63335	4.66452	6.80257	7.21157	7.60024		Control比			0.901159	0.818369	0.858767	0.856213	0.790835	0.822875	0.80415	0.786148	0.852165	0.844808	0.79143	0.915815
	0.37415	0.361963	0.397573	0.209314	0.206316	0.230927	0.247493	0.247835	0.236279	0.489557	0.472243	0.308622					0.673406	0.667205	0.62541	0.731703	0.974417	0.905615	1.02868	1.02351	0.944196	0.635012	0.548391	0.947944
	6.83716	0.185136		4.24347	0.146537		5.35518	0.491441		7.20479	0.32568
	0.377895	0.014777		0.215519	0.0109639		0.243869	0.00536888		0.423474	0.0815196
	0.656688	0.634802	0.614558	0.381279	0.388588	0.413118	0.535967	0.523484	0.433455	0.632135	0.670142	0.706259
	0.496352	0.480185	0.527425	0.277679	0.273701	0.306351	0.328328	0.328781	0.313451	0.649452	0.626483	0.409422
	Lnc11
	25.2853	25.233	25.2523
	22.9246	22.9571	22.7538
	26.8531	26.6501	26.7038
	2.4455e-08	2.53572e-08	2.50214e-08
	1.25609e-07	1.22806e-07	1.41387e-07
	8.24941e-09	9.49557e-09	9.14854e-09
補正	5.13633	4.84303	5.65064
	0.337331	0.374471	0.365628
	5.21	0.333791
	0.359143	0.0158408
Control比	0.477298	0.450043	0.52509
	0.447507	0.496778	0.485046

## Sheet: 5c
RT+				siLnc1			siLnc2			siLnc3			siLnc4			siLnc5			Lnc6			siLnc7
	26.5217	26.4623	26.4124	26.6177	26.6362	26.8309	27.2553	27.2486	27.1875	26.7547	26.6573	26.7414	26.9272	26.88	26.8933	26.6274	26.5803	26.5875	26.5217	26.4623	26.4124	26.8846	26.7964	26.7689
AR int	24.8722	24.7905	24.8356	25.5948	25.4938	25.5024	24.9279	24.9786	24.8904	24.8686	24.9227	24.9946	25.3998	25.2077	25.1561	25.1769	25.0713	25.0682	24.9156	24.8415	24.8603	25.1879	25.1834	25.223
	1.03792e-08	1.08157e-08	1.11967e-08	9.71101e-09	9.58781e-09	8.37719e-09	6.2423e-09	6.27118e-09	6.54262e-09	8.83135e-09	9.44799e-09	8.91313e-09	7.83606e-09	8.09672e-09	8.02271e-09	9.6462e-09	9.96636e-09	9.91653e-09	1.03792e-08	1.08157e-08	1.11967e-08	8.07098e-09	8.57984e-09	8.74508e-09
	3.25625e-08	3.44598e-08	3.34005e-08	1.97327e-08	2.1164e-08	2.1039e-08	3.13288e-08	3.02479e-08	3.21538e-08	3.26438e-08	3.14426e-08	2.99134e-08	2.25894e-08	2.58058e-08	2.67467e-08	2.63624e-08	2.83661e-08	2.84256e-08	3.15983e-08	3.32622e-08	3.28315e-08	2.61631e-08	2.62455e-08	2.55336e-08
補正	3.13729	3.18609	2.98308	2.03199	2.20738	2.51147	5.01879	4.82332	4.91452	3.69635	3.32797	3.35611	2.88276	3.18719	3.33388	2.73293	2.84618	2.86649	3.04439	3.07536	2.93226	3.24163	3.05897	2.91977
平均	3.10215			2.25028			4.91888			3.46014			3.13461			2.8152			3.01734			3.07346
sd	0.0865202			0.198082			0.0798583			0.167421			0.187886			0.0587609			0.0614735			0.131798
						Lnc8			siLnc9			siLnc10			siLnc11			siLnc12
						26.6177	26.6362	26.8309	27.2553	27.2486	27.1875	26.7547	26.6573	26.7414	26.9272	26.88	26.8933	26.6274	26.5803	26.5875
						25.1097	24.9813	24.9395	25.5129	25.5928	25.3615	25.7589	25.7681	25.5848	25.2824	25.1226	25.1274	24.4277	24.4974	24.3275
						9.71101e-09	9.58781e-09	8.37719e-09	6.2423e-09	6.27118e-09	6.54262e-09	8.83135e-09	9.44799e-09	8.91313e-09	7.83606e-09	8.09672e-09	8.02271e-09	9.6462e-09	9.96636e-09	9.91653e-09
						2.76209e-08	3.01903e-08	3.10794e-08	2.08852e-08	1.9761e-08	2.31976e-08	1.76118e-08	1.74994e-08	1.98705e-08	2.4504e-08	2.73744e-08	2.72831e-08	4.4312e-08	4.22217e-08	4.75006e-08
						2.84429	3.14883	3.71	3.34575	3.15108	3.54561	1.99423	1.85218	2.22936	3.12708	3.38093	3.40074	4.59372	4.23642	4.79004
						3.23437			3.34748			2.02526			3.30292			4.54006
						0.358563			0.161071			0.155537			0.124596			0.229178
RT(-)	siCOnt		siLnc1		siLnc2		siLnc3		Lnc4		Lnc5		Lnc6		Lnc7		Lnc8		Lnc9		Lnc10		Lnc11		Lnc12
	26.5217	26.4623	26.6177	26.6362	27.2553	27.2486	26.7547	26.6573	26.9272	26.88	26.6274	26.5803	26.5217	26.4623	26.8846	26.7964	26.6177	26.6362	27.2553	27.2486	26.7547	26.6573	26.9272	26.88	26.6274	26.5803
AR int	40	36.5946	36.4742	40	40	40	40	40	40	40	40	35.9305	40	40	40	40	40	40	40	40	40	40	40	40	40	40
	1.03792e-08	1.08157e-08	9.71101e-09	9.58781e-09	6.2423e-09	6.27118e-09	8.83135e-09	9.44799e-09	7.83606e-09	8.09672e-09	9.6462e-09	9.96636e-09	1.03792e-08	1.08157e-08	8.07098e-09	8.57984e-09	9.71101e-09	9.58781e-09	6.2423e-09	6.27118e-09	8.83135e-09	9.44799e-09	7.83606e-09	8.09672e-09	9.6462e-09	9.96636e-09
	9.09495e-13	9.63678e-12	1.04753e-11	9.09495e-13	9.09495e-13	9.09495e-13	9.09495e-13	9.09495e-13	9.09495e-13	9.09495e-13	9.09495e-13	1.52705e-11	9.09495e-13	9.09495e-13	9.09495e-13	9.09495e-13	9.09495e-13	9.09495e-13	9.09495e-13	9.09495e-13	9.09495e-13	9.09495e-13	9.09495e-13	9.09495e-13	9.09495e-13	9.09495e-13
補正	8.76268e-05	0.000890998	0.0010787	9.48595e-05	0.000145699	0.000145028	0.000102985	9.62633e-05	0.000116065	0.000112329	9.42853e-05	0.0015322	8.76268e-05	8.40901e-05	0.000112687	0.000106004	9.3656e-05	9.48595e-05	0.000145699	0.000145028	0.000102985	9.62633e-05	0.000116065	0.000112329	9.42853e-05	9.12564e-05
平均	0.000489313		0.000586782		0.000145363		9.9624e-05		0.000114197		0.000813245		8.58585e-05		0.000109345		9.42578e-05		0.000145363		9.9624e-05		0.000114197		9.27709e-05
sd	0.000401686		0.000491922		3.35547e-07		3.36076e-06		1.86832e-06		0.000718959		1.76837e-06		3.34168e-06		6.01761e-07		3.35547e-07		3.36076e-06		1.86832e-06		1.51441e-06

## Sheet: 5d
						Cont			Ln4			Ln6			Ln9			Ln11
	Vehicle	DHT							0.000911533			0.000199531			0.000176			0.000417817
siControl	0.978902	4.70424	0.221588	0.340139	Vehicle	0.836957	1.29183	0.807922	0.480957	0.498262	0.680723	0.543584	0.552846	0.426124	0.709717	0.884279	0.662034	0.775074	0.708333	0.853587
siLnc #4	0.553314	1.33232	0.0903684	0.420187
siLnc #6	0.507518	1.07703	0.057678	0.197526		0.978902	0.221588		0.553314	0.0903684		0.507518	0.057678		0.75201	0.0955328		0.778998	0.0593645
siLnc #9	0.75201	1.01961	0.0955328	0.184571
siLnc #11	0.778998	1.35431	0.0593645	0.277389	DHT	4.44967	5.18499	4.47806	1.0034	1.06818	1.92537	1.08444	1.31516	0.831492	0.852029	1.27671	0.930085	1.52843	1.57168	0.962816
						4.70424	0.340139		1.33232	0.420187		1.07703	0.197526		1.01961	0.184571		1.35431	0.277389
	Vehicle	DHT							0.0474055			0.00114112			0.00396053			0.0237998
siControl	6.71109	35.0812	0.895625	4.43751	Vehicle	6.40022	7.92989	5.80317	4.34604	5.67438	6.48489	3.2	1.65163	1.73565	5.03352	9.33824	2.85922	23.3627	7.82039	5.70321
siLnc #4	5.50177	22.5899	0.881671	4.39405
siLnc #6	2.19576	8.46655	0.710934	0.885157		6.71109	0.895625		5.50177	0.881671		2.19576	0.710934		5.74366	2.69229		12.2954	7.87333
siLnc #9	5.74366	12.4789	2.69229	2.99995
siLnc #11	12.2954	20.9893	7.87333	3.43861	DHT	32.4907	41.3266	31.4262	20.7703	28.6454	18.354	7.27466	9.39385	8.73115	11.5789	9.33824	16.5194	23.3627	23.4783	16.1268
						35.0812	4.43751		22.5899	4.39405		8.46655	0.885157		12.4789	2.99995		20.9893	3.43861

[truncated: 14 more sheets: 5e, 5f, 6a, 6a-2, 6c, 7a, 7b, 7d, S3a c, S4a, S4a-2, S4c, S4c-2, S4d]
